# Supplementary material for: Effects of Multi-Species Direct-Fed Microbial Products on Ruminal Metatranscriptome and Carboxyl-Metabolome of Beef Steers
Source: Animals (Basel). 2021 Jan 2;11(1):72. doi: 10.3390/ani11010072 (PMC7823837; doi:10.3390/ani11010072)
Supplement: Supplementary file 1 [file animals-11-00072-s001.zip]

Archive with 3 entries (3 files):
- Proof Metatranscriptome Supplementary Figure 1.docx
- Proof Metatranscriptome Supplementary Table S1.xlsx
- Proof Metatranscriptome Supplementary Table S2.xlsx
