# Supplementary material for: Effects of Multi-Species Direct-Fed Microbial Products on Ruminal Metatranscriptome and Carboxyl-Metabolome of Beef Steers
Source: Animals (Basel). 2021 Jan 2;11(1):72. doi: 10.3390/ani11010072 (PMC7823837; doi:10.3390/ani11010072)
Supplement: Supplementary file 1 [file animals-11-00072-s001.zip › Proof Metatranscriptome Supplementary Table S1.xlsx]

## Sheet: Sheet1
Supplementary Table S1. Relative abundance of microbial taxa
#OTU ID	Average	SD
d__Bacteria;p__Bacteroidetes;c__Bacteroidia;o__Bacteroidales;f__Prevotellaceae;g__Prevotella;s__Prevotella unclassified	0.102943	0.0398871
d__Bacteria;p__Bacteroidetes;c__Bacteroidia;o__Bacteroidales;f__;g__;s__Bacteroidales unclassified	0.100288	0.0287433
d__Bacteria;p__Bacteroidetes;c__Bacteroidia;o__Bacteroidales;f__Prevotellaceae;g__Prevotella;s__Prevotella ruminicola	0.0861344	0.049096
d__Bacteria;p__Firmicutes;c__Clostridia;o__Clostridiales;f__;g__;s__Clostridiales unclassified	0.0796819	0.0341087
d__Bacteria;p__Bacteroidetes;c__;o__;f__;g__;s__Bacteroidetes unclassified	0.0588188	0.0168913
d__Bacteria;p__Firmicutes;c__Clostridia;o__Clostridiales;f__Ruminococcaceae;g__Ruminococcus;s__Ruminococcus sp. JE7A12	0.0489661	0.0773681
d__Bacteria;p__Proteobacteria;c__Gammaproteobacteria;o__;f__;g__;s__Gammaproteobacteria unclassified	0.040313	0.0352071
d__Bacteria;p__Firmicutes;c__;o__;f__;g__;s__Firmicutes unclassified	0.0305033	0.00885678
d__Bacteria;p__Fibrobacteres;c__Fibrobacteria;o__Fibrobacterales;f__Fibrobacteraceae;g__Fibrobacter;s__Fibrobacter succinogenes	0.0208837	0.0100301
d__Bacteria;p__Proteobacteria;c__;o__;f__;g__;s__Proteobacteria unclassified	0.0162556	0.0108609
d__Bacteria;p__Firmicutes;c__Clostridia;o__Clostridiales;f__Lachnospiraceae;g__;s__Lachnospiraceae unclassified	0.015025	0.00674525
d__Bacteria;p__Bacteroidetes;c__Bacteroidia;o__;f__;g__;s__Bacteroidia unclassified	0.0105431	0.00289103
d__Bacteria;p__Bacteroidetes;c__Bacteroidia;o__Bacteroidales;f__Prevotellaceae;g__;s__Prevotellaceae unclassified	0.00880105	0.00330128
d__Bacteria;p__Bacteroidetes;c__Bacteroidia;o__Bacteroidales;f__Prevotellaceae;g__Prevotella;s__Prevotella dentalis	0.00868867	0.00416014
d__Bacteria;p__Firmicutes;c__Clostridia;o__Clostridiales;f__Clostridiaceae;g__Clostridium;s__Clostridium unclassified	0.00763443	0.0179883
d__Bacteria;p__Firmicutes;c__Negativicutes;o__Veillonellales;f__Veillonellaceae;g__Megasphaera;s__Megasphaera elsdenii	0.00757967	0.0155517
d__Bacteria;p__Firmicutes;c__Clostridia;o__Clostridiales;f__Ruminococcaceae;g__;s__Ruminococcaceae unclassified	0.00689919	0.00481491
d__Bacteria;p__Bacteroidetes;c__Bacteroidia;o__Bacteroidales;f__Prevotellaceae;g__Prevotella;s__Prevotella oris	0.00654889	0.00450571
d__Bacteria;p__Bacteroidetes;c__Bacteroidia;o__Bacteroidales;f__Prevotellaceae;g__Prevotella;s__Prevotella enoeca	0.00622351	0.00261074
d__Bacteria;p__Firmicutes;c__Erysipelotrichia;o__Erysipelotrichales;f__Erysipelotrichaceae;g__;s__Erysipelotrichaceae bacterium SG0102	0.00617594	0.0131505
d__Bacteria;p__Bacteroidetes;c__Bacteroidia;o__Bacteroidales;f__Bacteroidaceae;g__Bacteroides;s__Bacteroides unclassified	0.00507848	0.00231022
d__Bacteria;p__Bacteroidetes;c__Bacteroidia;o__Bacteroidales;f__Prevotellaceae;g__Prevotella;s__Prevotella intermedia	0.00499895	0.00316937
d__Bacteria;p__Spirochaetes;c__Spirochaetia;o__Spirochaetales;f__Spirochaetaceae;g__Treponema;s__Treponema unclassified	0.0043992	0.00270556
d__Bacteria;p__Firmicutes;c__Clostridia;o__Clostridiales;f__Ruminococcaceae;g__Ruminococcus;s__Ruminococcus unclassified	0.00427448	0.0028705
d__Bacteria;p__Firmicutes;c__Clostridia;o__;f__;g__;s__Clostridia unclassified	0.00389542	0.00162879
d__Bacteria;p__Proteobacteria;c__Gammaproteobacteria;o__Enterobacterales;f__;g__;s__Enterobacterales unclassified	0.00383369	0.00297698
d__Bacteria;p__Bacteroidetes;c__Bacteroidia;o__Bacteroidales;f__Prevotellaceae;g__Prevotella;s__Prevotella denticola	0.00360868	0.00226478
d__Bacteria;p__Firmicutes;c__Clostridia;o__Clostridiales;f__Oscillospiraceae;g__;s__Oscillospiraceae unclassified	0.00334143	0.00198053
d__Bacteria;p__Proteobacteria;c__Alphaproteobacteria;o__;f__;g__;s__Alphaproteobacteria unclassified	0.00330932	0.00212676
d__Bacteria;p__Actinobacteria;c__Actinobacteria;o__Bifidobacteriales;f__Bifidobacteriaceae;g__Bifidobacterium;s__Bifidobacterium unclassified	0.00329155	0.00609782
d__Bacteria;p__Proteobacteria;c__Alphaproteobacteria;o__Rhodospirillales;f__Acetobacteraceae;g__Acetobacter;s__Acetobacter unclassified	0.00304653	0.00277839
d__Bacteria;p__Firmicutes;c__Negativicutes;o__Selenomonadales;f__Selenomonadaceae;g__Selenomonas;s__Selenomonas ruminantium	0.00285258	0.00274614
d__Bacteria;p__Firmicutes;c__Negativicutes;o__Veillonellales;f__Veillonellaceae;g__Megasphaera;s__Megasphaera unclassified	0.00276927	0.00602022
d__Archaea;p__Euryarchaeota;c__Methanobacteria;o__Methanobacteriales;f__Methanobacteriaceae;g__Methanobrevibacter;s__Methanobrevibacter unclassified	0.0026939	0.00149174
d__Bacteria;p__Bacteroidetes;c__Bacteroidia;o__Bacteroidales;f__Paludibacteraceae;g__Paludibacter;s__Paludibacter propionicigenes	0.00234478	0.00133981
d__Bacteria;p__Firmicutes;c__Clostridia;o__Clostridiales;f__Lachnospiraceae;g__Butyrivibrio;s__Butyrivibrio unclassified	0.00227315	0.00130283
d__Bacteria;p__Firmicutes;c__Clostridia;o__Clostridiales;f__Ruminococcaceae;g__Ruminococcus;s__Ruminococcus champanellensis	0.00215095	0.001047
d__Bacteria;p__Spirochaetes;c__Spirochaetia;o__Spirochaetales;f__Spirochaetaceae;g__Treponema;s__Treponema succinifaciens	0.00210332	0.00114113
d__Bacteria;p__Firmicutes;c__Clostridia;o__Clostridiales;f__Clostridiaceae;g__;s__Clostridiaceae unclassified	0.00203111	0.00379118
d__Bacteria;p__Spirochaetes;c__Spirochaetia;o__Spirochaetales;f__Spirochaetaceae;g__;s__Spirochaetaceae unclassified	0.00197037	0.000875127
d__Bacteria;p__Firmicutes;c__Negativicutes;o__;f__;g__;s__Negativicutes unclassified	0.00181748	0.00216009
d__Bacteria;p__Proteobacteria;c__Alphaproteobacteria;o__Rhodospirillales;f__Acetobacteraceae;g__;s__Acetobacteraceae unclassified	0.00178719	0.00159247
d__Bacteria;p__Bacteroidetes;c__Bacteroidia;o__Bacteroidales;f__Prevotellaceae;g__Prevotella;s__Prevotella fusca	0.00177101	0.00145996
d__Bacteria;p__Actinobacteria;c__Actinobacteria;o__Bifidobacteriales;f__Bifidobacteriaceae;g__Bifidobacterium;s__Bifidobacterium thermophilum	0.00167861	0.0071389
d__Bacteria;p__Bacteroidetes;c__Flavobacteriia;o__Flavobacteriales;f__Flavobacteriaceae;g__;s__Flavobacteriaceae unclassified	0.00165153	0.000940514
d__Bacteria;p__Firmicutes;c__Negativicutes;o__Selenomonadales;f__Selenomonadaceae;g__Selenomonas;s__Selenomonas unclassified	0.00165083	0.00186974
d__Bacteria;p__Firmicutes;c__Clostridia;o__Clostridiales;f__Oscillospiraceae;g__Oscillibacter;s__Oscillibacter valericigenes	0.00163623	0.000967747
d__Bacteria;p__Proteobacteria;c__Gammaproteobacteria;o__Pseudomonadales;f__Moraxellaceae;g__Moraxella;s__Moraxella unclassified	0.00149007	0.0025062
d__Bacteria;p__Firmicutes;c__Clostridia;o__Clostridiales;f__Ruminococcaceae;g__Ethanoligenens;s__Ethanoligenens harbinense	0.001455	0.00181538
d__Bacteria;p__Firmicutes;c__Clostridia;o__Clostridiales;f__Clostridiaceae;g__Clostridium;s__Clostridium baratii	0.00144548	0.0039265
d__Bacteria;p__Firmicutes;c__Clostridia;o__Clostridiales;f__;g__Monoglobus;s__Monoglobus pectinilyticus	0.00142226	0.00466028
d__Bacteria;p__Actinobacteria;c__Coriobacteriia;o__Coriobacteriales;f__Atopobiaceae;g__Olsenella;s__Olsenella umbonata	0.00137004	0.00340762
d__Bacteria;p__Firmicutes;c__Clostridia;o__Clostridiales;f__Lachnospiraceae;g__Anaerostipes;s__Anaerostipes hadrus	0.0013607	0.00117162
d__Bacteria;p__Cyanobacteria;c__;o__;f__;g__;s__Cyanobacteria unclassified	0.00132823	0.00101279
d__Bacteria;p__Bacteroidetes;c__Bacteroidia;o__Bacteroidales;f__Tannerellaceae;g__Parabacteroides;s__Parabacteroides unclassified	0.00128015	0.000761159
d__Bacteria;p__Spirochaetes;c__Spirochaetia;o__Spirochaetales;f__Spirochaetaceae;g__Sphaerochaeta;s__Sphaerochaeta unclassified	0.00127462	0.000998681
d__Bacteria;p__Bacteroidetes;c__Bacteroidia;o__Bacteroidales;f__Prevotellaceae;g__Paraprevotella;s__Paraprevotella xylaniphila	0.00127118	0.000678505
d__Bacteria;p__Firmicutes;c__Clostridia;o__Clostridiales;f__Lachnospiraceae;g__;s__[Eubacterium] rectale	0.00123277	0.002187
d__Bacteria;p__Bacteroidetes;c__Cytophagia;o__Cytophagales;f__;g__;s__Cytophagales unclassified	0.00123218	0.000713124
d__Bacteria;p__Actinobacteria;c__Actinobacteria;o__Bifidobacteriales;f__Bifidobacteriaceae;g__Bifidobacterium;s__Bifidobacterium adolescentis	0.00118787	0.00268735
d__Bacteria;p__Bacteroidetes;c__Bacteroidia;o__Bacteroidales;f__Prevotellaceae;g__Prevotella;s__Prevotella sp. oral taxon 299	0.00118656	0.00106012
d__Bacteria;p__Proteobacteria;c__Gammaproteobacteria;o__Aeromonadales;f__Aeromonadaceae;g__Aeromonas;s__Aeromonas unclassified	0.0011461	0.000912197
d__Bacteria;p__Bacteroidetes;c__Flavobacteriia;o__Flavobacteriales;f__;g__;s__Flavobacteriales unclassified	0.00113035	0.000962274
d__Bacteria;p__Spirochaetes;c__Spirochaetia;o__Spirochaetales;f__Spirochaetaceae;g__Treponema;s__Treponema brennaborense	0.00111329	0.000703347
d__Bacteria;p__Bacteroidetes;c__Bacteroidia;o__Bacteroidales;f__Prevotellaceae;g__Prevotella;s__Prevotella melaninogenica	0.00107086	0.00183585
d__Bacteria;p__Firmicutes;c__Bacilli;o__;f__;g__;s__Bacilli unclassified	0.00104052	0.000445434
d__Bacteria;p__Firmicutes;c__Clostridia;o__Clostridiales;f__Ruminococcaceae;g__Flavonifractor;s__Flavonifractor plautii	0.00102166	0.000796735
d__Bacteria;p__Actinobacteria;c__Actinobacteria;o__;f__;g__;s__Actinobacteria unclassified	0.000990824	0.000744105
d__Bacteria;p__Firmicutes;c__Clostridia;o__Clostridiales;f__Lachnospiraceae;g__Blautia;s__Blautia unclassified	0.000976416	0.000867237
d__Bacteria;p__Firmicutes;c__Clostridia;o__Clostridiales;f__Lachnospiraceae;g__Butyrivibrio;s__Butyrivibrio hungatei	0.000949545	0.000579551
d__Bacteria;p__Firmicutes;c__Clostridia;o__Clostridiales;f__;g__Intestinimonas;s__Intestinimonas butyriciproducens	0.000906994	0.00106642
d__Bacteria;p__Proteobacteria;c__Gammaproteobacteria;o__Pseudomonadales;f__Moraxellaceae;g__Acinetobacter;s__Acinetobacter unclassified	0.000902323	0.00185463
d__Bacteria;p__Lentisphaerae;c__Lentisphaeria;o__Victivallales;f__;g__;s__Victivallales bacterium CCUG 44730	0.000887874	0.000543478
d__Bacteria;p__Verrucomicrobia;c__;o__;f__;g__;s__Verrucomicrobia unclassified	0.000880406	0.000555566
d__Bacteria;p__Firmicutes;c__Clostridia;o__Clostridiales;f__Lachnospiraceae;g__Anaerobutyricum;s__Anaerobutyricum hallii	0.000862127	0.000641145
d__Bacteria;p__Actinobacteria;c__Actinobacteria;o__Bifidobacteriales;f__Bifidobacteriaceae;g__Bifidobacterium;s__Bifidobacterium pseudolongum	0.000820263	0.000715605
d__Bacteria;p__Proteobacteria;c__Betaproteobacteria;o__;f__;g__;s__Betaproteobacteria unclassified	0.000803013	0.000900843
d__Bacteria;p__Firmicutes;c__Clostridia;o__Clostridiales;f__Clostridiaceae;g__Clostridium;s__Clostridium sp. SY8519	0.000801269	0.00065338
d__Bacteria;p__Proteobacteria;c__Gammaproteobacteria;o__Alteromonadales;f__;g__;s__Alteromonadales unclassified	0.000782835	0.00111007
d__Bacteria;p__Firmicutes;c__Clostridia;o__Clostridiales;f__Lachnospiraceae;g__Lachnoclostridium;s__Lachnoclostridium unclassified	0.000763235	0.000401521
d__Bacteria;p__Firmicutes;c__Clostridia;o__Clostridiales;f__Lachnospiraceae;g__;s__Lachnospiraceae bacterium GAM79	0.000755696	0.000443843
d__Bacteria;p__Firmicutes;c__Erysipelotrichia;o__Erysipelotrichales;f__Erysipelotrichaceae;g__;s__Erysipelotrichaceae unclassified	0.000747489	0.00100696
d__Bacteria;p__Proteobacteria;c__Betaproteobacteria;o__Burkholderiales;f__;g__;s__Burkholderiales unclassified	0.000725583	0.000665889
d__Bacteria;p__Proteobacteria;c__Gammaproteobacteria;o__Pasteurellales;f__Pasteurellaceae;g__;s__Pasteurellaceae unclassified	0.000725395	0.00172739
d__Bacteria;p__Firmicutes;c__Clostridia;o__Clostridiales;f__Lachnospiraceae;g__Lachnoclostridium;s__Lachnoclostridium phytofermentans	0.000704631	0.000866235
d__Bacteria;p__Bacteroidetes;c__Bacteroidia;o__Bacteroidales;f__Rikenellaceae;g__Alistipes;s__Alistipes unclassified	0.000703824	0.000351613
d__Bacteria;p__Actinobacteria;c__Actinobacteria;o__Bifidobacteriales;f__Bifidobacteriaceae;g__Bifidobacterium;s__Bifidobacterium angulatum	0.00069394	0.00111323
d__Bacteria;p__Firmicutes;c__Clostridia;o__Clostridiales;f__Lachnospiraceae;g__Butyrivibrio;s__Butyrivibrio fibrisolvens	0.000679865	0.000291734
d__Bacteria;p__Proteobacteria;c__Gammaproteobacteria;o__Salinisphaerales;f__Salinisphaeraceae;g__Salinisphaera;s__Salinisphaera sp. LB1	0.00066603	0.000703659
d__Bacteria;p__Actinobacteria;c__Actinobacteria;o__Bifidobacteriales;f__Bifidobacteriaceae;g__;s__Bifidobacteriaceae unclassified	0.000660327	0.00109385
d__Bacteria;p__Bacteroidetes;c__Bacteroidia;o__Bacteroidales;f__Bacteroidaceae;g__Bacteroides;s__Bacteroides salanitronis	0.00064983	0.000339655
d__Archaea;p__Euryarchaeota;c__Thermoplasmata;o__;f__;g__;s__methanogenic archaeon ISO4-H5	0.000622256	0.00045072
d__Bacteria;p__Firmicutes;c__Clostridia;o__Clostridiales;f__Ruminococcaceae;g__Ruminococcus;s__Ruminococcus bicirculans	0.00061356	0.000306425
d__Bacteria;p__Firmicutes;c__Clostridia;o__Clostridiales;f__Hungateiclostridiaceae;g__Mageeibacillus;s__Mageeibacillus indolicus	0.000604055	0.0003522
d__Bacteria;p__Bacteroidetes;c__Bacteroidia;o__Bacteroidales;f__Muribaculaceae;g__;s__Muribaculaceae unclassified	0.00060258	0.000452431
d__Bacteria;p__Bacteroidetes;c__Bacteroidia;o__Bacteroidales;f__Bacteroidaceae;g__Bacteroides;s__Bacteroides dorei	0.000593845	0.00143594
d__Bacteria;p__Firmicutes;c__Clostridia;o__Clostridiales;f__Ruminococcaceae;g__Ruminococcus;s__Ruminococcus albus	0.000559788	0.000396151
d__Bacteria;p__Firmicutes;c__Clostridia;o__Clostridiales;f__Eubacteriaceae;g__Eubacterium;s__[Eubacterium] cellulosolvens	0.000559152	0.0005275
d__Bacteria;p__Firmicutes;c__Clostridia;o__Clostridiales;f__Lachnospiraceae;g__Blautia;s__Blautia hansenii	0.000550484	0.000627179
d__Archaea;p__Euryarchaeota;c__Methanobacteria;o__Methanobacteriales;f__Methanobacteriaceae;g__Methanobrevibacter;s__Methanobrevibacter ruminantium	0.000538492	0.000374711
d__Bacteria;p__Firmicutes;c__Clostridia;o__Clostridiales;f__Clostridiales Family XIII. Incertae Sedis;g__;s__Clostridiales Family XIII. Incertae Sedis unclassified	0.000530405	0.000245367
d__Bacteria;p__Firmicutes;c__Clostridia;o__Clostridiales;f__Clostridiaceae;g__Clostridium;s__Clostridium taeniosporum	0.000525906	0.00139215
d__Archaea;p__Euryarchaeota;c__Methanobacteria;o__Methanobacteriales;f__Methanobacteriaceae;g__Methanobrevibacter;s__Methanobrevibacter millerae	0.000517247	0.000457274
d__Bacteria;p__Bacteroidetes;c__Bacteroidia;o__Bacteroidales;f__Muribaculaceae;g__Muribaculum;s__Muribaculum sp. H5	0.000515962	0.000585606
d__Bacteria;p__Firmicutes;c__Clostridia;o__Clostridiales;f__Lachnospiraceae;g__Lachnoanaerobaculum;s__Lachnoanaerobaculum umeaense	0.000497691	0.000890785
d__Bacteria;p__Firmicutes;c__Clostridia;o__Clostridiales;f__Clostridiales Family XIII. Incertae Sedis;g__Mogibacterium;s__Mogibacterium unclassified	0.000488286	0.000238664
d__Archaea;p__Euryarchaeota;c__Thermoplasmata;o__;f__;g__;s__Thermoplasmata unclassified	0.000486619	0.00034606
d__Archaea;p__Euryarchaeota;c__Thermoplasmata;o__Methanomassiliicoccales;f__Methanomassiliicoccaceae;g__Candidatus Methanoplasma;s__Candidatus Methanoplasma termitum	0.000476614	0.000403394
d__Archaea;p__Euryarchaeota;c__Methanobacteria;o__Methanobacteriales;f__Methanobacteriaceae;g__Methanobrevibacter;s__Methanobrevibacter sp. YE315	0.000475417	0.000309313
d__Bacteria;p__Bacteroidetes;c__Bacteroidia;o__Bacteroidales;f__;g__;s__Bacteroidales bacterium CF	0.000467978	0.000289141
d__Bacteria;p__Spirochaetes;c__Spirochaetia;o__Spirochaetales;f__Spirochaetaceae;g__Sphaerochaeta;s__Sphaerochaeta pleomorpha	0.000459686	0.000288338
d__Bacteria;p__Actinobacteria;c__Coriobacteriia;o__Coriobacteriales;f__Atopobiaceae;g__Olsenella;s__Olsenella unclassified	0.000459258	0.000787753
d__Bacteria;p__Actinobacteria;c__Coriobacteriia;o__;f__;g__;s__Coriobacteriia unclassified	0.000454161	0.000167883
d__Bacteria;p__Bacteroidetes;c__Bacteroidia;o__Bacteroidales;f__Muribaculaceae;g__Muribaculum;s__Muribaculum unclassified	0.00044774	0.000343106
d__Bacteria;p__Chlamydiae;c__Chlamydiia;o__Chlamydiales;f__Chlamydiaceae;g__Chlamydia;s__Chlamydia trachomatis	0.000446199	0.000313093
d__Bacteria;p__Spirochaetes;c__Spirochaetia;o__Spirochaetales;f__Spirochaetaceae;g__Sphaerochaeta;s__Sphaerochaeta globosa	0.000437435	0.000344323
d__Bacteria;p__Firmicutes;c__Clostridia;o__Clostridiales;f__Lachnospiraceae;g__Herbinix;s__Herbinix luporum	0.000435375	0.000581961
d__Bacteria;p__Bacteroidetes;c__Bacteroidia;o__Bacteroidales;f__Rikenellaceae;g__;s__Rikenellaceae unclassified	0.0004268	0.000338464
d__Bacteria;p__Firmicutes;c__Negativicutes;o__Acidaminococcales;f__Acidaminococcaceae;g__Acidaminococcus;s__Acidaminococcus unclassified	0.000422414	0.00042533
d__Bacteria;p__Firmicutes;c__Clostridia;o__Clostridiales;f__Clostridiaceae;g__Clostridium;s__Clostridium perfringens	0.000416185	0.00128794
d__Bacteria;p__Firmicutes;c__Negativicutes;o__Acidaminococcales;f__Acidaminococcaceae;g__Acidaminococcus;s__Acidaminococcus fermentans	0.00040564	0.000792618
d__Bacteria;p__Firmicutes;c__Bacilli;o__Bacillales;f__;g__;s__Bacillales unclassified	0.000402994	0.000162284
d__Bacteria;p__Proteobacteria;c__Gammaproteobacteria;o__Orbales;f__Orbaceae;g__Frischella;s__Frischella perrara	0.000400055	0.0015886
d__Bacteria;p__Firmicutes;c__Clostridia;o__Clostridiales;f__Lachnospiraceae;g__Roseburia;s__Roseburia unclassified	0.00039983	0.000711549
d__Eukaryota;k__Fungi;p__Ascomycota;c__Saccharomycetes;o__Saccharomycetales;f__Pichiaceae;g__	0.000388395	0.000681356
d__Bacteria;p__Actinobacteria;c__;o__;f__;g__;s__Actinobacteria unclassified	0.000383943	0.000131322
d__Bacteria;p__Actinobacteria;c__Coriobacteriia;o__Coriobacteriales;f__Atopobiaceae;g__;s__Atopobiaceae unclassified	0.000383521	0.000524514
d__Bacteria;p__Bacteroidetes;c__Flavobacteriia;o__Flavobacteriales;f__Flavobacteriaceae;g__Flavobacterium;s__Flavobacterium columnare	0.00038286	0.000736468
d__Bacteria;p__Bacteroidetes;c__Bacteroidia;o__Bacteroidales;f__Muribaculaceae;g__Muribaculum;s__Muribaculum intestinale	0.000378678	0.000191623
d__Bacteria;p__Firmicutes;c__Clostridia;o__Clostridiales;f__;g__;s__Clostridiales bacterium 70B-A	0.000378393	0.000467026
d__Bacteria;p__Firmicutes;c__Negativicutes;o__Acidaminococcales;f__Acidaminococcaceae;g__;s__Acidaminococcaceae unclassified	0.000376458	0.000192379
d__Bacteria;p__Firmicutes;c__Clostridia;o__Clostridiales;f__Clostridiaceae;g__Mordavella;s__Mordavella sp. Marseille-P3756	0.000375002	0.000203588
d__Bacteria;p__Firmicutes;c__Negativicutes;o__Veillonellales;f__Veillonellaceae;g__Dialister;s__Dialister sp. Marseille-P5638	0.000374035	0.00110328
d__Bacteria;p__Firmicutes;c__Negativicutes;o__Veillonellales;f__Veillonellaceae;g__Megasphaera;s__Megasphaera hexanoica	0.000373204	0.000941703
d__Bacteria;p__Firmicutes;c__Clostridia;o__Clostridiales;f__Clostridiaceae;g__Clostridium;s__Clostridium butyricum	0.000368875	0.000867777
d__Bacteria;p__Elusimicrobia;c__Elusimicrobia;o__Elusimicrobiales;f__Elusimicrobiaceae;g__Elusimicrobium;s__Elusimicrobium minutum	0.000363688	0.000427286
d__Bacteria;p__Proteobacteria;c__Gammaproteobacteria;o__Enterobacterales;f__Enterobacteriaceae;g__;s__Enterobacteriaceae unclassified	0.000360689	0.00119718
d__Bacteria;p__Firmicutes;c__Clostridia;o__Clostridiales;f__Lachnospiraceae;g__Roseburia;s__Roseburia intestinalis	0.000357372	0.000455135
d__Bacteria;p__Firmicutes;c__Clostridia;o__Clostridiales;f__;g__;s__Clostridiales bacterium CCNA10	0.000347107	0.000204822
d__Bacteria;p__Bacteroidetes;c__Chitinophagia;o__Chitinophagales;f__Chitinophagaceae;g__;s__Chitinophagaceae unclassified	0.000342819	0.000255346
d__Bacteria;p__Firmicutes;c__Bacilli;o__Lactobacillales;f__;g__;s__Lactobacillales unclassified	0.000339594	0.000148222
d__Bacteria;p__Spirochaetes;c__Spirochaetia;o__Spirochaetales;f__Spirochaetaceae;g__Treponema;s__Treponema pedis	0.000338089	0.000276713
d__Bacteria;p__Firmicutes;c__Negativicutes;o__Selenomonadales;f__Selenomonadaceae;g__;s__Selenomonadaceae unclassified	0.000335216	0.000632449
d__Bacteria;p__Firmicutes;c__Clostridia;o__Clostridiales;f__Eubacteriaceae;g__Eubacterium;s__[Eubacterium] eligens	0.000334986	0.00021087
d__Bacteria;p__Bacteroidetes;c__Bacteroidia;o__Bacteroidales;f__Porphyromonadaceae;g__Porphyromonas;s__Porphyromonas gingivalis	0.000334069	0.000307841
d__Bacteria;p__Spirochaetes;c__Spirochaetia;o__Spirochaetales;f__;g__;s__Spirochaetales unclassified	0.000319468	0.000199097
d__Bacteria;p__Proteobacteria;c__Gammaproteobacteria;o__Enterobacterales;f__Enterobacteriaceae;g__Escherichia;s__Escherichia coli	0.000313508	0.000881424
d__Bacteria;p__Firmicutes;c__Negativicutes;o__Acidaminococcales;f__Acidaminococcaceae;g__Phascolarctobacterium;s__Phascolarctobacterium unclassified	0.000313155	0.000145128
d__Bacteria;p__Firmicutes;c__Clostridia;o__Clostridiales;f__Lachnospiraceae;g__;s__Lachnospiraceae bacterium Choco86	0.000311942	0.000260586
d__Bacteria;p__Firmicutes;c__Clostridia;o__Clostridiales;f__Ruminococcaceae;g__Faecalibacterium;s__Faecalibacterium prausnitzii	0.000311282	0.000267087
d__Bacteria;p__Firmicutes;c__Clostridia;o__Clostridiales;f__Hungateiclostridiaceae;g__;s__Hungateiclostridiaceae unclassified	0.000308297	0.000159025
d__Bacteria;p__Firmicutes;c__Clostridia;o__Clostridiales;f__Ruminococcaceae;g__Caproiciproducens;s__Caproiciproducens sp. NJN-50	0.000306569	0.000264498
d__Bacteria;p__Tenericutes;c__;o__;f__;g__;s__Tenericutes unclassified	0.000305453	0.000219923
d__Bacteria;p__Proteobacteria;c__Gammaproteobacteria;o__Thiotrichales;f__Piscirickettsiaceae;g__;s__Piscirickettsiaceae unclassified	0.000305121	0.000915742
d__Bacteria;p__Bacteroidetes;c__Bacteroidia;o__Bacteroidales;f__Bacteroidaceae;g__Bacteroides;s__Bacteroides coprosuis	0.000284818	0.00027008
d__Bacteria;p__Firmicutes;c__Clostridia;o__Clostridiales;f__Lachnospiraceae;g__Lachnoclostridium;s__Lachnoclostridium phocaeense	0.000281323	0.000167277
d__Bacteria;p__Bacteroidetes;c__Bacteroidia;o__Bacteroidales;f__Odoribacteraceae;g__Butyricimonas;s__Butyricimonas faecalis	0.000265858	0.000281563
d__Bacteria;p__Tenericutes;c__Mollicutes;o__Mycoplasmatales;f__Mycoplasmataceae;g__Mycoplasma;s__Mycoplasma unclassified	0.000264111	0.000284418
d__Bacteria;p__Cyanobacteria;c__;o__Chroococcales;f__Cyanobacteriaceae;g__Cyanobacterium;s__Cyanobacterium aponinum	0.000254375	0.000219797
d__Bacteria;p__Firmicutes;c__Clostridia;o__Clostridiales;f__Lachnospiraceae;g__Butyrivibrio;s__Butyrivibrio proteoclasticus	0.000253519	0.000177067
d__Bacteria;p__Bacteroidetes;c__Bacteroidia;o__Bacteroidales;f__Bacteroidaceae;g__Bacteroides;s__Bacteroides helcogenes	0.000253334	0.000623345
d__Bacteria;p__Proteobacteria;c__Betaproteobacteria;o__Burkholderiales;f__Sutterellaceae;g__Sutterella;s__Sutterella megalosphaeroides	0.000250877	0.000376445
d__Bacteria;p__Bacteroidetes;c__Chitinophagia;o__Chitinophagales;f__Chitinophagaceae;g__Flavisolibacter;s__Flavisolibacter tropicus	0.000248051	0.000285596
d__Bacteria;p__Firmicutes;c__Clostridia;o__Clostridiales;f__Clostridiales Family XIII. Incertae Sedis;g__Aminipila;s__Aminipila sp. JN-39	0.000246669	0.00010239
d__Bacteria;p__Firmicutes;c__Clostridia;o__Clostridiales;f__Ruminococcaceae;g__;s__Ruminococcaceae bacterium CPB6	0.000242599	0.000215845
d__Bacteria;p__Bacteroidetes;c__Bacteroidia;o__Bacteroidales;f__Prevotellaceae;g__Prevotella;s__Prevotella jejuni	0.000237443	0.000440079
d__Bacteria;p__Firmicutes;c__Clostridia;o__Clostridiales;f__Lachnospiraceae;g__Roseburia;s__Roseburia hominis	0.000233806	0.000386154
d__Bacteria;p__Bacteroidetes;c__Cytophagia;o__Cytophagales;f__Hymenobacteraceae;g__;s__Hymenobacteraceae unclassified	0.000230004	0.000196715
d__Bacteria;p__Chloroflexi;c__Anaerolineae;o__Anaerolineales;f__Anaerolineaceae;g__;s__Anaerolineaceae bacterium oral taxon 439	0.000222402	0.000131207
d__Archaea;p__Euryarchaeota;c__Methanobacteria;o__Methanobacteriales;f__Methanobacteriaceae;g__Methanobrevibacter;s__Methanobrevibacter smithii	0.00022132	0.000166436
d__Bacteria;p__Bacteroidetes;c__Bacteroidia;o__Bacteroidales;f__Tannerellaceae;g__Tannerella;s__Tannerella sp. oral taxon HOT-286	0.000220486	0.000293583
d__Bacteria;p__Firmicutes;c__Clostridia;o__Clostridiales;f__Oscillospiraceae;g__Dysosmobacter;s__Dysosmobacter welbionis	0.000211404	0.00022384
d__Bacteria;p__Tenericutes;c__Mollicutes;o__;f__;g__;s__Mollicutes unclassified	0.000210133	0.000155684
d__Bacteria;p__Firmicutes;c__Clostridia;o__Clostridiales;f__Christensenellaceae;g__Christensenella;s__Christensenella sp. Marseille-P3954	0.000208149	0.000142606
d__Bacteria;p__Firmicutes;c__Erysipelotrichia;o__Erysipelotrichales;f__Erysipelotrichaceae;g__Faecalitalea;s__Faecalitalea cylindroides	0.000206618	0.000476206
d__Bacteria;p__Bacteroidetes;c__Bacteroidia;o__Bacteroidales;f__;g__Candidatus Azobacteroides;s__Candidatus Azobacteroides pseudotrichonymphae	0.00020521	0.000178919
d__Bacteria;p__Firmicutes;c__Bacilli;o__Lactobacillales;f__Lactobacillaceae;g__Lactobacillus;s__Lactobacillus amylophilus	0.000203095	0.000411583
d__Bacteria;p__Firmicutes;c__Clostridia;o__Clostridiales;f__Christensenellaceae;g__Christensenella;s__Christensenella unclassified	0.00020064	8.49876e-05
d__Bacteria;p__Actinobacteria;c__Actinobacteria;o__Corynebacteriales;f__;g__;s__Corynebacteriales unclassified	0.000197942	0.000163559
d__Bacteria;p__Firmicutes;c__Clostridia;o__Clostridiales;f__Lachnospiraceae;g__Blautia;s__Blautia sp. SC05B48	0.000197483	0.000160569
d__Bacteria;p__Firmicutes;c__Clostridia;o__Clostridiales;f__Clostridiales Family XIII. Incertae Sedis;g__;s__[Eubacterium] sulci	0.000192379	0.000151343
d__Bacteria;p__Firmicutes;c__Clostridia;o__Clostridiales;f__Hungateiclostridiaceae;g__Fastidiosipila;s__Fastidiosipila sanguinis	0.000189758	8.11412e-05
d__Bacteria;p__Firmicutes;c__Negativicutes;o__Veillonellales;f__Veillonellaceae;g__;s__Veillonellaceae unclassified	0.000187981	0.000279483
d__Bacteria;p__Synergistetes;c__Synergistia;o__Synergistales;f__Synergistaceae;g__Jonquetella;s__Jonquetella anthropi	0.000187369	0.000120104
d__Archaea;p__Euryarchaeota;c__Methanobacteria;o__Methanobacteriales;f__Methanobacteriaceae;g__Methanobrevibacter;s__Methanobrevibacter olleyae	0.000186129	0.000133374
d__Bacteria;p__Proteobacteria;c__Gammaproteobacteria;o__Pseudomonadales;f__;g__;s__Pseudomonadales unclassified	0.000185049	0.000399844
d__Bacteria;p__Firmicutes;c__Bacilli;o__Bacillales;f__Staphylococcaceae;g__Staphylococcus;s__Staphylococcus auricularis	0.000183491	8.45205e-05
d__Bacteria;p__Bacteroidetes;c__Bacteroidia;o__Bacteroidales;f__Porphyromonadaceae;g__Porphyromonas;s__Porphyromonas asaccharolytica	0.000183291	0.000223761
d__Bacteria;p__Proteobacteria;c__Gammaproteobacteria;o__Aeromonadales;f__Aeromonadaceae;g__;s__Aeromonadaceae unclassified	0.000182755	0.000175758
d__Bacteria;p__Bacteroidetes;c__Bacteroidia;o__Bacteroidales;f__Bacteroidaceae;g__Bacteroides;s__Bacteroides uniformis	0.000180791	0.000253348
d__Bacteria;p__Firmicutes;c__Clostridia;o__Clostridiales;f__Lachnospiraceae;g__Blautia;s__Blautia sp. N6H1-15	0.000178553	0.000442795
d__Bacteria;p__Firmicutes;c__Bacilli;o__Lactobacillales;f__Lactobacillaceae;g__Lactobacillus;s__Lactobacillus unclassified	0.000177131	0.000119169
d__Bacteria;p__Spirochaetes;c__Spirochaetia;o__Spirochaetales;f__Spirochaetaceae;g__Treponema;s__Treponema caldarium	0.000176877	0.00010418
d__Bacteria;p__Tenericutes;c__Mollicutes;o__Acholeplasmatales;f__Acholeplasmataceae;g__;s__Acholeplasmataceae unclassified	0.000173946	0.00013268
d__Bacteria;p__Proteobacteria;c__Gammaproteobacteria;o__Pasteurellales;f__Pasteurellaceae;g__Histophilus;s__Histophilus somni	0.000173839	0.000210548
d__Bacteria;p__Firmicutes;c__Clostridia;o__Clostridiales;f__Clostridiaceae;g__Hungatella;s__Hungatella hathewayi	0.000170014	0.000255734
d__Bacteria;p__Firmicutes;c__Clostridia;o__Clostridiales;f__Clostridiales Family XIII. Incertae Sedis;g__;s__[Eubacterium] minutum	0.000169112	0.00032413
d__Bacteria;p__Bacteroidetes;c__Sphingobacteriia;o__Sphingobacteriales;f__Sphingobacteriaceae;g__Solitalea;s__Solitalea canadensis	0.000168691	0.000127801
d__Bacteria;p__Bacteroidetes;c__Bacteroidia;o__Bacteroidales;f__Muribaculaceae;g__Muribaculum;s__Muribaculum sp. TLL-A4	0.000167766	0.00011105
d__Bacteria;p__Proteobacteria;c__Alphaproteobacteria;o__Emcibacterales;f__Emcibacteraceae;g__Emcibacter;s__Emcibacter unclassified	0.000167424	0.000193647
d__Bacteria;p__Firmicutes;c__Clostridia;o__Clostridiales;f__Ruminococcaceae;g__Ruthenibacterium;s__Ruthenibacterium lactatiformans	0.000162374	7.77522e-05
d__Bacteria;p__Planctomycetes;c__Planctomycetia;o__Planctomycetales;f__Planctomycetaceae;g__;s__Planctomycetaceae unclassified	0.000161807	0.000149124
d__Bacteria;p__Spirochaetes;c__Spirochaetia;o__Spirochaetales;f__Spirochaetaceae;g__Sphaerochaeta;s__Sphaerochaeta coccoides	0.000161604	0.000216026
d__Bacteria;p__Firmicutes;c__Negativicutes;o__Selenomonadales;f__;g__;s__Selenomonadales unclassified	0.000160742	6.12766e-05
d__Bacteria;p__Firmicutes;c__Clostridia;o__Clostridiales;f__Lachnospiraceae;g__Lachnoclostridium;s__Lachnoclostridium sp. YL32	0.000159946	0.000113922
d__Bacteria;p__Actinobacteria;c__Coriobacteriia;o__Coriobacteriales;f__Coriobacteriaceae;g__;s__Coriobacteriaceae bacterium 68-1-3	0.000158942	7.03525e-05
d__Bacteria;p__Tenericutes;c__Mollicutes;o__Mycoplasmatales;f__Mycoplasmataceae;g__;s__Mycoplasmataceae unclassified	0.000157039	0.000141576
d__Bacteria;p__Firmicutes;c__Negativicutes;o__Veillonellales;f__Veillonellaceae;g__Dialister;s__Dialister unclassified	0.000156682	0.000281897
d__Archaea;p__Euryarchaeota;c__Methanobacteria;o__Methanobacteriales;f__Methanobacteriaceae;g__;s__Methanobacteriaceae unclassified	0.000154124	8.03401e-05
d__Bacteria;p__Proteobacteria;c__Gammaproteobacteria;o__Alteromonadales;f__Alteromonadaceae;g__;s__Alteromonadaceae unclassified	0.000150221	0.000461995
d__Bacteria;p__Proteobacteria;c__Alphaproteobacteria;o__Rhodospirillales;f__Acetobacteraceae;g__Acetobacter;s__Acetobacter pasteurianus	0.000149843	0.000142433
d__Bacteria;p__Proteobacteria;c__Deltaproteobacteria;o__;f__;g__;s__Deltaproteobacteria unclassified	0.000146466	6.68185e-05
d__Bacteria;p__Proteobacteria;c__Deltaproteobacteria;o__Desulfovibrionales;f__Desulfovibrionaceae;g__Desulfovibrio;s__Desulfovibrio unclassified	0.000146389	9.28383e-05
d__Bacteria;p__Firmicutes;c__Clostridia;o__Clostridiales;f__Lachnospiraceae;g__Lachnoclostridium;s__[Clostridium] scindens	0.000144678	6.60736e-05
d__Bacteria;p__Firmicutes;c__Clostridia;o__Clostridiales;f__Peptococcaceae;g__;s__Peptococcaceae unclassified	0.000143868	9.20072e-05
d__Bacteria;p__Bacteroidetes;c__Bacteroidia;o__Bacteroidales;f__Bacteroidaceae;g__Bacteroides;s__Bacteroides cellulosilyticus	0.000141673	0.00013107
d__Eukaryota;k__Fungi;p__;c__;o__;f__;g__	0.000140812	0.000240102
d__Bacteria;p__Firmicutes;c__Bacilli;o__Bacillales;f__Bacillaceae;g__Bacillus;s__Bacillus smithii	0.000139004	0.000197486
d__Bacteria;p__Planctomycetes;c__Planctomycetia;o__Planctomycetales;f__;g__;s__Planctomycetales unclassified	0.000136088	7.25337e-05
d__Bacteria;p__Actinobacteria;c__Actinobacteria;o__Corynebacteriales;f__Corynebacteriaceae;g__Corynebacterium;s__Corynebacterium unclassified	0.000134858	8.40702e-05
d__Bacteria;p__Bacteroidetes;c__Bacteroidia;o__Bacteroidales;f__Bacteroidaceae;g__Bacteroides;s__Bacteroides heparinolyticus	0.000134119	0.0001154
d__Bacteria;p__Bacteroidetes;c__Flavobacteriia;o__Flavobacteriales;f__Flavobacteriaceae;g__Chryseobacterium;s__Chryseobacterium unclassified	0.000133531	0.000122332
d__Bacteria;p__Spirochaetes;c__Spirochaetia;o__Spirochaetales;f__Borreliaceae;g__Borreliella;s__Borreliella unclassified	0.000132626	9.04009e-05
d__Bacteria;p__Spirochaetes;c__Spirochaetia;o__Spirochaetales;f__Spirochaetaceae;g__Treponema;s__Treponema sp. OMZ 838	0.000130011	0.000109758
d__Bacteria;p__Bacteroidetes;c__Cytophagia;o__Cytophagales;f__Cytophagaceae;g__Leadbetterella;s__Leadbetterella byssophila	0.00012907	0.000159304
d__Bacteria;p__Bacteroidetes;c__Bacteroidia;o__Marinilabiliales;f__Marinilabiliaceae;g__Alkalitalea;s__Alkalitalea saponilacus	0.000125505	0.000141164
d__Bacteria;p__Proteobacteria;c__Deltaproteobacteria;o__Desulfobacterales;f__Desulfobulbaceae;g__Desulfobulbus;s__Desulfobulbus oralis	0.000118033	7.88473e-05
d__Bacteria;p__Proteobacteria;c__Alphaproteobacteria;o__Rhizobiales;f__Hyphomicrobiaceae;g__Filomicrobium;s__Candidatus Filomicrobium marinum	0.00011459	0.000140669
d__Bacteria;p__Elusimicrobia;c__;o__;f__;g__;s__Elusimicrobia unclassified	0.000114023	0.000129241
d__Bacteria;p__Bacteroidetes;c__Bacteroidia;o__Bacteroidales;f__Porphyromonadaceae;g__Porphyromonas;s__Porphyromonas unclassified	0.000112391	0.000107473
d__Bacteria;p__Proteobacteria;c__Gammaproteobacteria;o__Thiotrichales;f__Francisellaceae;g__;s__Francisellaceae unclassified	0.000112214	0.000192288
d__Bacteria;p__Proteobacteria;c__Alphaproteobacteria;o__Rhizobiales;f__;g__;s__Rhizobiales unclassified	0.000111244	0.000111092
d__Bacteria;p__Firmicutes;c__Clostridia;o__Clostridiales;f__Lachnospiraceae;g__;s__Lachnospiraceae bacterium oral taxon 500	0.000108315	3.67051e-05
d__Bacteria;p__Bacteroidetes;c__Sphingobacteriia;o__Sphingobacteriales;f__Sphingobacteriaceae;g__;s__Sphingobacteriaceae unclassified	0.000107767	5.82175e-05
d__Bacteria;p__Bacteroidetes;c__Cytophagia;o__Cytophagales;f__Amoebophilaceae;g__Candidatus Cardinium;s__Cardinium endosymbiont of Encarsia pergandiella	0.000107155	0.000117161
d__Bacteria;p__Tenericutes;c__Mollicutes;o__Acholeplasmatales;f__Acholeplasmataceae;g__Candidatus Phytoplasma;s__Candidatus Phytoplasma unclassified	0.000106765	8.08533e-05
d__Eukaryota;k__Fungi;p__Basidiomycota;c__;o__;f__;g__	0.000105868	0.000119173
d__Bacteria;p__Bacteroidetes;c__Bacteroidia;o__Bacteroidales;f__Rikenellaceae;g__Alistipes;s__Alistipes sp. Marseille-P5997	0.00010447	0.000262746
d__Bacteria;p__Proteobacteria;c__Gammaproteobacteria;o__Vibrionales;f__Vibrionaceae;g__;s__Vibrionaceae unclassified	0.000101787	0.000135417
d__Bacteria;p__Spirochaetes;c__Spirochaetia;o__;f__;g__;s__Spirochaetia unclassified	0.000101585	5.23505e-05
d__Bacteria;p__Synergistetes;c__Synergistia;o__Synergistales;f__Synergistaceae;g__;s__Synergistaceae unclassified	0.000101568	5.37503e-05
d__Bacteria;p__Firmicutes;c__Clostridia;o__Clostridiales;f__Clostridiaceae;g__Clostridium;s__Clostridium sp. SYSU GA15002T	0.000100553	0.000140343
d__Bacteria;p__Firmicutes;c__Clostridia;o__Clostridiales;f__Lachnospiraceae;g__Anaerostipes;s__Anaerostipes rhamnosivorans	9.87094e-05	4.59514e-05
d__Bacteria;p__Bacteroidetes;c__Bacteroidia;o__Bacteroidales;f__Bacteroidaceae;g__Bacteroides;s__Bacteroides vulgatus	9.32357e-05	6.58657e-05
d__Bacteria;p__Bacteroidetes;c__Cytophagia;o__Cytophagales;f__Hymenobacteraceae;g__Hymenobacter;s__Hymenobacter unclassified	9.11391e-05	0.000112254
d__Bacteria;p__Firmicutes;c__Clostridia;o__Clostridiales;f__Lachnospiraceae;g__Anaerotignum;s__Anaerotignum propionicum	9.0584e-05	9.01325e-05
d__Bacteria;p__Proteobacteria;c__Gammaproteobacteria;o__Aeromonadales;f__Aeromonadaceae;g__Tolumonas;s__Tolumonas auensis	8.95002e-05	0.000179509
d__Archaea;p__Euryarchaeota;c__;o__;f__;g__;s__Euryarchaeota unclassified	8.92154e-05	9.24704e-05
d__Bacteria;p__Firmicutes;c__Negativicutes;o__Veillonellales;f__Veillonellaceae;g__Dialister;s__Dialister pneumosintes	8.80806e-05	0.000157446
d__Bacteria;p__Bacteroidetes;c__Bacteroidia;o__Bacteroidales;f__Tannerellaceae;g__Tannerella;s__Tannerella unclassified	8.58486e-05	6.86303e-05
d__Bacteria;p__Proteobacteria;c__Gammaproteobacteria;o__Nevskiales;f__Sinobacteraceae;g__Solimonas;s__Solimonas sp. K1W22B-7	8.45436e-05	5.93532e-05
d__Bacteria;p__Actinobacteria;c__Actinobacteria;o__Bifidobacteriales;f__Bifidobacteriaceae;g__Bifidobacterium;s__Bifidobacterium breve	8.27415e-05	0.000146339
d__Bacteria;p__Tenericutes;c__;o__;f__;g__Candidatus Izimaplasma;s__Candidatus Izimaplasma sp. HR1	8.26747e-05	5.52515e-05
d__Bacteria;p__Firmicutes;c__Clostridia;o__Clostridiales;f__Lachnospiraceae;g__Cellulosilyticum;s__Cellulosilyticum unclassified	8.18419e-05	0.00012715
d__Bacteria;p__Firmicutes;c__Clostridia;o__Clostridiales;f__Oscillospiraceae;g__Oscillibacter;s__Oscillibacter unclassified	8.14519e-05	0.000146942
d__Bacteria;p__Proteobacteria;c__Epsilonproteobacteria;o__Campylobacterales;f__Campylobacteraceae;g__Campylobacter;s__Campylobacter unclassified	8.13517e-05	6.63031e-05
d__Bacteria;p__Proteobacteria;c__Betaproteobacteria;o__Burkholderiales;f__Sutterellaceae;g__Sutterella;s__Sutterella unclassified	8.08876e-05	0.00011829
d__Bacteria;p__Bacteroidetes;c__Bacteroidia;o__Bacteroidales;f__Prevotellaceae;g__Prevotella;s__Prevotella scopos	8.06789e-05	8.91598e-05
d__Bacteria;p__Bacteroidetes;c__Flavobacteriia;o__Flavobacteriales;f__Flavobacteriaceae;g__Lutibacter;s__Lutibacter sp. LPB0138	8.05324e-05	0.00011972
d__Bacteria;p__Spirochaetes;c__Spirochaetia;o__Spirochaetales;f__Spirochaetaceae;g__Treponema;s__Treponema primitia	8.0059e-05	4.97689e-05
d__Bacteria;p__Spirochaetes;c__Spirochaetia;o__Spirochaetales;f__Spirochaetaceae;g__Spirochaeta;s__Spirochaeta thermophila	7.88446e-05	4.59918e-05
d__Bacteria;p__Deinococcus-Thermus;c__Deinococci;o__Deinococcales;f__Deinococcaceae;g__Deinococcus;s__Deinococcus unclassified	7.86769e-05	0.000176127
d__Bacteria;p__Firmicutes;c__Clostridia;o__Clostridiales;f__Ruminococcaceae;g__;s__[Clostridium] cellulosi	7.83759e-05	5.3687e-05
d__Bacteria;p__Firmicutes;c__Negativicutes;o__Selenomonadales;f__Selenomonadaceae;g__Megamonas;s__Megamonas hypermegale	7.75298e-05	6.18266e-05
d__Bacteria;p__Proteobacteria;c__Betaproteobacteria;o__Burkholderiales;f__Oxalobacteraceae;g__Collimonas;s__Collimonas arenae	7.66316e-05	0.000382059
d__Bacteria;p__Firmicutes;c__Clostridia;o__Halanaerobiales;f__;g__;s__Halanaerobiales unclassified	7.52864e-05	7.21134e-05
d__Bacteria;p__Firmicutes;c__Negativicutes;o__Selenomonadales;f__Selenomonadaceae;g__Selenomonas;s__Selenomonas sputigena	7.50616e-05	0.000209578
d__Bacteria;p__Actinobacteria;c__Coriobacteriia;o__Eggerthellales;f__Eggerthellaceae;g__;s__Eggerthellaceae unclassified	7.42861e-05	2.72417e-05
d__Bacteria;p__Spirochaetes;c__Spirochaetia;o__Leptospirales;f__Leptospiraceae;g__Turneriella;s__Turneriella parva	7.34576e-05	6.43192e-05
d__Bacteria;p__Firmicutes;c__Clostridia;o__Clostridiales;f__Hungateiclostridiaceae;g__Hungateiclostridium;s__Hungateiclostridium unclassified	7.30481e-05	4.06943e-05
d__Bacteria;p__Firmicutes;c__Bacilli;o__Bacillales;f__Bacillaceae;g__Bacillus;s__Bacillus unclassified	7.16469e-05	3.211e-05
d__Bacteria;p__Firmicutes;c__Bacilli;o__Lactobacillales;f__Lactobacillaceae;g__Lactobacillus;s__Lactobacillus crispatus	7.04917e-05	9.39755e-05
d__Eukaryota;k__Fungi;p__Ascomycota;c__;o__;f__;g__	6.9376e-05	8.01648e-05
d__Bacteria;p__Actinobacteria;c__Coriobacteriia;o__Eggerthellales;f__Eggerthellaceae;g__Slackia;s__Slackia heliotrinireducens	6.84433e-05	3.07596e-05
d__Bacteria;p__Actinobacteria;c__Coriobacteriia;o__Coriobacteriales;f__;g__;s__Coriobacteriales unclassified	6.82955e-05	6.35206e-05
d__Bacteria;p__Bacteroidetes;c__Bacteroidia;o__Bacteroidales;f__Dysgonamonadaceae;g__Proteiniphilum;s__Proteiniphilum saccharofermentans	6.81473e-05	3.23831e-05
d__Bacteria;p__Bacteroidetes;c__Bacteroidia;o__Bacteroidales;f__Bacteroidaceae;g__Bacteroides;s__Bacteroides caccae	6.68781e-05	7.74475e-05
d__Bacteria;p__Bacteroidetes;c__Cytophagia;o__Cytophagales;f__Flammeovirgaceae;g__;s__Flammeovirgaceae unclassified	6.68603e-05	0.000182856
d__Bacteria;p__Proteobacteria;c__Gammaproteobacteria;o__Vibrionales;f__Vibrionaceae;g__Photobacterium;s__Photobacterium damselae	6.67702e-05	6.77322e-05
d__Bacteria;p__Proteobacteria;c__Gammaproteobacteria;o__Thiotrichales;f__Francisellaceae;g__Francisella;s__Francisella unclassified	6.2135e-05	6.1212e-05
d__Bacteria;p__Firmicutes;c__Clostridia;o__Clostridiales;f__Lachnospiraceae;g__Lachnoclostridium;s__[Clostridium] bolteae	6.21057e-05	5.53581e-05
d__Bacteria;p__Bacteroidetes;c__Bacteroidia;o__Bacteroidales;f__Barnesiellaceae;g__Barnesiella;s__Barnesiella viscericola	6.13314e-05	4.747e-05
d__Bacteria;p__Chloroflexi;c__Anaerolineae;o__Anaerolineales;f__Anaerolineaceae;g__;s__Anaerolineaceae unclassified	6.11213e-05	3.61004e-05
d__Bacteria;p__Bacteroidetes;c__Cytophagia;o__Cytophagales;f__Hymenobacteraceae;g__Pontibacter;s__Pontibacter actiniarum	6.10935e-05	8.96572e-05
d__Bacteria;p__;c__;o__;f__;g__;s__Candidatus Dependentiae bacterium (ex Spumella elongata CCAP 955/1)	6.07753e-05	3.94879e-05
d__Bacteria;p__Firmicutes;c__Clostridia;o__Clostridiales;f__Peptococcaceae;g__Desulfotomaculum;s__Desulfotomaculum unclassified	5.9411e-05	8.11839e-05
d__Bacteria;p__Firmicutes;c__Negativicutes;o__Selenomonadales;f__Sporomusaceae;g__Pelosinus;s__Pelosinus fermentans	5.9353e-05	6.95766e-05
d__Bacteria;p__Actinobacteria;c__Actinobacteria;o__Glycomycetales;f__Glycomycetaceae;g__Stackebrandtia;s__Stackebrandtia nassauensis	5.83315e-05	4.59903e-05
d__Archaea;p__Euryarchaeota;c__Thermoplasmata;o__Methanomassiliicoccales;f__Candidatus Methanomethylophilaceae;g__Candidatus Methanomethylophilus;s__Candidatus Methanomethylophilus alvus	5.82381e-05	4.96373e-05
d__Bacteria;p__Firmicutes;c__Clostridia;o__Clostridiales;f__Lachnospiraceae;g__Lachnoclostridium;s__[Clostridium] saccharolyticum	5.82295e-05	9.96863e-05
d__Bacteria;p__Elusimicrobia;c__Endomicrobia;o__Endomicrobiales;f__Endomicrobiaceae;g__Endomicrobium;s__Endomicrobium proavitum	5.70645e-05	6.93195e-05
d__Archaea;p__Euryarchaeota;c__Thermoplasmata;o__Thermoplasmatales;f__;g__;s__Thermoplasmatales archaeon BRNA1	5.67329e-05	3.83743e-05
d__Bacteria;p__Synergistetes;c__Synergistia;o__Synergistales;f__Synergistaceae;g__Cloacibacillus;s__Cloacibacillus porcorum	5.59807e-05	2.76742e-05
d__Bacteria;p__Proteobacteria;c__Betaproteobacteria;o__Burkholderiales;f__Sutterellaceae;g__Sutterella;s__Sutterella sp. KGMB03119	5.53338e-05	7.8776e-05
d__Bacteria;p__Bacteroidetes;c__Chitinophagia;o__Chitinophagales;f__Chitinophagaceae;g__Niabella;s__Niabella soli	5.49055e-05	5.10683e-05
d__Bacteria;p__Firmicutes;c__Clostridia;o__Clostridiales;f__Hungateiclostridiaceae;g__Pseudoclostridium;s__Pseudoclostridium thermosuccinogenes	5.45904e-05	0.000104885
d__Bacteria;p__Firmicutes;c__Negativicutes;o__Selenomonadales;f__Selenomonadaceae;g__Selenomonas;s__Selenomonas sp. oral taxon 920	5.42105e-05	0.000231653
d__Bacteria;p__Actinobacteria;c__Rubrobacteria;o__Rubrobacterales;f__Rubrobacteraceae;g__Rubrobacter;s__Rubrobacter unclassified	5.40559e-05	3.77546e-05
d__Bacteria;p__Bacteroidetes;c__Bacteroidia;o__Bacteroidales;f__Porphyromonadaceae;g__Fermentimonas;s__Fermentimonas caenicola	5.22651e-05	4.3809e-05
d__Bacteria;p__Firmicutes;c__Bacilli;o__Lactobacillales;f__Lactobacillaceae;g__Lactobacillus;s__Lactobacillus delbrueckii	5.19646e-05	0.000145477
d__Bacteria;p__Firmicutes;c__Clostridia;o__Thermoanaerobacterales;f__;g__;s__Thermoanaerobacterales unclassified	5.16189e-05	3.42563e-05
d__Bacteria;p__Actinobacteria;c__Actinobacteria;o__Micrococcales;f__;g__;s__Micrococcales unclassified	5.13701e-05	2.83386e-05
d__Bacteria;p__Bacteroidetes;c__Bacteroidia;o__Bacteroidales;f__Porphyromonadaceae;g__Porphyromonas;s__Porphyromonas cangingivalis	5.12151e-05	3.62553e-05
d__Bacteria;p__Firmicutes;c__Bacilli;o__Bacillales;f__Paenibacillaceae;g__Paenibacillus;s__Paenibacillus unclassified	5.11985e-05	2.53278e-05
d__Bacteria;p__Firmicutes;c__Clostridia;o__Clostridiales;f__Peptococcaceae;g__Desulfotomaculum;s__Desulfotomaculum nigrificans	5.11094e-05	2.8213e-05
d__Bacteria;p__Verrucomicrobia;c__Verrucomicrobiae;o__Verrucomicrobiales;f__Verrucomicrobiaceae;g__Verrucomicrobium;s__Verrucomicrobium spinosum	4.96036e-05	3.13468e-05
d__Bacteria;p__Firmicutes;c__Clostridia;o__Clostridiales;f__Peptostreptococcaceae;g__Clostridioides;s__Clostridioides difficile	4.94137e-05	2.40172e-05
d__Bacteria;p__Bacteroidetes;c__Sphingobacteriia;o__Sphingobacteriales;f__Sphingobacteriaceae;g__Sphingobacterium;s__Sphingobacterium unclassified	4.84788e-05	3.98927e-05
d__Bacteria;p__Firmicutes;c__Clostridia;o__Clostridiales;f__Clostridiaceae;g__Clostridium;s__Clostridium tyrobutyricum	4.8347e-05	4.41738e-05
d__Bacteria;p__Bacteroidetes;c__Cytophagia;o__Cytophagales;f__Cyclobacteriaceae;g__Cyclobacterium;s__Cyclobacterium unclassified	4.81332e-05	0.000150479
d__Bacteria;p__Tenericutes;c__Mollicutes;o__Acholeplasmatales;f__Acholeplasmataceae;g__Acholeplasma;s__Acholeplasma unclassified	4.71055e-05	2.86809e-05
d__Bacteria;p__Bacteroidetes;c__Bacteroidia;o__Bacteroidales;f__Bacteroidaceae;g__Bacteroides;s__Bacteroides fragilis	4.68686e-05	5.09166e-05
d__Bacteria;p__Tenericutes;c__Mollicutes;o__Entomoplasmatales;f__Entomoplasmataceae;g__Entomoplasma;s__Entomoplasma unclassified	4.66831e-05	0.000105767
d__Bacteria;p__Proteobacteria;c__Gammaproteobacteria;o__Pseudomonadales;f__Pseudomonadaceae;g__Pseudomonas;s__Pseudomonas unclassified	4.65329e-05	0.000131721
d__Bacteria;p__Proteobacteria;c__Deltaproteobacteria;o__Myxococcales;f__;g__;s__Myxococcales unclassified	4.61834e-05	3.08911e-05
d__Bacteria;p__Bacteroidetes;c__Cytophagia;o__Cytophagales;f__Hymenobacteraceae;g__Hymenobacter;s__Hymenobacter sp. APR13	4.56223e-05	5.73937e-05
d__Bacteria;p__Chlamydiae;c__Chlamydiia;o__Parachlamydiales;f__Parachlamydiaceae;g__;s__Parachlamydiaceae unclassified	4.49114e-05	2.96309e-05
d__Archaea;p__Euryarchaeota;c__Methanobacteria;o__Methanobacteriales;f__Methanobacteriaceae;g__Methanosphaera;s__Methanosphaera unclassified	4.47597e-05	2.04727e-05
d__Bacteria;p__Firmicutes;c__Clostridia;o__Clostridiales;f__Peptostreptococcaceae;g__Filifactor;s__Filifactor alocis	4.46519e-05	8.57525e-05
d__Bacteria;p__Proteobacteria;c__Gammaproteobacteria;o__Oceanospirillales;f__Halomonadaceae;g__Candidatus Portiera;s__Candidatus Portiera aleyrodidarum	4.45357e-05	3.98148e-05
d__Bacteria;p__Bacteroidetes;c__Flavobacteriia;o__Flavobacteriales;f__Flavobacteriaceae;g__Polaribacter;s__Polaribacter reichenbachii	4.43377e-05	7.47099e-05
d__Bacteria;p__Proteobacteria;c__Alphaproteobacteria;o__Rhodospirillales;f__;g__;s__Rhodospirillales unclassified	4.41368e-05	2.67149e-05
d__Bacteria;p__Actinobacteria;c__Coriobacteriia;o__Coriobacteriales;f__Atopobiaceae;g__Atopobium;s__Atopobium parvulum	4.32063e-05	2.26812e-05
d__Bacteria;p__Firmicutes;c__Clostridia;o__Thermoanaerobacterales;f__Thermoanaerobacteraceae;g__Thermoanaerobacter;s__Thermoanaerobacter wiegelii	4.29049e-05	6.10426e-05
d__Bacteria;p__Tenericutes;c__Mollicutes;o__Entomoplasmatales;f__;g__;s__Entomoplasmatales unclassified	4.25004e-05	8.40485e-05
d__Bacteria;p__Proteobacteria;c__Gammaproteobacteria;o__Pseudomonadales;f__Moraxellaceae;g__;s__Moraxellaceae unclassified	4.22651e-05	4.61196e-05
d__Bacteria;p__Actinobacteria;c__Actinobacteria;o__Actinomycetales;f__Actinomycetaceae;g__Arcanobacterium;s__Arcanobacterium haemolyticum	4.17103e-05	4.19661e-05
d__Bacteria;p__Bacteroidetes;c__Flavobacteriia;o__Flavobacteriales;f__Ichthyobacteriaceae;g__Ichthyobacterium;s__Ichthyobacterium seriolicida	4.16216e-05	0.000115761
d__Bacteria;p__Bacteroidetes;c__Bacteroidia;o__Bacteroidales;f__Odoribacteraceae;g__Odoribacter;s__Odoribacter splanchnicus	4.08826e-05	4.04253e-05
d__Bacteria;p__Proteobacteria;c__Gammaproteobacteria;o__Xanthomonadales;f__;g__;s__Xanthomonadales unclassified	4.03669e-05	2.78936e-05
d__Bacteria;p__Proteobacteria;c__Gammaproteobacteria;o__Pseudomonadales;f__Pseudomonadaceae;g__Pseudomonas;s__Pseudomonas vancouverensis	3.99887e-05	0.000119462
d__Bacteria;p__Firmicutes;c__Bacilli;o__Lactobacillales;f__Streptococcaceae;g__Streptococcus;s__Streptococcus unclassified	3.96825e-05	2.68449e-05
d__Archaea;p__Euryarchaeota;c__Thermoplasmata;o__Methanomassiliicoccales;f__Methanomassiliicoccaceae;g__;s__Methanomassiliicoccaceae unclassified	3.92559e-05	3.748e-05
d__Bacteria;p__Actinobacteria;c__Actinobacteria;o__Bifidobacteriales;f__Bifidobacteriaceae;g__Bifidobacterium;s__Bifidobacterium dentium	3.90087e-05	9.53106e-05
d__Bacteria;p__Bacteroidetes;c__Bacteroidia;o__Bacteroidales;f__Rikenellaceae;g__Mucinivorans;s__Mucinivorans hirudinis	3.8981e-05	8.72151e-05
d__Bacteria;p__Proteobacteria;c__Deltaproteobacteria;o__Desulfovibrionales;f__Desulfovibrionaceae;g__;s__Desulfovibrionaceae unclassified	3.88246e-05	2.50993e-05
d__Bacteria;p__Proteobacteria;c__Gammaproteobacteria;o__Enterobacterales;f__Pectobacteriaceae;g__Dickeya;s__Dickeya unclassified	3.86144e-05	0.000147507
d__Bacteria;p__Firmicutes;c__Negativicutes;o__Selenomonadales;f__Sporomusaceae;g__Methylomusa;s__Methylomusa anaerophila	3.84388e-05	2.20905e-05
d__Bacteria;p__Deinococcus-Thermus;c__Deinococci;o__Deinococcales;f__Trueperaceae;g__Truepera;s__Truepera radiovictrix	3.83805e-05	6.13011e-05
d__Bacteria;p__Tenericutes;c__Mollicutes;o__Entomoplasmatales;f__Spiroplasmataceae;g__Spiroplasma;s__Spiroplasma unclassified	3.78096e-05	4.70472e-05
d__Bacteria;p__Proteobacteria;c__Alphaproteobacteria;o__Holosporales;f__Caedimonadaceae;g__Candidatus Nucleicultrix;s__Candidatus Nucleicultrix amoebiphila	3.75243e-05	7.5234e-05
d__Bacteria;p__Bacteroidetes;c__Chitinophagia;o__Chitinophagales;f__Chitinophagaceae;g__Chitinophaga;s__Chitinophaga unclassified	3.72409e-05	4.90398e-05
d__Bacteria;p__Proteobacteria;c__Alphaproteobacteria;o__Pelagibacterales;f__Pelagibacteraceae;g__;s__alpha proteobacterium HIMB59	3.70664e-05	2.32259e-05
d__Bacteria;p__Candidatus Saccharibacteria;c__;o__;f__;g__;s__Candidatus Saccharibacteria unclassified	3.70246e-05	2.86291e-05
d__Bacteria;p__Proteobacteria;c__Alphaproteobacteria;o__Holosporales;f__Candidatus Paracaedibacteraceae;g__Candidatus Paracaedibacter;s__Candidatus Paracaedibacter acanthamoebae	3.65243e-05	3.25774e-05
d__Bacteria;p__Bacteroidetes;c__Bacteroidia;o__Bacteroidales;f__Muribaculaceae;g__Duncaniella;s__Duncaniella unclassified	3.64331e-05	3.82989e-05
d__Bacteria;p__Firmicutes;c__Clostridia;o__Clostridiales;f__Clostridiaceae;g__Clostridium;s__Clostridium septicum	3.63371e-05	8.23331e-05
d__Bacteria;p__Proteobacteria;c__Alphaproteobacteria;o__Rhodospirillales;f__Acetobacteraceae;g__Acetobacter;s__Acetobacter ghanensis	3.59513e-05	6.12823e-05
d__Bacteria;p__Firmicutes;c__Bacilli;o__Bacillales;f__Paenibacillaceae;g__;s__Paenibacillaceae unclassified	3.5674e-05	1.40498e-05
d__Bacteria;p__Proteobacteria;c__Epsilonproteobacteria;o__Campylobacterales;f__Campylobacteraceae;g__;s__Campylobacteraceae unclassified	3.55716e-05	3.89136e-05
d__Bacteria;p__Proteobacteria;c__Deltaproteobacteria;o__Desulfuromonadales;f__;g__;s__Desulfuromonadales unclassified	3.53857e-05	3.44216e-05
d__Bacteria;p__Firmicutes;c__Bacilli;o__Bacillales;f__Staphylococcaceae;g__Staphylococcus;s__Staphylococcus aureus	3.52607e-05	2.10409e-05
d__Bacteria;p__Firmicutes;c__Tissierellia;o__Tissierellales;f__Peptoniphilaceae;g__Murdochiella;s__Murdochiella vaginalis	3.51678e-05	3.32105e-05
d__Bacteria;p__Proteobacteria;c__Gammaproteobacteria;o__Xanthomonadales;f__Xanthomonadaceae;g__;s__Xanthomonadaceae unclassified	3.50996e-05	3.75251e-05
d__Bacteria;p__Proteobacteria;c__Alphaproteobacteria;o__Rhodospirillales;f__Acetobacteraceae;g__Acetobacter;s__Acetobacter orientalis	3.50136e-05	6.06124e-05
d__Bacteria;p__Bacteroidetes;c__Cytophagia;o__Cytophagales;f__Hymenobacteraceae;g__Rufibacter;s__Rufibacter unclassified	3.48122e-05	4.3298e-05
d__Bacteria;p__Firmicutes;c__Bacilli;o__Lactobacillales;f__Lactobacillaceae;g__Lactobacillus;s__Lactobacillus acetotolerans	3.44933e-05	2.58914e-05
d__Bacteria;p__Bacteroidetes;c__Bacteroidia;o__Bacteroidales;f__Bacteroidaceae;g__Bacteroides;s__Bacteroides zoogleoformans	3.44497e-05	2.81138e-05
d__Bacteria;p__Bacteroidetes;c__Cytophagia;o__Cytophagales;f__Cytophagaceae;g__Arcticibacterium;s__Arcticibacterium luteifluviistationis	3.43867e-05	3.16543e-05
d__Bacteria;p__Thermotogae;c__Thermotogae;o__Petrotogales;f__Petrotogaceae;g__Marinitoga;s__Marinitoga unclassified	3.38221e-05	2.17678e-05
d__Bacteria;p__Planctomycetes;c__;o__;f__;g__;s__Planctomycetes unclassified	3.36161e-05	2.39393e-05
d__Bacteria;p__Firmicutes;c__Clostridia;o__Clostridiales;f__Lachnospiraceae;g__Anaerostipes;s__Anaerostipes unclassified	3.34505e-05	3.18298e-05
d__Bacteria;p__Firmicutes;c__Tissierellia;o__Tissierellales;f__;g__;s__Tissierellales unclassified	3.32197e-05	4.92238e-05
d__Bacteria;p__Firmicutes;c__Clostridia;o__Clostridiales;f__Eubacteriaceae;g__Eubacterium;s__Eubacterium unclassified	3.31178e-05	3.87047e-05
d__Bacteria;p__Proteobacteria;c__Alphaproteobacteria;o__Rickettsiales;f__Candidatus Midichloriaceae;g__;s__Candidatus Midichloriaceae unclassified	3.30659e-05	3.79025e-05
d__Bacteria;p__Chloroflexi;c__Anaerolineae;o__Anaerolineales;f__Anaerolineaceae;g__Anaerolinea;s__Anaerolinea thermophila	3.29932e-05	2.03761e-05
d__Bacteria;p__Firmicutes;c__Negativicutes;o__Veillonellales;f__Veillonellaceae;g__Megasphaera;s__Megasphaera stantonii	3.29769e-05	2.06941e-05
d__Bacteria;p__Proteobacteria;c__Alphaproteobacteria;o__Rhizobiales;f__Rhizobiaceae;g__Liberibacter;s__Candidatus Liberibacter asiaticus	3.27092e-05	0.000115648
d__Bacteria;p__Proteobacteria;c__Gammaproteobacteria;o__Legionellales;f__Legionellaceae;g__Legionella;s__Legionella unclassified	3.21181e-05	3.26622e-05
d__Archaea;p__Euryarchaeota;c__Methanobacteria;o__Methanobacteriales;f__Methanobacteriaceae;g__Methanosphaera;s__Methanosphaera sp. BMS	3.19995e-05	1.714e-05
d__Bacteria;p__Acidobacteria;c__Acidobacteriia;o__Bryobacterales;f__Solibacteraceae;g__Candidatus Solibacter;s__Candidatus Solibacter usitatus	3.19058e-05	2.43134e-05
d__Bacteria;p__Proteobacteria;c__Gammaproteobacteria;o__Enterobacterales;f__Enterobacteriaceae;g__Salmonella;s__Salmonella enterica	3.18362e-05	1.69632e-05
d__Bacteria;p__Kiritimatiellaeota;c__Kiritimatiellae;o__Kiritimatiellales;f__Kiritimatiellaceae;g__Kiritimatiella;s__Kiritimatiella glycovorans	3.17827e-05	3.69642e-05
d__Bacteria;p__Proteobacteria;c__Epsilonproteobacteria;o__Campylobacterales;f__Campylobacteraceae;g__Arcobacter;s__Arcobacter unclassified	3.17619e-05	3.70813e-05
d__Bacteria;p__Firmicutes;c__Tissierellia;o__Tissierellales;f__Gottschalkiaceae;g__Gottschalkia;s__Gottschalkia acidurici	3.16547e-05	4.17807e-05
d__Bacteria;p__Bacteroidetes;c__Bacteroidia;o__Bacteroidales;f__Tannerellaceae;g__;s__Tannerellaceae unclassified	3.14804e-05	3.1874e-05
d__Bacteria;p__Bacteroidetes;c__Flavobacteriia;o__Flavobacteriales;f__Flavobacteriaceae;g__Tenacibaculum;s__Tenacibaculum todarodis	3.11501e-05	4.35971e-05
d__Bacteria;p__Firmicutes;c__Negativicutes;o__Acidaminococcales;f__Acidaminococcaceae;g__Acidaminococcus;s__Acidaminococcus intestini	3.11214e-05	8.75385e-05
d__Archaea;p__Euryarchaeota;c__Thermoplasmata;o__Methanomassiliicoccales;f__;g__;s__Methanomassiliicoccales unclassified	3.06725e-05	2.68525e-05
d__Bacteria;p__Actinobacteria;c__Actinobacteria;o__Micrococcales;f__Microbacteriaceae;g__;s__Microbacteriaceae unclassified	3.05186e-05	2.19956e-05
d__Bacteria;p__Proteobacteria;c__Betaproteobacteria;o__Burkholderiales;f__Burkholderiaceae;g__Pandoraea;s__Pandoraea thiooxydans	3.02151e-05	4.41404e-05
d__Bacteria;p__Tenericutes;c__Mollicutes;o__Acholeplasmatales;f__Acholeplasmataceae;g__Acholeplasma;s__Acholeplasma axanthum	3.01324e-05	2.29212e-05
d__Bacteria;p__Planctomycetes;c__Planctomycetia;o__Planctomycetales;f__Planctomycetaceae;g__Pirellula;s__Pirellula staleyi	2.99748e-05	3.82026e-05
d__Bacteria;p__Bacteroidetes;c__;o__Bacteroidetes Order II. Incertae sedis;f__Rhodothermaceae;g__;s__Rhodothermaceae unclassified	2.99253e-05	1.89122e-05
d__Bacteria;p__Thermotogae;c__Thermotogae;o__;f__;g__;s__Thermotogae unclassified	2.95185e-05	2.68189e-05
d__Bacteria;p__Firmicutes;c__Clostridia;o__Thermoanaerobacterales;f__Thermoanaerobacteraceae;g__;s__Thermoanaerobacteraceae unclassified	2.94739e-05	1.77671e-05
d__Bacteria;p__Proteobacteria;c__Betaproteobacteria;o__Burkholderiales;f__Alcaligenaceae;g__;s__Alcaligenaceae unclassified	2.90299e-05	3.20232e-05
d__Bacteria;p__Bacteroidetes;c__Cytophagia;o__Cytophagales;f__Cyclobacteriaceae;g__;s__Cyclobacteriaceae unclassified	2.89366e-05	2.62229e-05
d__Bacteria;p__Bacteroidetes;c__Bacteroidia;o__Marinilabiliales;f__;g__;s__Marinilabiliales unclassified	2.88517e-05	2.60879e-05
d__Bacteria;p__Spirochaetes;c__Spirochaetia;o__Spirochaetales;f__Spirochaetaceae;g__Spirochaeta;s__Spirochaeta unclassified	2.88467e-05	2.2071e-05
d__Bacteria;p__Actinobacteria;c__Actinobacteria;o__Corynebacteriales;f__Corynebacteriaceae;g__Corynebacterium;s__Corynebacterium xerosis	2.86362e-05	2.97899e-05
d__Bacteria;p__Proteobacteria;c__Deltaproteobacteria;o__Desulfovibrionales;f__Desulfovibrionaceae;g__Desulfovibrio;s__Desulfovibrio piger	2.85357e-05	1.92981e-05
d__Bacteria;p__Actinobacteria;c__Actinobacteria;o__Propionibacteriales;f__Propionibacteriaceae;g__Tessaracoccus;s__Tessaracoccus timonensis	2.85266e-05	1.72348e-05
d__Bacteria;p__Proteobacteria;c__Betaproteobacteria;o__Burkholderiales;f__;g__;s__Burkholderiales bacterium YL45	2.81681e-05	3.77313e-05
d__Bacteria;p__Proteobacteria;c__Deltaproteobacteria;o__Desulfobacterales;f__Desulfobulbaceae;g__;s__Desulfobulbaceae unclassified	2.79788e-05	1.93617e-05
d__Bacteria;p__Bacteroidetes;c__Flavobacteriia;o__Flavobacteriales;f__Flavobacteriaceae;g__Lutibacter;s__Lutibacter unclassified	2.78532e-05	0.000134058
d__Bacteria;p__Firmicutes;c__Bacilli;o__Bacillales;f__Bacillaceae;g__Bacillus;s__Bacillus amyloliquefaciens	2.75946e-05	2.18024e-05
d__Bacteria;p__Proteobacteria;c__Deltaproteobacteria;o__Desulfovibrionales;f__;g__;s__Desulfovibrionales unclassified	2.7209e-05	2.06074e-05
d__Bacteria;p__Firmicutes;c__Clostridia;o__Clostridiales;f__Peptostreptococcaceae;g__;s__Peptostreptococcaceae unclassified	2.71804e-05	1.5015e-05
d__Bacteria;p__Proteobacteria;c__Gammaproteobacteria;o__Cellvibrionales;f__Spongiibacteraceae;g__Oceanicoccus;s__Oceanicoccus sagamiensis	2.71532e-05	1.54953e-05
d__Bacteria;p__Firmicutes;c__Clostridia;o__Clostridiales;f__Clostridiaceae;g__;s__Clostridiaceae bacterium 14S0207	2.68104e-05	3.3056e-05
d__Bacteria;p__Bacteroidetes;c__Sphingobacteriia;o__Sphingobacteriales;f__Sphingobacteriaceae;g__Sphingobacterium;s__Sphingobacterium sp. 21	2.67497e-05	2.51032e-05
d__Bacteria;p__Actinobacteria;c__Coriobacteriia;o__Coriobacteriales;f__Atopobiaceae;g__Olsenella;s__Olsenella sp. Marseille-P2300	2.6706e-05	2.98649e-05
d__Bacteria;p__Firmicutes;c__Bacilli;o__Lactobacillales;f__Lactobacillaceae;g__Lactobacillus;s__Lactobacillus amylovorus	2.64311e-05	5.68954e-05
d__Bacteria;p__Firmicutes;c__Erysipelotrichia;o__Erysipelotrichales;f__Erysipelotrichaceae;g__Faecalibaculum;s__Faecalibaculum rodentium	2.57069e-05	3.38123e-05
d__Bacteria;p__Actinobacteria;c__Actinobacteria;o__Corynebacteriales;f__Corynebacteriaceae;g__Corynebacterium;s__Corynebacterium provencense	2.53176e-05	2.57466e-05
d__Bacteria;p__Firmicutes;c__Clostridia;o__Clostridiales;f__Hungateiclostridiaceae;g__Thermoclostridium;s__Thermoclostridium stercorarium	2.49343e-05	2.39394e-05
d__Bacteria;p__Proteobacteria;c__Deltaproteobacteria;o__Myxococcales;f__Anaeromyxobacteraceae;g__Anaeromyxobacter;s__Anaeromyxobacter unclassified	2.48106e-05	2.07203e-05
d__Bacteria;p__Firmicutes;c__Bacilli;o__Bacillales;f__Bacillaceae;g__;s__Bacillaceae unclassified	2.46968e-05	1.08123e-05
d__Bacteria;p__Firmicutes;c__Bacilli;o__Bacillales;f__Bacillaceae;g__Anoxybacillus;s__Anoxybacillus gonensis	2.45708e-05	2.92663e-05
d__Bacteria;p__Tenericutes;c__Mollicutes;o__Acholeplasmatales;f__Acholeplasmataceae;g__Acholeplasma;s__Acholeplasma brassicae	2.45022e-05	1.92186e-05
d__Bacteria;p__Proteobacteria;c__Betaproteobacteria;o__Burkholderiales;f__Comamonadaceae;g__;s__Comamonadaceae unclassified	2.43023e-05	1.86537e-05
d__Bacteria;p__Firmicutes;c__Clostridia;o__Thermoanaerobacterales;f__Thermoanaerobacterales Family IV. Incertae Sedis;g__Mahella;s__Mahella australiensis	2.42898e-05	1.20156e-05
d__Bacteria;p__Bacteroidetes;c__Flavobacteriia;o__Flavobacteriales;f__;g__Candidatus Sulcia;s__Candidatus Sulcia muelleri	2.42375e-05	2.75335e-05
d__Bacteria;p__Proteobacteria;c__Alphaproteobacteria;o__Sphingomonadales;f__Sphingomonadaceae;g__;s__Sphingomonadaceae unclassified	2.4053e-05	1.50282e-05
d__Bacteria;p__Bacteroidetes;c__Flavobacteriia;o__Flavobacteriales;f__Cryomorphaceae;g__Owenweeksia;s__Owenweeksia hongkongensis	2.39171e-05	2.55596e-05
d__Bacteria;p__Bacteroidetes;c__Bacteroidia;o__Bacteroidales;f__Odoribacteraceae;g__;s__Odoribacteraceae unclassified	2.38838e-05	1.79529e-05
d__Bacteria;p__Firmicutes;c__Clostridia;o__Clostridiales;f__Eubacteriaceae;g__;s__Eubacteriaceae unclassified	2.3878e-05	3.81815e-05
d__Bacteria;p__Spirochaetes;c__Spirochaetia;o__Brachyspirales;f__Brachyspiraceae;g__Brachyspira;s__Brachyspira murdochii	2.38147e-05	7.42141e-05
d__Bacteria;p__Proteobacteria;c__Oligoflexia;o__Silvanigrellales;f__;g__;s__Silvanigrellales bacterium RF1110005	2.35807e-05	1.94471e-05
d__Bacteria;p__Proteobacteria;c__Deltaproteobacteria;o__Desulfovibrionales;f__Desulfovibrionaceae;g__Desulfocurvibacter;s__Desulfocurvibacter africanus	2.35509e-05	2.0406e-05
d__Bacteria;p__Firmicutes;c__Clostridia;o__Clostridiales;f__Clostridiales Family XVII. Incertae Sedis;g__Thermaerobacter;s__Thermaerobacter sp. FW80	2.34772e-05	3.2552e-05
d__Bacteria;p__Tenericutes;c__Mollicutes;o__Acholeplasmatales;f__Acholeplasmataceae;g__Acholeplasma;s__Acholeplasma palmae	2.32903e-05	1.96238e-05
d__Bacteria;p__Actinobacteria;c__Coriobacteriia;o__Eggerthellales;f__Eggerthellaceae;g__Denitrobacterium;s__Denitrobacterium detoxificans	2.32161e-05	2.13392e-05
d__Bacteria;p__Firmicutes;c__Tissierellia;o__Tissierellales;f__Tissierellaceae;g__;s__[Clostridium] ultunense	2.31798e-05	1.17136e-05
d__Bacteria;p__Proteobacteria;c__Gammaproteobacteria;o__Legionellales;f__Legionellaceae;g__;s__Legionellaceae unclassified	2.27855e-05	3.25611e-05
d__Bacteria;p__Proteobacteria;c__Alphaproteobacteria;o__Rhodobacterales;f__Rhodobacteraceae;g__;s__Rhodobacteraceae unclassified	2.27851e-05	1.30085e-05
d__Bacteria;p__Proteobacteria;c__Epsilonproteobacteria;o__Campylobacterales;f__Helicobacteraceae;g__Helicobacter;s__Helicobacter pylori	2.2568e-05	6.26394e-05
d__Bacteria;p__Armatimonadetes;c__Chthonomonadetes;o__Chthonomonadales;f__Chthonomonadaceae;g__Chthonomonas;s__Chthonomonas calidirosea	2.22989e-05	3.4068e-05
d__Bacteria;p__Proteobacteria;c__Gammaproteobacteria;o__Oceanospirillales;f__Halomonadaceae;g__Halomonas;s__Halomonas sp. JS92-SW72	2.2295e-05	3.29207e-05
d__Bacteria;p__Proteobacteria;c__Deltaproteobacteria;o__Syntrophobacterales;f__Syntrophaceae;g__Syntrophus;s__Syntrophus aciditrophicus	2.17538e-05	1.51772e-05
d__Bacteria;p__Bacteroidetes;c__Flavobacteriia;o__Flavobacteriales;f__Flavobacteriaceae;g__Muriicola;s__Muriicola sp. MMS17-SY002	2.15656e-05	2.48447e-05
d__Bacteria;p__Bacteroidetes;c__Cytophagia;o__Cytophagales;f__Hymenobacteraceae;g__Pontibacter;s__Pontibacter unclassified	2.13715e-05	1.9051e-05
d__Bacteria;p__Actinobacteria;c__Coriobacteriia;o__Coriobacteriales;f__Atopobiaceae;g__Olsenella;s__Olsenella uli	2.13474e-05	2.08128e-05
d__Bacteria;p__Proteobacteria;c__Betaproteobacteria;o__Neisseriales;f__Neisseriaceae;g__;s__Neisseriaceae unclassified	2.12345e-05	1.20807e-05
d__Bacteria;p__Firmicutes;c__Bacilli;o__Bacillales;f__Thermoactinomycetaceae;g__Thermoactinomyces;s__Thermoactinomyces vulgaris	2.11395e-05	2.33254e-05
d__Bacteria;p__Firmicutes;c__Clostridia;o__Clostridiales;f__Clostridiales Family XVI. Incertae Sedis;g__Carboxydocella;s__Carboxydocella thermautotrophica	2.10897e-05	1.48517e-05
d__Bacteria;p__Proteobacteria;c__Gammaproteobacteria;o__Vibrionales;f__Vibrionaceae;g__Salinivibrio;s__Salinivibrio kushneri	2.10566e-05	1.74472e-05
d__Bacteria;p__Chlamydiae;c__Chlamydiia;o__Parachlamydiales;f__;g__;s__Parachlamydiales unclassified	2.08031e-05	1.85361e-05
d__Bacteria;p__Proteobacteria;c__Alphaproteobacteria;o__Rhizobiales;f__Rhizobiaceae;g__;s__Rhizobiaceae unclassified	2.07231e-05	5.58082e-05
d__Bacteria;p__Bacteroidetes;c__Bacteroidia;o__Bacteroidales;f__Bacteroidaceae;g__Bacteroides;s__Bacteroides sp. A1C1	2.06241e-05	2.54779e-05
d__Bacteria;p__Firmicutes;c__Clostridia;o__Clostridiales;f__Clostridiaceae;g__Caloramator;s__Caloramator sp. E03	2.04478e-05	2.46084e-05
d__Bacteria;p__Planctomycetes;c__Planctomycetia;o__Planctomycetales;f__Planctomycetaceae;g__Rubinisphaera;s__Rubinisphaera brasiliensis	2.03018e-05	1.43078e-05
d__Bacteria;p__Proteobacteria;c__Gammaproteobacteria;o__Pseudomonadales;f__Moraxellaceae;g__Acinetobacter;s__Acinetobacter wuhouensis	2.01498e-05	5.86804e-05
d__Bacteria;p__Firmicutes;c__Erysipelotrichia;o__Erysipelotrichales;f__Erysipelotrichaceae;g__Erysipelothrix;s__Erysipelothrix unclassified	2.002e-05	7.94017e-06
d__Bacteria;p__Firmicutes;c__Bacilli;o__Lactobacillales;f__Enterococcaceae;g__Vagococcus;s__Vagococcus penaei	1.98703e-05	1.03058e-05
d__Eukaryota;k__Fungi;p__Ascomycota;c__Saccharomycetes;o__Saccharomycetales;f__;g__	1.96444e-05	2.36943e-05
d__Bacteria;p__Proteobacteria;c__Gammaproteobacteria;o__Pasteurellales;f__Pasteurellaceae;g__Bibersteinia;s__Bibersteinia trehalosi	1.95239e-05	6.70696e-05
d__Bacteria;p__Actinobacteria;c__Coriobacteriia;o__Coriobacteriales;f__Coriobacteriaceae;g__;s__Coriobacteriaceae unclassified	1.93351e-05	9.75146e-06
d__Bacteria;p__Cyanobacteria;c__;o__Synechococcales;f__;g__;s__Synechococcales unclassified	1.92562e-05	1.02072e-05
d__Bacteria;p__Proteobacteria;c__Deltaproteobacteria;o__Syntrophobacterales;f__Syntrophobacteraceae;g__Syntrophobacter;s__Syntrophobacter fumaroxidans	1.91557e-05	2.10146e-05
d__Bacteria;p__Firmicutes;c__Clostridia;o__Clostridiales;f__Peptostreptococcaceae;g__;s__Peptostreptococcaceae bacterium oral taxon 929	1.91087e-05	1.84754e-05
d__Bacteria;p__Firmicutes;c__Bacilli;o__Bacillales;f__Paenibacillaceae;g__Thermobacillus;s__Thermobacillus composti	1.87696e-05	2.27291e-05
d__Bacteria;p__Chloroflexi;c__;o__;f__;g__;s__Chloroflexi unclassified	1.8758e-05	1.04463e-05
d__Bacteria;p__Bacteroidetes;c__;o__Bacteroidetes Order II. Incertae sedis;f__Rhodothermaceae;g__Rhodothermus;s__Rhodothermus marinus	1.87253e-05	1.1426e-05
d__Bacteria;p__Actinobacteria;c__Coriobacteriia;o__Coriobacteriales;f__Coriobacteriaceae;g__Coriobacterium;s__Coriobacterium glomerans	1.87032e-05	1.36455e-05
d__Bacteria;p__Verrucomicrobia;c__Verrucomicrobiae;o__Verrucomicrobiales;f__Verrucomicrobiaceae;g__Verrucomicrobium;s__Verrucomicrobium unclassified	1.8674e-05	1.29629e-05
d__Bacteria;p__Bacteroidetes;c__Flavobacteriia;o__Flavobacteriales;f__Flavobacteriaceae;g__Muricauda;s__Muricauda lutaonensis	1.85563e-05	2.83648e-05
d__Bacteria;p__Chloroflexi;c__Chloroflexia;o__Chloroflexales;f__Chloroflexaceae;g__Chloroflexus;s__Chloroflexus unclassified	1.85407e-05	2.74954e-05
d__Bacteria;p__Proteobacteria;c__Betaproteobacteria;o__Burkholderiales;f__Comamonadaceae;g__Comamonas;s__Comamonas kerstersii	1.85151e-05	2.70447e-05
d__Bacteria;p__Proteobacteria;c__Alphaproteobacteria;o__Rhodospirillales;f__Rhodospirillaceae;g__Candidatus Endolissoclinum;s__Candidatus Endolissoclinum faulkneri	1.84044e-05	3.71071e-05
d__Bacteria;p__Actinobacteria;c__Nitriliruptoria;o__Euzebyales;f__Euzebyaceae;g__Euzebya;s__Euzebya sp. DY32-46	1.8281e-05	1.6035e-05
d__Bacteria;p__Bacteroidetes;c__Saprospiria;o__Saprospirales;f__Saprospiraceae;g__Saprospira;s__Saprospira grandis	1.8081e-05	4.26454e-05
d__Bacteria;p__Chloroflexi;c__Dehalococcoidia;o__Dehalococcoidales;f__Dehalococcoidaceae;g__Dehalococcoides;s__Dehalococcoides unclassified	1.80123e-05	1.03453e-05
d__Archaea;p__Euryarchaeota;c__Methanobacteria;o__Methanobacteriales;f__Methanobacteriaceae;g__Methanosphaera;s__Methanosphaera stadtmanae	1.79251e-05	7.81094e-06
d__Bacteria;p__Bacteroidetes;c__Bacteroidia;o__Bacteroidales;f__Porphyromonadaceae;g__Petrimonas;s__Petrimonas mucosa	1.79079e-05	1.67373e-05
d__Eukaryota;k__Fungi;p__Ascomycota;c__Saccharomycetes;o__Saccharomycetales;f__Pichiaceae;g__Pichia	1.78418e-05	3.96319e-05
d__Bacteria;p__Verrucomicrobia;c__Opitutae;o__Puniceicoccales;f__Puniceicoccaceae;g__Coraliomargarita;s__Coraliomargarita akajimensis	1.78312e-05	1.30303e-05
d__Bacteria;p__Proteobacteria;c__Alphaproteobacteria;o__Sphingomonadales;f__;g__;s__Sphingomonadales unclassified	1.77498e-05	1.30012e-05
d__Bacteria;p__Actinobacteria;c__Actinobacteria;o__Bifidobacteriales;f__Bifidobacteriaceae;g__Bifidobacterium;s__Bifidobacterium choerinum	1.76189e-05	3.67627e-05
d__Bacteria;p__Bacteroidetes;c__Bacteroidia;o__Bacteroidales;f__Tannerellaceae;g__Parabacteroides;s__Parabacteroides distasonis	1.76005e-05	1.02839e-05
d__Bacteria;p__Proteobacteria;c__Alphaproteobacteria;o__Caulobacterales;f__Caulobacteraceae;g__Asticcacaulis;s__Asticcacaulis excentricus	1.7583e-05	1.38303e-05
d__Bacteria;p__Proteobacteria;c__Gammaproteobacteria;o__Enterobacterales;f__Morganellaceae;g__Xenorhabdus;s__Xenorhabdus hominickii	1.74092e-05	2.70429e-05
d__Bacteria;p__Actinobacteria;c__Actinobacteria;o__Corynebacteriales;f__Mycobacteriaceae;g__Mycobacterium;s__Mycobacterium unclassified	1.70834e-05	2.12676e-05
d__Bacteria;p__Firmicutes;c__Clostridia;o__Thermoanaerobacterales;f__Thermoanaerobacteraceae;g__Thermoanaerobacter;s__Thermoanaerobacter unclassified	1.69676e-05	4.9478e-05
d__Bacteria;p__Firmicutes;c__Clostridia;o__Clostridiales;f__Peptococcaceae;g__Dehalobacterium;s__Dehalobacterium formicoaceticum	1.69569e-05	1.12859e-05
d__Bacteria;p__Firmicutes;c__Bacilli;o__Lactobacillales;f__Lactobacillaceae;g__Lactobacillus;s__Lactobacillus sp. HSLZ-75	1.68893e-05	1.44142e-05
d__Bacteria;p__Proteobacteria;c__Deltaproteobacteria;o__Desulfobacterales;f__Desulfobacteraceae;g__;s__Desulfobacteraceae unclassified	1.68094e-05	2.25731e-05
d__Bacteria;p__Firmicutes;c__Bacilli;o__Bacillales;f__Bacillaceae;g__Bacillus;s__Bacillus cereus	1.68088e-05	6.00325e-06
d__Bacteria;p__Firmicutes;c__Clostridia;o__Clostridiales;f__Clostridiaceae;g__Clostridium;s__Clostridium botulinum	1.68022e-05	8.43025e-06
d__Bacteria;p__Firmicutes;c__Bacilli;o__Bacillales;f__Bacillaceae;g__Bacillus;s__Bacillus anthracis	1.66888e-05	1.57768e-05
d__Bacteria;p__Thermotogae;c__Thermotogae;o__Thermotogales;f__Fervidobacteriaceae;g__Fervidobacterium;s__Fervidobacterium unclassified	1.66785e-05	3.40056e-05
d__Bacteria;p__Bacteroidetes;c__Cytophagia;o__Cytophagales;f__Amoebophilaceae;g__Candidatus Amoebophilus;s__Candidatus Amoebophilus asiaticus	1.66689e-05	5.01039e-05
d__Bacteria;p__Firmicutes;c__Clostridia;o__Clostridiales;f__Peptococcaceae;g__Dehalobacter;s__Dehalobacter unclassified	1.65961e-05	1.01632e-05
d__Bacteria;p__Actinobacteria;c__Actinobacteria;o__Acidothermales;f__Acidothermaceae;g__Acidothermus;s__Acidothermus cellulolyticus	1.65515e-05	1.60241e-05
d__Bacteria;p__Actinobacteria;c__Actinobacteria;o__Streptomycetales;f__Streptomycetaceae;g__Streptomyces;s__Streptomyces violaceusniger	1.64651e-05	6.93324e-06
d__Bacteria;p__Firmicutes;c__Clostridia;o__Clostridiales;f__Lachnospiraceae;g__Blautia;s__Blautia producta	1.6261e-05	2.31353e-05
d__Bacteria;p__Firmicutes;c__Tissierellia;o__;f__;g__Ezakiella;s__Ezakiella massiliensis	1.62167e-05	1.23098e-05
d__Bacteria;p__Firmicutes;c__Clostridia;o__Clostridiales;f__Oscillospiraceae;g__Oscillibacter;s__Oscillibacter sp. PEA192	1.58965e-05	1.20665e-05
d__Bacteria;p__Firmicutes;c__Bacilli;o__Lactobacillales;f__Leuconostocaceae;g__Weissella;s__Weissella unclassified	1.57636e-05	1.34934e-05
d__Bacteria;p__Proteobacteria;c__Gammaproteobacteria;o__Nevskiales;f__Sinobacteraceae;g__Steroidobacter;s__Steroidobacter denitrificans	1.57205e-05	4.00626e-05
d__Bacteria;p__Proteobacteria;c__Deltaproteobacteria;o__Desulfovibrionales;f__Desulfovibrionaceae;g__Desulfovibrio;s__Desulfovibrio ferrophilus	1.56527e-05	1.54104e-05
d__Bacteria;p__Proteobacteria;c__Deltaproteobacteria;o__Desulfovibrionales;f__Desulfovibrionaceae;g__Desulfovibrio;s__Desulfovibrio fairfieldensis	1.525e-05	1.46561e-05
d__Bacteria;p__Proteobacteria;c__Gammaproteobacteria;o__Vibrionales;f__Vibrionaceae;g__Vibrio;s__Vibrio cholerae	1.51109e-05	1.11511e-05
d__Bacteria;p__Proteobacteria;c__Betaproteobacteria;o__Burkholderiales;f__Comamonadaceae;g__Ottowia;s__Ottowia sp. oral taxon 894	1.49824e-05	9.36844e-06
d__Bacteria;p__Proteobacteria;c__Betaproteobacteria;o__Neisseriales;f__;g__;s__Neisseriales unclassified	1.48648e-05	9.35659e-06
d__Bacteria;p__Proteobacteria;c__Epsilonproteobacteria;o__Campylobacterales;f__Helicobacteraceae;g__Helicobacter;s__Helicobacter unclassified	1.47847e-05	1.34164e-05
d__Bacteria;p__Firmicutes;c__Bacilli;o__Lactobacillales;f__Lactobacillaceae;g__Lactobacillus;s__Lactobacillus ruminis	1.47046e-05	4.5657e-05
d__Bacteria;p__Actinobacteria;c__Actinobacteria;o__Micrococcales;f__Micrococcaceae;g__;s__Micrococcaceae unclassified	1.45297e-05	6.57809e-06
d__Bacteria;p__Firmicutes;c__Clostridia;o__Clostridiales;f__Peptococcaceae;g__Desulfallas;s__Desulfallas gibsoniae	1.44672e-05	1.83915e-05
d__Bacteria;p__Proteobacteria;c__Gammaproteobacteria;o__Enterobacterales;f__Enterobacteriaceae;g__Klebsiella;s__Klebsiella pneumoniae	1.44474e-05	9.50524e-06
d__Bacteria;p__Actinobacteria;c__Coriobacteriia;o__Eggerthellales;f__Eggerthellaceae;g__Adlercreutzia;s__Adlercreutzia equolifaciens	1.44261e-05	6.52031e-06
d__Bacteria;p__Firmicutes;c__Bacilli;o__Lactobacillales;f__Enterococcaceae;g__;s__Enterococcaceae unclassified	1.43097e-05	1.52936e-05
d__Bacteria;p__Planctomycetes;c__Planctomycetia;o__Planctomycetales;f__Planctomycetaceae;g__Planctomyces;s__Planctomyces sp. SH-PL14	1.42237e-05	2.36733e-05
d__Bacteria;p__Bacteroidetes;c__Cytophagia;o__Cytophagales;f__Flammeovirgaceae;g__Marivirga;s__Marivirga tractuosa	1.4219e-05	1.82619e-05
d__Bacteria;p__Firmicutes;c__Bacilli;o__Lactobacillales;f__Enterococcaceae;g__Enterococcus;s__Enterococcus faecalis	1.38067e-05	1.11539e-05
d__Bacteria;p__Bacteroidetes;c__Sphingobacteriia;o__Sphingobacteriales;f__Sphingobacteriaceae;g__Pseudopedobacter;s__Pseudopedobacter saltans	1.36592e-05	1.56273e-05
d__Bacteria;p__Proteobacteria;c__Gammaproteobacteria;o__Enterobacterales;f__Erwiniaceae;g__Buchnera;s__Buchnera aphidicola	1.35976e-05	1.41453e-05
d__Bacteria;p__Proteobacteria;c__Alphaproteobacteria;o__Holosporales;f__Holosporaceae;g__;s__endosymbiont of Acanthamoeba sp. UWC8	1.34408e-05	5.50018e-05
d__Bacteria;p__Firmicutes;c__Clostridia;o__Clostridiales;f__Eubacteriaceae;g__Acetobacterium;s__Acetobacterium unclassified	1.3434e-05	1.1606e-05
d__Bacteria;p__Bacteroidetes;c__Bacteroidia;o__Bacteroidales;f__Tannerellaceae;g__Tannerella;s__Tannerella forsythia	1.33397e-05	1.07772e-05
d__Bacteria;p__Bacteroidetes;c__Cytophagia;o__Cytophagales;f__Cyclobacteriaceae;g__Algoriphagus;s__Algoriphagus machipongonensis	1.33065e-05	1.30592e-05
d__Bacteria;p__Bacteroidetes;c__Cytophagia;o__Cytophagales;f__Amoebophilaceae;g__Candidatus Cardinium;s__Candidatus Cardinium unclassified	1.32706e-05	8.47774e-06
d__Bacteria;p__Bacteroidetes;c__Flavobacteriia;o__Flavobacteriales;f__Flavobacteriaceae;g__Capnocytophaga;s__Capnocytophaga unclassified	1.32192e-05	1.10079e-05
d__Bacteria;p__Proteobacteria;c__Alphaproteobacteria;o__Rhodobacterales;f__Hyphomonadaceae;g__Hirschia;s__Hirschia baltica	1.32072e-05	1.46625e-05
d__Bacteria;p__Bacteroidetes;c__Flavobacteriia;o__Flavobacteriales;f__Flavobacteriaceae;g__Riemerella;s__Riemerella anatipestifer	1.31942e-05	1.13446e-05
d__Bacteria;p__Firmicutes;c__Negativicutes;o__Selenomonadales;f__Sporomusaceae;g__Pelosinus;s__Pelosinus unclassified	1.28759e-05	2.21603e-05
d__Bacteria;p__Cyanobacteria;c__Gloeobacteria;o__Gloeobacterales;f__Gloeobacteraceae;g__Gloeobacter;s__Gloeobacter unclassified	1.26381e-05	1.22308e-05
d__Bacteria;p__Proteobacteria;c__Deltaproteobacteria;o__Desulfovibrionales;f__Desulfovibrionaceae;g__Pseudodesulfovibrio;s__Pseudodesulfovibrio aespoeensis	1.25318e-05	1.20578e-05
d__Bacteria;p__Proteobacteria;c__Gammaproteobacteria;o__;f__;g__Candidatus Nardonella;s__endosymbiont of Sipalinus gigas	1.25226e-05	1.78679e-05
d__Bacteria;p__Actinobacteria;c__Coriobacteriia;o__Coriobacteriales;f__Atopobiaceae;g__Olsenella;s__Olsenella sp. oral taxon 807	1.24937e-05	1.06691e-05
d__Bacteria;p__Deferribacteres;c__Deferribacteres;o__Deferribacterales;f__Deferribacteraceae;g__Deferribacter;s__Deferribacter desulfuricans	1.23965e-05	4.0491e-05
d__Bacteria;p__Actinobacteria;c__Actinobacteria;o__Bifidobacteriales;f__Bifidobacteriaceae;g__Bifidobacterium;s__Bifidobacterium catenulatum	1.2371e-05	2.79928e-05
d__Bacteria;p__Proteobacteria;c__Gammaproteobacteria;o__Enterobacterales;f__Enterobacteriaceae;g__Candidatus Purcelliella;s__Candidatus Purcelliella pentastirinorum	1.23699e-05	2.83677e-05
d__Bacteria;p__Firmicutes;c__Bacilli;o__Lactobacillales;f__Streptococcaceae;g__;s__Streptococcaceae unclassified	1.23477e-05	6.28625e-06
d__Bacteria;p__Firmicutes;c__Clostridia;o__Clostridiales;f__Hungateiclostridiaceae;g__Hungateiclostridium;s__Hungateiclostridium clariflavum	1.23198e-05	1.78771e-05
d__Bacteria;p__Bacteroidetes;c__Flavobacteriia;o__Flavobacteriales;f__Flavobacteriaceae;g__Elizabethkingia;s__Elizabethkingia meningoseptica	1.22302e-05	2.29701e-05
d__Bacteria;p__Actinobacteria;c__Actinobacteria;o__Micrococcales;f__Brevibacteriaceae;g__Brevibacterium;s__Brevibacterium unclassified	1.22052e-05	8.67719e-06
d__Bacteria;p__Proteobacteria;c__Deltaproteobacteria;o__Desulfobacterales;f__Desulfobacteraceae;g__Desulfatibacillum;s__Desulfatibacillum aliphaticivorans	1.21843e-05	1.56201e-05
d__Bacteria;p__Proteobacteria;c__Gammaproteobacteria;o__Enterobacterales;f__Yersiniaceae;g__Candidatus Fukatsuia;s__Candidatus Fukatsuia symbiotica	1.21709e-05	1.42372e-05
d__Bacteria;p__Proteobacteria;c__Gammaproteobacteria;o__Enterobacterales;f__Enterobacteriaceae;g__Candidatus Riesia;s__Candidatus Riesia unclassified	1.21078e-05	3.01558e-05
d__Bacteria;p__Firmicutes;c__Clostridia;o__Clostridiales;f__Clostridiaceae;g__Clostridium;s__Clostridium tetani	1.20605e-05	1.58196e-05
d__Bacteria;p__Actinobacteria;c__Actinobacteria;o__Candidatus Nanopelagicales;f__Candidatus Nanopelagicaceae;g__Candidatus Planktophila;s__Candidatus Planktophila lacus	1.19713e-05	6.9541e-06
d__Bacteria;p__Bacteroidetes;c__Bacteroidia;o__Marinilabiliales;f__Salinivirgaceae;g__Salinivirga;s__Salinivirga cyanobacteriivorans	1.19066e-05	1.10602e-05
d__Bacteria;p__Actinobacteria;c__Actinobacteria;o__Bifidobacteriales;f__Bifidobacteriaceae;g__Gardnerella;s__Gardnerella vaginalis	1.18933e-05	2.63244e-05
d__Bacteria;p__Spirochaetes;c__Spirochaetia;o__Spirochaetales;f__Spirochaetaceae;g__Spirochaeta;s__Spirochaeta africana	1.18432e-05	1.04422e-05
d__Bacteria;p__Spirochaetes;c__Spirochaetia;o__Spirochaetales;f__Spirochaetaceae;g__Sediminispirochaeta;s__Sediminispirochaeta smaragdinae	1.1763e-05	1.03559e-05
d__Bacteria;p__Bacteroidetes;c__Saprospiria;o__Saprospirales;f__Haliscomenobacteraceae;g__Haliscomenobacter;s__Haliscomenobacter hydrossis	1.17332e-05	1.08027e-05
d__Bacteria;p__Bacteroidetes;c__Cytophagia;o__Cytophagales;f__Cyclobacteriaceae;g__Cyclobacterium;s__Cyclobacterium marinum	1.16881e-05	1.52975e-05
d__Bacteria;p__Firmicutes;c__Bacilli;o__Bacillales;f__Bacillaceae;g__Bacillus;s__Bacillus thuringiensis	1.16123e-05	8.742e-06
d__Bacteria;p__Proteobacteria;c__Alphaproteobacteria;o__Rhodospirillales;f__Rhodospirillaceae;g__Thalassospira;s__Thalassospira unclassified	1.1539e-05	2.193e-05
d__Archaea;p__Euryarchaeota;c__Methanomicrobia;o__Methanomicrobiales;f__Methanomicrobiaceae;g__;s__Methanomicrobiaceae unclassified	1.15113e-05	3.62316e-05
d__Bacteria;p__Firmicutes;c__Bacilli;o__Bacillales;f__Bacillaceae;g__Bacillus;s__Bacillus velezensis	1.15025e-05	1.61103e-05
d__Bacteria;p__Proteobacteria;c__Deltaproteobacteria;o__Desulfovibrionales;f__Desulfovibrionaceae;g__Desulfovibrio;s__Desulfovibrio vulgaris	1.14556e-05	9.37383e-06
d__Bacteria;p__Firmicutes;c__Bacilli;o__Bacillales;f__Staphylococcaceae;g__Staphylococcus;s__Staphylococcus unclassified	1.12779e-05	6.15264e-06
d__Bacteria;p__Actinobacteria;c__Actinobacteria;o__Bifidobacteriales;f__Bifidobacteriaceae;g__Bifidobacterium;s__Bifidobacterium actinocoloniiforme	1.12694e-05	2.19216e-05
d__Bacteria;p__Actinobacteria;c__Actinobacteria;o__Propionibacteriales;f__Propionibacteriaceae;g__;s__Propionibacteriaceae unclassified	1.12356e-05	1.21912e-05
d__Bacteria;p__Bacteroidetes;c__Flavobacteriia;o__Flavobacteriales;f__Flavobacteriaceae;g__Flavobacterium;s__Flavobacterium album	1.11949e-05	2.14297e-05
d__Bacteria;p__Bacteroidetes;c__Cytophagia;o__Cytophagales;f__Cytophagaceae;g__Spirosoma;s__Spirosoma unclassified	1.08673e-05	8.44243e-06
d__Bacteria;p__Planctomycetes;c__Planctomycetia;o__Planctomycetales;f__Planctomycetaceae;g__Rhodopirellula;s__Rhodopirellula baltica	1.07434e-05	1.104e-05
d__Bacteria;p__Actinobacteria;c__Actinobacteria;o__Propionibacteriales;f__Propionibacteriaceae;g__Cutibacterium;s__Cutibacterium acnes	1.07061e-05	1.49953e-05
d__Bacteria;p__Proteobacteria;c__Alphaproteobacteria;o__Rhodospirillales;f__Rhodospirillaceae;g__;s__Rhodospirillaceae unclassified	1.0651e-05	2.26805e-05
d__Bacteria;p__Firmicutes;c__Tissierellia;o__;f__;g__;s__Tissierellia unclassified	1.06108e-05	7.38367e-06
d__Bacteria;p__Firmicutes;c__Clostridia;o__Clostridiales;f__Clostridiaceae;g__Clostridium;s__Clostridium kluyveri	1.04573e-05	1.12732e-05
d__Bacteria;p__Proteobacteria;c__Gammaproteobacteria;o__Cellvibrionales;f__Cellvibrionaceae;g__;s__Cellvibrionaceae unclassified	1.03873e-05	1.24933e-05
d__Bacteria;p__Actinobacteria;c__Actinobacteria;o__Bifidobacteriales;f__Bifidobacteriaceae;g__Bifidobacterium;s__Bifidobacterium longum	1.03624e-05	1.62552e-05
d__Bacteria;p__Bacteroidetes;c__Cytophagia;o__Cytophagales;f__Cyclobacteriaceae;g__Echinicola;s__Echinicola unclassified	1.02382e-05	2.24554e-05
d__Bacteria;p__Firmicutes;c__Clostridia;o__Clostridiales;f__Syntrophomonadaceae;g__Syntrophomonas;s__Syntrophomonas wolfei	1.02296e-05	7.45918e-06
d__Bacteria;p__Firmicutes;c__Clostridia;o__Clostridiales;f__Clostridiaceae;g__Clostridium;s__Clostridium beijerinckii	1.0144e-05	1.12894e-05
d__Bacteria;p__Bacteroidetes;c__Cytophagia;o__Cytophagales;f__Cytophagaceae;g__Cytophaga;s__Cytophaga hutchinsonii	1.00901e-05	9.17226e-06
d__Bacteria;p__Proteobacteria;c__Deltaproteobacteria;o__Bradymonadales;f__Bradymonadaceae;g__Bradymonas;s__Bradymonas unclassified	9.99078e-06	1.35198e-05
d__Bacteria;p__Firmicutes;c__Negativicutes;o__Veillonellales;f__Veillonellaceae;g__Negativicoccus;s__Negativicoccus massiliensis	9.97161e-06	3.09497e-05
d__Bacteria;p__Bacteroidetes;c__Bacteroidia;o__Bacteroidales;f__Porphyromonadaceae;g__Porphyromonas;s__Porphyromonas crevioricanis	9.9089e-06	1.12975e-05
d__Bacteria;p__Thermotogae;c__Thermotogae;o__Thermotogales;f__;g__;s__Thermotogales unclassified	9.87905e-06	1.65996e-05
d__Bacteria;p__Proteobacteria;c__Oligoflexia;o__Bdellovibrionales;f__Bdellovibrionaceae;g__Bdellovibrio;s__Bdellovibrio unclassified	9.83653e-06	1.02238e-05
d__Bacteria;p__Bacteroidetes;c__Cytophagia;o__Cytophagales;f__Hymenobacteraceae;g__Pontibacter;s__Pontibacter sp. SGAir0037	9.79857e-06	1.00685e-05
d__Bacteria;p__Actinobacteria;c__Actinobacteria;o__Micrococcales;f__Microbacteriaceae;g__Microbacterium;s__Microbacterium sediminis	9.79839e-06	9.92152e-06
d__Bacteria;p__Firmicutes;c__Bacilli;o__Bacillales;f__Bacillaceae;g__Bacillus;s__Bacillus subtilis	9.78653e-06	3.82644e-06
d__Bacteria;p__Bacteroidetes;c__Bacteroidia;o__Bacteroidales;f__Bacteroidaceae;g__Bacteroides;s__Bacteroides thetaiotaomicron	9.69179e-06	4.26516e-06
d__Bacteria;p__Bacteroidetes;c__Bacteroidia;o__Marinilabiliales;f__Marinifilaceae;g__;s__Marinifilaceae bacterium SPP2	9.65531e-06	8.58926e-06
d__Bacteria;p__Actinobacteria;c__Coriobacteriia;o__Coriobacteriales;f__Atopobiaceae;g__Olsenella;s__Olsenella sp. GAM18	9.64409e-06	2.06606e-05
d__Archaea;p__Euryarchaeota;c__Methanomicrobia;o__Methanomicrobiales;f__Methanomicrobiaceae;g__Methanolacinia;s__Methanolacinia petrolearia	9.61244e-06	4.41401e-05
d__Bacteria;p__Planctomycetes;c__Planctomycetia;o__Planctomycetales;f__Planctomycetaceae;g__Thermogutta;s__Thermogutta terrifontis	9.5788e-06	1.53522e-05
d__Bacteria;p__Actinobacteria;c__Coriobacteriia;o__Coriobacteriales;f__Coriobacteriaceae;g__Collinsella;s__Collinsella aerofaciens	9.52009e-06	7.9147e-06
d__Bacteria;p__Proteobacteria;c__Deltaproteobacteria;o__Desulfovibrionales;f__Desulfovibrionaceae;g__Lawsonia;s__Lawsonia intracellularis	9.44611e-06	2.0892e-05
d__Bacteria;p__Proteobacteria;c__Betaproteobacteria;o__Burkholderiales;f__Comamonadaceae;g__Comamonas;s__Comamonas unclassified	9.42968e-06	1.24705e-05
d__Bacteria;p__Firmicutes;c__Negativicutes;o__Veillonellales;f__Veillonellaceae;g__Veillonella;s__Veillonella unclassified	9.40656e-06	4.28856e-06
d__Bacteria;p__Firmicutes;c__Bacilli;o__Lactobacillales;f__Carnobacteriaceae;g__Marinilactibacillus;s__Marinilactibacillus sp. 15R	9.38944e-06	7.12454e-06
d__Bacteria;p__Deinococcus-Thermus;c__Deinococci;o__Deinococcales;f__Deinococcaceae;g__Deinococcus;s__Deinococcus geothermalis	9.36769e-06	1.27679e-05
d__Bacteria;p__Proteobacteria;c__Gammaproteobacteria;o__Alteromonadales;f__Alteromonadaceae;g__Marinobacter;s__Marinobacter hydrocarbonoclasticus	9.31145e-06	1.77831e-05
d__Bacteria;p__Fusobacteria;c__Fusobacteriia;o__Fusobacteriales;f__Fusobacteriaceae;g__Fusobacterium;s__Fusobacterium necrophorum	9.25704e-06	1.13383e-05
d__Bacteria;p__Firmicutes;c__Clostridia;o__Clostridiales;f__Symbiobacteriaceae;g__Symbiobacterium;s__Symbiobacterium thermophilum	9.16247e-06	7.83816e-06
d__Bacteria;p__Fusobacteria;c__Fusobacteriia;o__Fusobacteriales;f__Fusobacteriaceae;g__Fusobacterium;s__Fusobacterium mortiferum	9.11193e-06	7.9109e-06
d__Archaea;p__Euryarchaeota;c__Methanomicrobia;o__Methanosarcinales;f__Methanosarcinaceae;g__;s__Methanosarcinaceae unclassified	9.11005e-06	1.01386e-05
d__Bacteria;p__Chloroflexi;c__Anaerolineae;o__Anaerolineales;f__Anaerolineaceae;g__Brevefilum;s__Brevefilum fermentans	9.05958e-06	6.34891e-06
d__Bacteria;p__Actinobacteria;c__Actinobacteria;o__Propionibacteriales;f__;g__;s__Propionibacteriales unclassified	9.04297e-06	9.17962e-06
d__Bacteria;p__Firmicutes;c__Bacilli;o__Lactobacillales;f__Lactobacillaceae;g__Lactobacillus;s__Lactobacillus plantarum	8.94763e-06	1.06319e-05
d__Bacteria;p__Firmicutes;c__Bacilli;o__Lactobacillales;f__Leuconostocaceae;g__;s__Leuconostocaceae unclassified	8.87554e-06	6.54615e-06
d__Bacteria;p__Actinobacteria;c__Coriobacteriia;o__Eggerthellales;f__Eggerthellaceae;g__Cryptobacterium;s__Cryptobacterium curtum	8.63949e-06	1.13938e-05
d__Bacteria;p__Firmicutes;c__Clostridia;o__Clostridiales;f__Hungateiclostridiaceae;g__Hungateiclostridium;s__Hungateiclostridium thermocellum	8.61734e-06	1.39385e-05
d__Bacteria;p__Bacteroidetes;c__Flavobacteriia;o__Flavobacteriales;f__Flavobacteriaceae;g__Flavivirga;s__Flavivirga eckloniae	8.60549e-06	1.42535e-05
d__Bacteria;p__Firmicutes;c__Bacilli;o__Bacillales;f__Bacillaceae;g__Bacillus;s__Bacillus thermoamylovorans	8.50998e-06	7.55144e-06
d__Bacteria;p__Proteobacteria;c__Betaproteobacteria;o__Burkholderiales;f__Burkholderiaceae;g__Paraburkholderia;s__Paraburkholderia terrae	8.46577e-06	1.07282e-05
d__Bacteria;p__Bacteroidetes;c__Flavobacteriia;o__Flavobacteriales;f__Flavobacteriaceae;g__;s__Flavobacteriaceae bacterium UJ101	8.42036e-06	1.54648e-05
d__Bacteria;p__Chlorobi;c__Chlorobia;o__Chlorobiales;f__Chlorobiaceae;g__;s__Chlorobiaceae unclassified	8.2106e-06	6.39262e-06
d__Bacteria;p__Actinobacteria;c__Actinobacteria;o__Micrococcales;f__Dermabacteraceae;g__Brachybacterium;s__Brachybacterium unclassified	8.20056e-06	6.07548e-06
d__Bacteria;p__Proteobacteria;c__Gammaproteobacteria;o__Vibrionales;f__Vibrionaceae;g__Vibrio;s__Vibrio unclassified	8.18806e-06	1.40242e-05
d__Archaea;p__Euryarchaeota;c__Methanobacteria;o__Methanobacteriales;f__Methanobacteriaceae;g__Methanobrevibacter;s__Methanobrevibacter sp. AbM4	8.10391e-06	5.43693e-06
d__Bacteria;p__;c__;o__;f__;g__Thermobaculum;s__Thermobaculum terrenum	8.07102e-06	1.01693e-05
d__Bacteria;p__Firmicutes;c__Tissierellia;o__Tissierellales;f__;g__Sporanaerobacter;s__Sporanaerobacter sp. NJN-17	8.01212e-06	5.13128e-06
d__Bacteria;p__;c__Candidatus Babeliae;o__Candidatus Babeliales;f__Candidatus Babeliaceae;g__Candidatus Babela;s__Candidatus Babela massiliensis	7.88398e-06	4.76162e-06
d__Bacteria;p__Firmicutes;c__Tissierellia;o__Tissierellales;f__Peptoniphilaceae;g__Peptoniphilus;s__Peptoniphilus ivorii	7.82224e-06	6.79311e-06
d__Bacteria;p__Actinobacteria;c__Actinobacteria;o__Actinomycetales;f__Actinomycetaceae;g__Actinomyces;s__Actinomyces unclassified	7.82165e-06	6.4458e-06
d__Bacteria;p__Bacteroidetes;c__Sphingobacteriia;o__Sphingobacteriales;f__Sphingobacteriaceae;g__;s__Sphingobacteriaceae bacterium GW460-11-11-14-LB5	7.74871e-06	2.21808e-05
d__Bacteria;p__Bacteroidetes;c__Bacteroidia;o__Bacteroidales;f__Porphyromonadaceae;g__;s__Porphyromonadaceae unclassified	7.73717e-06	4.27374e-06
d__Bacteria;p__Firmicutes;c__Clostridia;o__Clostridiales;f__Clostridiaceae;g__Alkaliphilus;s__Alkaliphilus metalliredigens	7.72632e-06	2.09607e-05
d__Bacteria;p__Verrucomicrobia;c__Verrucomicrobiae;o__Verrucomicrobiales;f__Verrucomicrobiaceae;g__Verrucomicrobium;s__Verrucomicrobium sp. GAS474	7.71265e-06	9.5049e-06
d__Bacteria;p__Proteobacteria;c__Gammaproteobacteria;o__Alteromonadales;f__Shewanellaceae;g__Shewanella;s__Shewanella unclassified	7.65846e-06	1.46317e-05
d__Bacteria;p__Firmicutes;c__Bacilli;o__Lactobacillales;f__Lactobacillaceae;g__Lactobacillus;s__Lactobacillus mucosae	7.63239e-06	2.03447e-05
d__Bacteria;p__Firmicutes;c__Bacilli;o__Lactobacillales;f__Lactobacillaceae;g__;s__Lactobacillaceae unclassified	7.61599e-06	1.11083e-05
d__Bacteria;p__Firmicutes;c__Negativicutes;o__Veillonellales;f__Veillonellaceae;g__Veillonella;s__Veillonella rodentium	7.60804e-06	1.6998e-05
d__Bacteria;p__Tenericutes;c__Mollicutes;o__Entomoplasmatales;f__Spiroplasmataceae;g__Spiroplasma;s__Spiroplasma clarkii	7.60509e-06	6.90601e-06
d__Bacteria;p__Fusobacteria;c__Fusobacteriia;o__Fusobacteriales;f__Fusobacteriaceae;g__Fusobacterium;s__Fusobacterium unclassified	7.5796e-06	8.91243e-06
d__Bacteria;p__Proteobacteria;c__Gammaproteobacteria;o__Aeromonadales;f__Aeromonadaceae;g__Aeromonas;s__Aeromonas schubertii	7.56567e-06	1.55807e-05
d__Bacteria;p__Tenericutes;c__Mollicutes;o__Mycoplasmatales;f__Mycoplasmataceae;g__Mycoplasma;s__Mycoplasma californicum	7.55932e-06	4.00167e-06
d__Bacteria;p__Firmicutes;c__Bacilli;o__Bacillales;f__Paenibacillaceae;g__Brevibacillus;s__Brevibacillus sp. SCSIO 07484	7.5038e-06	1.05045e-05
d__Bacteria;p__Actinobacteria;c__Actinobacteria;o__Streptomycetales;f__Streptomycetaceae;g__Kitasatospora;s__Kitasatospora aureofaciens	7.45618e-06	3.51098e-05
d__Bacteria;p__Firmicutes;c__Bacilli;o__Bacillales;f__Staphylococcaceae;g__Auricoccus;s__Auricoccus indicus	7.44271e-06	9.36328e-06
d__Archaea;p__Euryarchaeota;c__Methanomicrobia;o__Methanomicrobiales;f__;g__;s__Methanomicrobiales unclassified	7.43051e-06	3.34414e-05
d__Bacteria;p__Bacteroidetes;c__Flavobacteriia;o__Flavobacteriales;f__Flavobacteriaceae;g__Myroides;s__Myroides odoratus	7.42396e-06	1.90755e-05
d__Bacteria;p__Proteobacteria;c__Alphaproteobacteria;o__Caulobacterales;f__Caulobacteraceae;g__;s__Caulobacteraceae unclassified	7.39713e-06	2.33738e-05
d__Bacteria;p__Proteobacteria;c__Gammaproteobacteria;o__Orbales;f__Orbaceae;g__;s__Orbaceae unclassified	7.35136e-06	1.18615e-05
d__Bacteria;p__Bacteroidetes;c__Cytophagia;o__Cytophagales;f__Cytophagaceae;g__Spirosoma;s__Spirosoma montaniterrae	7.34157e-06	1.15471e-05
d__Bacteria;p__Proteobacteria;c__Deltaproteobacteria;o__Desulfurellales;f__Desulfurellaceae;g__Desulfurella;s__Desulfurella acetivorans	7.29774e-06	5.08317e-06
d__Bacteria;p__Firmicutes;c__Bacilli;o__Bacillales;f__Paenibacillaceae;g__Paenibacillus;s__Paenibacillus larvae	7.19904e-06	7.6559e-06
d__Bacteria;p__Firmicutes;c__Clostridia;o__Clostridiales;f__Clostridiales Family XVII. Incertae Sedis;g__Thermaerobacter;s__Thermaerobacter unclassified	7.08953e-06	1.77718e-05
d__Bacteria;p__Firmicutes;c__Bacilli;o__Bacillales;f__Staphylococcaceae;g__;s__Staphylococcaceae unclassified	7.04703e-06	4.45429e-06
d__Bacteria;p__Firmicutes;c__Bacilli;o__Lactobacillales;f__Lactobacillaceae;g__Lactobacillus;s__Lactobacillus reuteri	7.02506e-06	4.29778e-06
d__Bacteria;p__Actinobacteria;c__Actinobacteria;o__Bifidobacteriales;f__Bifidobacteriaceae;g__Bifidobacterium;s__Bifidobacterium animalis	6.98594e-06	1.3241e-05
d__Bacteria;p__Thermotogae;c__Thermotogae;o__Kosmotogales;f__Kosmotogaceae;g__Mesotoga;s__Mesotoga prima	6.96178e-06	8.80344e-06
d__Archaea;p__Euryarchaeota;c__Methanomicrobia;o__;f__;g__;s__Methanomicrobia unclassified	6.90593e-06	1.76892e-05
d__Bacteria;p__Proteobacteria;c__Epsilonproteobacteria;o__;f__;g__Nitratiruptor;s__Nitratiruptor sp. SB155-2	6.86388e-06	1.35838e-05
d__Bacteria;p__Firmicutes;c__Clostridia;o__Clostridiales;f__Clostridiaceae;g__Clostridium;s__Clostridium cellulovorans	6.76257e-06	1.70376e-05
d__Bacteria;p__Bacteroidetes;c__Sphingobacteriia;o__Sphingobacteriales;f__Sphingobacteriaceae;g__Pedobacter;s__Pedobacter unclassified	6.74988e-06	8.89261e-06
d__Bacteria;p__Proteobacteria;c__Deltaproteobacteria;o__Desulfobacterales;f__;g__;s__Desulfobacterales unclassified	6.7422e-06	5.32744e-06
d__Bacteria;p__Actinobacteria;c__Actinobacteria;o__Micrococcales;f__Microbacteriaceae;g__Microbacterium;s__Microbacterium unclassified	6.71522e-06	5.80608e-06
d__Bacteria;p__Proteobacteria;c__Betaproteobacteria;o__Nitrosomonadales;f__Gallionellaceae;g__;s__Gallionellaceae unclassified	6.70051e-06	2.34615e-05
d__Bacteria;p__Bacteroidetes;c__Cytophagia;o__Cytophagales;f__Flammeovirgaceae;g__Flammeovirga;s__Flammeovirga sp. L12M1	6.59824e-06	9.14473e-06
d__Bacteria;p__Firmicutes;c__Clostridia;o__Clostridiales;f__Clostridiaceae;g__Clostridium;s__Clostridium sp. DL-VIII	6.58296e-06	1.379e-05
d__Bacteria;p__Bacteroidetes;c__Cytophagia;o__Cytophagales;f__Cytophagaceae;g__;s__Cytophagaceae unclassified	6.57835e-06	5.22222e-06
d__Bacteria;p__Firmicutes;c__Clostridia;o__Natranaerobiales;f__Natranaerobiaceae;g__Natranaerobius;s__Natranaerobius thermophilus	6.55721e-06	3.27293e-06
d__Bacteria;p__Firmicutes;c__Bacilli;o__Lactobacillales;f__Streptococcaceae;g__Streptococcus;s__Streptococcus sobrinus	6.5471e-06	1.52289e-05
d__Bacteria;p__Proteobacteria;c__Betaproteobacteria;o__Nitrosomonadales;f__Methylophilaceae;g__Methylovorus;s__Methylovorus unclassified	6.50293e-06	2.3958e-05
d__Bacteria;p__Actinobacteria;c__Actinobacteria;o__Micrococcales;f__Brevibacteriaceae;g__Brevibacterium;s__Brevibacterium sp. CS2	6.48687e-06	6.11989e-06
d__Bacteria;p__Proteobacteria;c__Gammaproteobacteria;o__Enterobacterales;f__Pectobacteriaceae;g__Sodalis;s__Candidatus Sodalis pierantonius	6.45147e-06	4.32972e-06
d__Bacteria;p__Deinococcus-Thermus;c__Deinococci;o__Thermales;f__Thermaceae;g__Thermus;s__Thermus unclassified	6.4366e-06	1.04215e-05
d__Bacteria;p__Firmicutes;c__Clostridia;o__Clostridiales;f__Peptostreptococcaceae;g__Paeniclostridium;s__Paeniclostridium sordellii	6.3447e-06	8.08531e-06
d__Bacteria;p__Proteobacteria;c__Deltaproteobacteria;o__Desulfobacterales;f__Desulfobacteraceae;g__Desulfococcus;s__Desulfococcus multivorans	6.3442e-06	1.82386e-05
d__Bacteria;p__Bacteroidetes;c__Cytophagia;o__Cytophagales;f__Hymenobacteraceae;g__Hymenobacter;s__Hymenobacter sp. sh-6	6.34344e-06	5.63713e-06
d__Bacteria;p__Verrucomicrobia;c__Opitutae;o__Opitutales;f__Opitutaceae;g__;s__Opitutaceae bacterium TAV5	6.29298e-06	7.59696e-06
d__Bacteria;p__Firmicutes;c__Clostridia;o__Clostridiales;f__Clostridiaceae;g__Clostridium;s__Clostridium sp. MF28	6.28221e-06	9.33566e-06
d__Bacteria;p__Firmicutes;c__Clostridia;o__Clostridiales;f__Clostridiaceae;g__Clostridium;s__Clostridium sp. JN-9	6.20383e-06	8.18172e-06
d__Bacteria;p__Bacteroidetes;c__Bacteroidia;o__Marinilabiliales;f__Prolixibacteraceae;g__Draconibacterium;s__Draconibacterium orientale	6.20355e-06	7.19918e-06
d__Bacteria;p__Tenericutes;c__Mollicutes;o__Mycoplasmatales;f__Mycoplasmataceae;g__Mycoplasma;s__Mycoplasma sp. (ex Biomphalaria glabrata)	6.19913e-06	3.7345e-06
d__Bacteria;p__Firmicutes;c__Erysipelotrichia;o__Erysipelotrichales;f__Erysipelotrichaceae;g__Erysipelothrix;s__Erysipelothrix larvae	6.189e-06	3.82687e-06
d__Bacteria;p__Firmicutes;c__Bacilli;o__Bacillales;f__Bacillaceae;g__Lysinibacillus;s__Lysinibacillus unclassified	6.16843e-06	6.60232e-06
d__Bacteria;p__Bacteroidetes;c__Sphingobacteriia;o__Sphingobacteriales;f__Sphingobacteriaceae;g__Sphingobacterium;s__Sphingobacterium sp. ML3W	6.04405e-06	5.27064e-06
d__Bacteria;p__Proteobacteria;c__Alphaproteobacteria;o__Rhodospirillales;f__Rhodospirillaceae;g__Pararhodospirillum;s__Pararhodospirillum photometricum	5.99253e-06	1.10182e-05
d__Bacteria;p__Firmicutes;c__Bacilli;o__Bacillales;f__Alicyclobacillaceae;g__Tumebacillus;s__Tumebacillus unclassified	5.99003e-06	6.91816e-06
d__Bacteria;p__Firmicutes;c__Clostridia;o__Clostridiales;f__Clostridiaceae;g__Clostridium;s__Clostridium formicaceticum	5.98778e-06	2.74164e-06
d__Bacteria;p__Firmicutes;c__Clostridia;o__Clostridiales;f__Syntrophomonadaceae;g__;s__Syntrophomonadaceae unclassified	5.96579e-06	4.67774e-06
d__Bacteria;p__Acidobacteria;c__Acidobacteriia;o__Acidobacteriales;f__Acidobacteriaceae;g__;s__Acidobacteriaceae unclassified	5.9533e-06	1.04931e-05
d__Bacteria;p__Armatimonadetes;c__Fimbriimonadia;o__Fimbriimonadales;f__Fimbriimonadaceae;g__Fimbriimonas;s__Fimbriimonas ginsengisoli	5.92517e-06	4.73296e-06
d__Bacteria;p__Gemmatimonadetes;c__Gemmatimonadetes;o__Gemmatimonadales;f__Gemmatimonadaceae;g__Gemmatirosa;s__Gemmatirosa kalamazoonesis	5.90805e-06	4.96807e-06
d__Bacteria;p__Proteobacteria;c__Alphaproteobacteria;o__Rickettsiales;f__;g__;s__Rickettsiales unclassified	5.90725e-06	3.30395e-06
d__Bacteria;p__Firmicutes;c__Bacilli;o__Bacillales;f__Paenibacillaceae;g__Paenibacillus;s__Paenibacillus physcomitrellae	5.84886e-06	3.18596e-06
d__Bacteria;p__Chloroflexi;c__Anaerolineae;o__Anaerolineales;f__Anaerolineaceae;g__Pelolinea;s__Pelolinea submarina	5.83611e-06	3.63581e-06
d__Bacteria;p__Firmicutes;c__Bacilli;o__Lactobacillales;f__Enterococcaceae;g__Enterococcus;s__Enterococcus unclassified	5.82913e-06	4.98334e-06
d__Archaea;p__Euryarchaeota;c__Methanobacteria;o__Methanobacteriales;f__Methanobacteriaceae;g__Methanobacterium;s__Methanobacterium unclassified	5.81844e-06	6.59184e-06
d__Bacteria;p__Actinobacteria;c__Actinobacteria;o__Micrococcales;f__Micrococcaceae;g__Micrococcus;s__Micrococcus luteus	5.69754e-06	7.24669e-06
d__Bacteria;p__Bacteroidetes;c__Bacteroidia;o__Bacteroidales;f__Tannerellaceae;g__Parabacteroides;s__Parabacteroides sp. CT06	5.69722e-06	2.08978e-06
d__Bacteria;p__Candidatus Gracilibacteria;c__;o__;f__;g__;s__Candidatus Gracilibacteria bacterium HOT-871	5.68875e-06	4.53019e-06
d__Bacteria;p__Firmicutes;c__Clostridia;o__Thermoanaerobacterales;f__Thermoanaerobacteraceae;g__Moorella;s__Moorella thermoacetica	5.66535e-06	6.58284e-06
d__Bacteria;p__Cyanobacteria;c__;o__Synechococcales;f__Acaryochloridaceae;g__Acaryochloris;s__Acaryochloris marina	5.65528e-06	5.83741e-06
d__Bacteria;p__Firmicutes;c__Bacilli;o__Lactobacillales;f__Leuconostocaceae;g__Leuconostoc;s__Leuconostoc unclassified	5.54708e-06	5.78109e-06
d__Bacteria;p__Actinobacteria;c__Coriobacteriia;o__Eggerthellales;f__Eggerthellaceae;g__Eggerthella;s__Eggerthella sp. YY7918	5.54517e-06	3.02095e-06
d__Bacteria;p__Firmicutes;c__Bacilli;o__Lactobacillales;f__Aerococcaceae;g__;s__Aerococcaceae bacterium ZY16052	5.53262e-06	4.029e-06
d__Bacteria;p__Actinobacteria;c__Actinobacteria;o__Bifidobacteriales;f__Bifidobacteriaceae;g__Bifidobacterium;s__Bifidobacterium gallinarum	5.52392e-06	7.07364e-06
d__Bacteria;p__Proteobacteria;c__Epsilonproteobacteria;o__Campylobacterales;f__Campylobacteraceae;g__Campylobacter;s__Campylobacter hyointestinalis	5.45929e-06	3.55525e-06
d__Bacteria;p__Proteobacteria;c__Alphaproteobacteria;o__Rhodobacterales;f__Rhodobacteraceae;g__Paracoccus;s__Paracoccus unclassified	5.40734e-06	6.67764e-06
d__Bacteria;p__Firmicutes;c__Bacilli;o__Bacillales;f__Planococcaceae;g__;s__Planococcaceae unclassified	5.38048e-06	6.57863e-06
d__Bacteria;p__Firmicutes;c__Bacilli;o__Lactobacillales;f__Lactobacillaceae;g__Lactobacillus;s__Lactobacillus fermentum	5.36567e-06	3.46963e-06
d__Bacteria;p__Proteobacteria;c__Epsilonproteobacteria;o__Campylobacterales;f__Campylobacteraceae;g__Campylobacter;s__Campylobacter hominis	5.31252e-06	3.91778e-06
d__Bacteria;p__Proteobacteria;c__Oligoflexia;o__Bdellovibrionales;f__Bdellovibrionaceae;g__Bdellovibrio;s__Bdellovibrio bacteriovorus	5.30561e-06	5.81133e-06
d__Bacteria;p__Chrysiogenetes;c__Chrysiogenetes;o__Chrysiogenales;f__Chrysiogenaceae;g__Desulfurispirillum;s__Desulfurispirillum indicum	5.26394e-06	6.67262e-06
d__Bacteria;p__Actinobacteria;c__Actinobacteria;o__Bifidobacteriales;f__Bifidobacteriaceae;g__Bifidobacterium;s__Bifidobacterium scardovii	5.23002e-06	1.21688e-05
d__Bacteria;p__Proteobacteria;c__Gammaproteobacteria;o__Legionellales;f__Legionellaceae;g__Legionella;s__Legionella pneumophila	5.221e-06	5.98082e-06
d__Bacteria;p__Proteobacteria;c__Betaproteobacteria;o__Nitrosomonadales;f__Thiobacillaceae;g__Sulfuritortus;s__Sulfuritortus calidifontis	5.14664e-06	5.02344e-06
d__Bacteria;p__Proteobacteria;c__Alphaproteobacteria;o__Pelagibacterales;f__;g__;s__Pelagibacterales unclassified	5.13519e-06	1.34517e-05
d__Bacteria;p__Proteobacteria;c__Betaproteobacteria;o__Nitrosomonadales;f__Nitrosomonadaceae;g__;s__Nitrosomonadaceae unclassified	5.13468e-06	1.77963e-05
d__Bacteria;p__Proteobacteria;c__Deltaproteobacteria;o__Myxococcales;f__Archangiaceae;g__;s__Archangiaceae unclassified	5.11336e-06	7.32325e-06
d__Bacteria;p__Proteobacteria;c__Epsilonproteobacteria;o__Campylobacterales;f__;g__;s__Campylobacterales unclassified	5.09175e-06	3.97e-06
d__Bacteria;p__Planctomycetes;c__Phycisphaerae;o__Sedimentisphaerales;f__Sedimentisphaeraceae;g__Sedimentisphaera;s__Sedimentisphaera unclassified	5.07336e-06	2.73089e-06
d__Bacteria;p__Proteobacteria;c__Alphaproteobacteria;o__Rhizobiales;f__Rhizobiaceae;g__Liberibacter;s__Candidatus Liberibacter solanacearum	5.04548e-06	4.94016e-06
d__Bacteria;p__Firmicutes;c__Bacilli;o__Lactobacillales;f__Lactobacillaceae;g__Lactobacillus;s__Lactobacillus acidophilus	4.97495e-06	2.20715e-06
d__Bacteria;p__Bacteroidetes;c__Chitinophagia;o__Chitinophagales;f__Chitinophagaceae;g__Arachidicoccus;s__Arachidicoccus sp. KIS59-12	4.9396e-06	8.95036e-06
d__Bacteria;p__Proteobacteria;c__Betaproteobacteria;o__Nitrosomonadales;f__;g__;s__Nitrosomonadales unclassified	4.9279e-06	3.43198e-06
d__Bacteria;p__Actinobacteria;c__Actinobacteria;o__Actinomycetales;f__Actinomycetaceae;g__Trueperella;s__Trueperella pyogenes	4.91876e-06	8.49889e-06
d__Bacteria;p__Chlamydiae;c__Chlamydiia;o__Parachlamydiales;f__Simkaniaceae;g__Simkania;s__Simkania negevensis	4.91775e-06	4.85212e-06
d__Bacteria;p__Firmicutes;c__;o__;f__;g__;s__endosymbiont 'TC1' of Trimyema compressum	4.91695e-06	7.17243e-06
d__Bacteria;p__Firmicutes;c__Tissierellia;o__Tissierellales;f__Peptoniphilaceae;g__Anaerococcus;s__Anaerococcus prevotii	4.88694e-06	7.92198e-06
d__Bacteria;p__Firmicutes;c__Clostridia;o__Clostridiales;f__Peptococcaceae;g__Desulfofarcimen;s__Desulfofarcimen acetoxidans	4.87329e-06	4.53113e-06
d__Bacteria;p__Actinobacteria;c__Actinobacteria;o__Corynebacteriales;f__Mycobacteriaceae;g__Mycolicibacterium;s__Mycolicibacterium chitae	4.84767e-06	1.29361e-05
d__Bacteria;p__Firmicutes;c__Bacilli;o__Lactobacillales;f__Streptococcaceae;g__Streptococcus;s__Streptococcus suis	4.82806e-06	5.86002e-06
d__Bacteria;p__Firmicutes;c__Clostridia;o__Clostridiales;f__Clostridiaceae;g__Clostridium;s__Clostridium pasteurianum	4.81526e-06	4.2481e-06
d__Bacteria;p__Firmicutes;c__Bacilli;o__Lactobacillales;f__Enterococcaceae;g__Melissococcus;s__Melissococcus plutonius	4.81088e-06	4.79719e-06
d__Bacteria;p__Actinobacteria;c__Coriobacteriia;o__Eggerthellales;f__Eggerthellaceae;g__Gordonibacter;s__Gordonibacter unclassified	4.80022e-06	2.73423e-06
d__Bacteria;p__Bacteroidetes;c__Flavobacteriia;o__Flavobacteriales;f__Flavobacteriaceae;g__Apibacter;s__Apibacter sp. HY041	4.7839e-06	2.17683e-05
d__Bacteria;p__Firmicutes;c__Bacilli;o__Bacillales;f__Bacillaceae;g__Lysinibacillus;s__Lysinibacillus timonensis	4.7395e-06	2.13322e-06
d__Bacteria;p__Firmicutes;c__Bacilli;o__Bacillales;f__Thermoactinomycetaceae;g__Novibacillus;s__Novibacillus thermophilus	4.72975e-06	5.6445e-06
d__Bacteria;p__Bacteroidetes;c__Chitinophagia;o__Chitinophagales;f__Chitinophagaceae;g__Chitinophaga;s__Chitinophaga caeni	4.71279e-06	1.01159e-05
d__Bacteria;p__Proteobacteria;c__Gammaproteobacteria;o__Vibrionales;f__Vibrionaceae;g__Vibrio;s__Vibrio parahaemolyticus	4.69758e-06	1.1835e-05
d__Bacteria;p__Bacteroidetes;c__Bacteroidia;o__Bacteroidales;f__Rikenellaceae;g__Alistipes;s__Alistipes shahii	4.69611e-06	1.16844e-05
d__Bacteria;p__Proteobacteria;c__Gammaproteobacteria;o__Oceanospirillales;f__Halomonadaceae;g__Candidatus Carsonella;s__Candidatus Carsonella ruddii	4.68547e-06	2.37314e-06
d__Bacteria;p__Firmicutes;c__Bacilli;o__Lactobacillales;f__Streptococcaceae;g__Streptococcus;s__Streptococcus sanguinis	4.6807e-06	5.97815e-06
d__Bacteria;p__Proteobacteria;c__Betaproteobacteria;o__Neisseriales;f__Neisseriaceae;g__Neisseria;s__Neisseria unclassified	4.65874e-06	3.55392e-06
d__Bacteria;p__Firmicutes;c__Clostridia;o__Clostridiales;f__Clostridiaceae;g__Candidatus Arthromitus;s__Candidatus Arthromitus unclassified	4.65476e-06	4.32307e-06
d__Bacteria;p__Proteobacteria;c__Deltaproteobacteria;o__Desulfovibrionales;f__Desulfovibrionaceae;g__Desulfovibrio;s__Candidatus Desulfovibrio trichonymphae	4.65174e-06	2.98199e-06
d__Archaea;p__Euryarchaeota;c__Methanomicrobia;o__Methanosarcinales;f__Methanosarcinaceae;g__Methanosarcina;s__Methanosarcina unclassified	4.64703e-06	5.53551e-06
d__Bacteria;p__Proteobacteria;c__Epsilonproteobacteria;o__Campylobacterales;f__Campylobacteraceae;g__Campylobacter;s__Campylobacter gracilis	4.63823e-06	3.38903e-06
d__Bacteria;p__Tenericutes;c__Mollicutes;o__Mycoplasmatales;f__Mycoplasmataceae;g__Mycoplasma;s__Mycoplasma hyorhinis	4.59698e-06	5.33213e-06
d__Bacteria;p__Synergistetes;c__Synergistia;o__Synergistales;f__Synergistaceae;g__Thermovirga;s__Thermovirga lienii	4.59528e-06	3.78562e-06
d__Bacteria;p__Proteobacteria;c__Epsilonproteobacteria;o__Campylobacterales;f__Campylobacteraceae;g__Campylobacter;s__Campylobacter sputorum	4.58439e-06	3.47117e-06
d__Bacteria;p__Verrucomicrobia;c__Opitutae;o__Opitutales;f__Opitutaceae;g__Ereboglobus;s__Ereboglobus luteus	4.54405e-06	5.15762e-06
d__Bacteria;p__Proteobacteria;c__Betaproteobacteria;o__Nitrosomonadales;f__Nitrosomonadaceae;g__Nitrosomonas;s__Nitrosomonas unclassified	4.54034e-06	2.33122e-06
d__Bacteria;p__Bacteroidetes;c__Flavobacteriia;o__Flavobacteriales;f__Flavobacteriaceae;g__Flavobacterium;s__Flavobacterium unclassified	4.5304e-06	3.17208e-06
d__Bacteria;p__Firmicutes;c__Bacilli;o__Lactobacillales;f__Streptococcaceae;g__Streptococcus;s__Streptococcus sp. I-P16	4.48915e-06	5.81127e-06
d__Bacteria;p__Fusobacteria;c__Fusobacteriia;o__Fusobacteriales;f__;g__;s__Fusobacteriales unclassified	4.48814e-06	6.75252e-06
d__Archaea;p__;c__;o__;f__;g__;s__Archaea unclassified	4.47245e-06	2.70324e-06
d__Bacteria;p__Proteobacteria;c__Alphaproteobacteria;o__Rhodospirillales;f__Rhodospirillaceae;g__Azospirillum;s__Azospirillum unclassified	4.45329e-06	5.59245e-06
d__Bacteria;p__Bacteroidetes;c__Flavobacteriia;o__Flavobacteriales;f__Flavobacteriaceae;g__Zobellia;s__Zobellia galactanivorans	4.43474e-06	6.94787e-06
d__Bacteria;p__Actinobacteria;c__Actinobacteria;o__Propionibacteriales;f__Nocardioidaceae;g__Actinopolymorpha;s__Actinopolymorpha singaporensis	4.42398e-06	4.4742e-06
d__Bacteria;p__Bacteroidetes;c__Flavobacteriia;o__Flavobacteriales;f__;g__Candidatus Walczuchella;s__Candidatus Walczuchella monophlebidarum	4.41205e-06	7.57651e-06
d__Bacteria;p__Firmicutes;c__Bacilli;o__Bacillales;f__Bacillaceae;g__Bacillus;s__Bacillus circulans	4.38665e-06	5.89342e-06
d__Bacteria;p__Firmicutes;c__Tissierellia;o__Tissierellales;f__Peptoniphilaceae;g__;s__Peptoniphilaceae unclassified	4.3734e-06	3.37037e-06
d__Bacteria;p__Actinobacteria;c__Actinobacteria;o__Streptomycetales;f__Streptomycetaceae;g__Streptomyces;s__Streptomyces hygroscopicus	4.3064e-06	3.18925e-06
d__Bacteria;p__Actinobacteria;c__Actinobacteria;o__Corynebacteriales;f__Corynebacteriaceae;g__Corynebacterium;s__Corynebacterium flavescens	4.29607e-06	4.00705e-06
d__Bacteria;p__Verrucomicrobia;c__Verrucomicrobiae;o__Verrucomicrobiales;f__Akkermansiaceae;g__Akkermansia;s__Akkermansia muciniphila	4.21439e-06	6.61943e-06
d__Bacteria;p__Firmicutes;c__Clostridia;o__Thermoanaerobacterales;f__Thermodesulfobiaceae;g__Thermodesulfobium;s__Thermodesulfobium unclassified	4.21425e-06	6.20236e-06
d__Bacteria;p__Firmicutes;c__Clostridia;o__Clostridiales;f__Christensenellaceae;g__Christensenella;s__Christensenella minuta	4.13754e-06	9.73345e-06
d__Bacteria;p__Actinobacteria;c__Actinobacteria;o__Actinomycetales;f__Actinomycetaceae;g__Schaalia;s__Schaalia odontolytica	4.1374e-06	8.91083e-06
d__Bacteria;p__Firmicutes;c__Tissierellia;o__Tissierellales;f__Peptoniphilaceae;g__Anaerococcus;s__Anaerococcus unclassified	4.13656e-06	3.85472e-06
d__Bacteria;p__Proteobacteria;c__Gammaproteobacteria;o__Pseudomonadales;f__Pseudomonadaceae;g__Pseudomonas;s__Pseudomonas stutzeri	4.13034e-06	1.39512e-06
d__Bacteria;p__Proteobacteria;c__Betaproteobacteria;o__Burkholderiales;f__Burkholderiaceae;g__Polynucleobacter;s__Polynucleobacter necessarius	4.11146e-06	4.59899e-06
d__Bacteria;p__Proteobacteria;c__Gammaproteobacteria;o__Pseudomonadales;f__Moraxellaceae;g__Acinetobacter;s__Acinetobacter baumannii	4.08694e-06	2.5941e-06
d__Bacteria;p__Nitrospirae;c__Nitrospira;o__Nitrospirales;f__Nitrospiraceae;g__Thermodesulfovibrio;s__Thermodesulfovibrio yellowstonii	4.08214e-06	3.34096e-06
d__Bacteria;p__Chlorobi;c__Chlorobia;o__Chlorobiales;f__Chlorobiaceae;g__Chlorobium;s__Chlorobium phaeobacteroides	4.07757e-06	4.20711e-06
d__Bacteria;p__Firmicutes;c__Tissierellia;o__Tissierellales;f__Peptoniphilaceae;g__Parvimonas;s__Parvimonas micra	4.06623e-06	3.03745e-06
d__Bacteria;p__Chlamydiae;c__Chlamydiia;o__Chlamydiales;f__Chlamydiaceae;g__Chlamydia;s__Chlamydia unclassified	4.06594e-06	3.2992e-06
d__Bacteria;p__Bacteroidetes;c__Cytophagia;o__Cytophagales;f__Hymenobacteraceae;g__Pontibacter;s__Pontibacter korlensis	4.03677e-06	7.55396e-06
d__Bacteria;p__Firmicutes;c__Bacilli;o__Bacillales;f__Bacillaceae;g__Bacillus;s__Bacillus altitudinis	3.98592e-06	1.03284e-06
d__Bacteria;p__Firmicutes;c__Negativicutes;o__Selenomonadales;f__Selenomonadaceae;g__Selenomonas;s__Selenomonas sp. oral taxon 478	3.98534e-06	7.06248e-06
d__Bacteria;p__Tenericutes;c__;o__;f__;g__;s__Tenericutes bacterium MO-XQ	3.97506e-06	3.88397e-06
d__Bacteria;p__Proteobacteria;c__Betaproteobacteria;o__Burkholderiales;f__Burkholderiaceae;g__Burkholderia;s__Burkholderia pseudomallei	3.97293e-06	5.6385e-06
d__Bacteria;p__;c__;o__;f__;g__Vampirococcus;s__Vampirococcus sp. LiM	3.96982e-06	3.64987e-06
d__Bacteria;p__Tenericutes;c__Mollicutes;o__Acholeplasmatales;f__Acholeplasmataceae;g__Candidatus Phytoplasma;s__Candidatus Phytoplasma ziziphi	3.96183e-06	7.95374e-06
d__Bacteria;p__Firmicutes;c__Clostridia;o__Clostridiales;f__Clostridiaceae;g__Clostridium;s__Clostridium saccharoperbutylacetonicum	3.95226e-06	1.35442e-05
d__Bacteria;p__Cyanobacteria;c__;o__Synechococcales;f__Synechococcaceae;g__Synechococcus;s__Synechococcus sp. PCC 7336	3.9294e-06	3.74159e-06
d__Bacteria;p__Firmicutes;c__Clostridia;o__Clostridiales;f__Clostridiales Family XIII. Incertae Sedis;g__Mogibacterium;s__Mogibacterium diversum	3.91857e-06	2.04207e-06
d__Bacteria;p__Proteobacteria;c__Betaproteobacteria;o__Nitrosomonadales;f__Nitrosomonadaceae;g__Nitrosomonas;s__Nitrosomonas eutropha	3.9173e-06	6.51543e-06
d__Bacteria;p__Firmicutes;c__Clostridia;o__Thermoanaerobacterales;f__Thermoanaerobacteraceae;g__Carboxydothermus;s__Carboxydothermus hydrogenoformans	3.91613e-06	8.96821e-06
d__Bacteria;p__Actinobacteria;c__Actinobacteria;o__Corynebacteriales;f__Dietziaceae;g__Dietzia;s__Dietzia unclassified	3.91005e-06	4.02182e-06
d__Bacteria;p__Firmicutes;c__Bacilli;o__Bacillales;f__Paenibacillaceae;g__Paenibacillus;s__Paenibacillus sp. CAA11	3.88866e-06	4.30236e-06
d__Bacteria;p__Bacteroidetes;c__Flavobacteriia;o__Flavobacteriales;f__Flavobacteriaceae;g__Psychroflexus;s__Psychroflexus torquis	3.86961e-06	5.76884e-06
d__Bacteria;p__Firmicutes;c__Clostridia;o__Clostridiales;f__Syntrophomonadaceae;g__Syntrophothermus;s__Syntrophothermus lipocalidus	3.85951e-06	4.83372e-06
d__Bacteria;p__Firmicutes;c__Bacilli;o__Lactobacillales;f__Lactobacillaceae;g__Lactobacillus;s__Lactobacillus buchneri	3.85689e-06	4.35419e-06
d__Bacteria;p__Firmicutes;c__Clostridia;o__Halanaerobiales;f__Halobacteroidaceae;g__Acetohalobium;s__Acetohalobium arabaticum	3.84265e-06	3.12647e-06
d__Bacteria;p__Proteobacteria;c__Zetaproteobacteria;o__Mariprofundales;f__Mariprofundaceae;g__Mariprofundus;s__Mariprofundus ferrinatatus	3.83673e-06	3.70092e-06
d__Bacteria;p__Proteobacteria;c__Gammaproteobacteria;o__Alteromonadales;f__Shewanellaceae;g__Shewanella;s__Shewanella japonica	3.82594e-06	3.49106e-06
d__Archaea;p__Euryarchaeota;c__Methanomicrobia;o__Methanomicrobiales;f__Methanomicrobiaceae;g__Methanoplanus;s__Methanoplanus limicola	3.7841e-06	1.70969e-05
d__Bacteria;p__Proteobacteria;c__Epsilonproteobacteria;o__;f__;g__;s__Epsilonproteobacteria unclassified	3.77539e-06	2.45651e-06
d__Bacteria;p__Actinobacteria;c__Actinobacteria;o__Micrococcales;f__Bogoriellaceae;g__Georgenia;s__Georgenia unclassified	3.75128e-06	4.47183e-06
d__Bacteria;p__Acidobacteria;c__Acidobacteriia;o__Acidobacteriales;f__Acidobacteriaceae;g__Terriglobus;s__Terriglobus roseus	3.74762e-06	1.02827e-05
d__Bacteria;p__Actinobacteria;c__Coriobacteriia;o__Eggerthellales;f__Eggerthellaceae;g__Phoenicibacter;s__Phoenicibacter congonensis	3.74331e-06	1.76064e-06
d__Bacteria;p__Firmicutes;c__Tissierellia;o__Tissierellales;f__Peptoniphilaceae;g__Finegoldia;s__Finegoldia magna	3.73127e-06	2.38557e-06
d__Bacteria;p__Proteobacteria;c__Gammaproteobacteria;o__Enterobacterales;f__Pectobacteriaceae;g__Pectobacterium;s__Pectobacterium parmentieri	3.72607e-06	2.93043e-06
d__Bacteria;p__Actinobacteria;c__Actinobacteria;o__Actinomycetales;f__Actinomycetaceae;g__Schaalia;s__Schaalia unclassified	3.72124e-06	8.7755e-06
d__Bacteria;p__Proteobacteria;c__Gammaproteobacteria;o__Cardiobacteriales;f__Cardiobacteriaceae;g__Dichelobacter;s__Dichelobacter nodosus	3.71817e-06	5.83076e-06
d__Bacteria;p__Actinobacteria;c__Actinobacteria;o__Streptomycetales;f__Streptomycetaceae;g__Streptomyces;s__Streptomyces unclassified	3.70181e-06	2.48307e-06
d__Bacteria;p__Thermotogae;c__Thermotogae;o__Thermotogales;f__Thermotogaceae;g__;s__Thermotogaceae unclassified	3.68745e-06	4.50166e-06
d__Bacteria;p__Fusobacteria;c__Fusobacteriia;o__Fusobacteriales;f__Leptotrichiaceae;g__;s__Leptotrichiaceae unclassified	3.68679e-06	3.66154e-06
d__Bacteria;p__Verrucomicrobia;c__Opitutae;o__;f__;g__;s__Opitutae unclassified	3.68612e-06	3.02407e-06
d__Bacteria;p__Firmicutes;c__Tissierellia;o__Tissierellales;f__Peptoniphilaceae;g__Peptoniphilus;s__Peptoniphilus harei	3.65263e-06	7.11819e-06
d__Bacteria;p__Proteobacteria;c__Gammaproteobacteria;o__Xanthomonadales;f__Xanthomonadaceae;g__Stenotrophomonas;s__Stenotrophomonas unclassified	3.65073e-06	3.70236e-06
d__Bacteria;p__Firmicutes;c__Bacilli;o__Bacillales;f__Bacillaceae;g__Bacillus;s__Bacillus coagulans	3.64738e-06	1.77748e-06
d__Bacteria;p__Proteobacteria;c__Gammaproteobacteria;o__Aeromonadales;f__Aeromonadaceae;g__Zobellella;s__Zobellella denitrificans	3.62123e-06	6.96306e-06
d__Bacteria;p__Bacteroidetes;c__Flavobacteriia;o__Flavobacteriales;f__Flavobacteriaceae;g__Formosa;s__Formosa sp. Hel3_A1_48	3.61949e-06	3.79599e-06
d__Bacteria;p__Actinobacteria;c__Actinobacteria;o__Corynebacteriales;f__Mycobacteriaceae;g__;s__Mycobacteriaceae unclassified	3.61702e-06	1.95483e-06
d__Bacteria;p__Actinobacteria;c__Actinobacteria;o__Corynebacteriales;f__Corynebacteriaceae;g__Corynebacterium;s__Corynebacterium vitaeruminis	3.61354e-06	3.77628e-06
d__Bacteria;p__Cyanobacteria;c__;o__Nostocales;f__Scytonemataceae;g__Scytonema;s__Scytonema sp. HK-05	3.60365e-06	5.22285e-06
d__Archaea;p__Euryarchaeota;c__Methanomicrobia;o__Methanomicrobiales;f__Methanocorpusculaceae;g__Methanocorpusculum;s__Methanocorpusculum labreanum	3.59166e-06	1.20135e-05
d__Bacteria;p__Firmicutes;c__Clostridia;o__Clostridiales;f__Peptococcaceae;g__Desulfosporosinus;s__Desulfosporosinus unclassified	3.58993e-06	2.79008e-06
d__Bacteria;p__Firmicutes;c__Clostridia;o__Clostridiales;f__Clostridiaceae;g__Geosporobacter;s__Geosporobacter ferrireducens	3.57504e-06	2.00236e-06
d__Bacteria;p__Firmicutes;c__Bacilli;o__Bacillales;f__Staphylococcaceae;g__Jeotgalicoccus;s__Jeotgalicoccus saudimassiliensis	3.53933e-06	4.10458e-06
d__Bacteria;p__Proteobacteria;c__Gammaproteobacteria;o__Enterobacterales;f__Yersiniaceae;g__Yersinia;s__Yersinia pestis	3.47527e-06	1.66891e-06
d__Bacteria;p__Firmicutes;c__Bacilli;o__Lactobacillales;f__Enterococcaceae;g__Enterococcus;s__Enterococcus faecium	3.47167e-06	4.75697e-06
d__Bacteria;p__Planctomycetes;c__Planctomycetia;o__Planctomycetales;f__Gemmataceae;g__Gemmata;s__Gemmata unclassified	3.44195e-06	2.9879e-06
d__Bacteria;p__Proteobacteria;c__Gammaproteobacteria;o__Enterobacterales;f__Pectobacteriaceae;g__Pectobacterium;s__Pectobacterium carotovorum	3.43953e-06	3.88586e-06
d__Bacteria;p__Actinobacteria;c__Actinobacteria;o__Corynebacteriales;f__Corynebacteriaceae;g__Corynebacterium;s__Corynebacterium lactis	3.43631e-06	3.87105e-06
d__Bacteria;p__Proteobacteria;c__Gammaproteobacteria;o__Alteromonadales;f__Shewanellaceae;g__Shewanella;s__Shewanella baltica	3.42481e-06	6.70438e-06
d__Bacteria;p__Bacteroidetes;c__Flavobacteriia;o__Flavobacteriales;f__Flavobacteriaceae;g__Capnocytophaga;s__Capnocytophaga ochracea	3.42074e-06	9.48637e-06
d__Bacteria;p__Firmicutes;c__Clostridia;o__Clostridiales;f__Clostridiaceae;g__Clostridium;s__Clostridium isatidis	3.41265e-06	4.07549e-06
d__Bacteria;p__Firmicutes;c__Bacilli;o__Lactobacillales;f__Leuconostocaceae;g__Oenococcus;s__Oenococcus unclassified	3.36811e-06	1.52993e-06
d__Bacteria;p__Proteobacteria;c__Alphaproteobacteria;o__;f__;g__Micavibrio;s__Micavibrio aeruginosavorus	3.34901e-06	2.21768e-06
d__Bacteria;p__Firmicutes;c__Bacilli;o__Lactobacillales;f__Leuconostocaceae;g__Oenococcus;s__Oenococcus kitaharae	3.34198e-06	6.82287e-06
d__Bacteria;p__Proteobacteria;c__Gammaproteobacteria;o__Pseudomonadales;f__Pseudomonadaceae;g__Pseudomonas;s__Pseudomonas putida	3.33944e-06	2.51704e-06
d__Bacteria;p__Actinobacteria;c__Nitriliruptoria;o__Egicoccales;f__Egicoccaceae;g__Egicoccus;s__Egicoccus halophilus	3.27241e-06	2.40421e-06
d__Bacteria;p__Proteobacteria;c__Gammaproteobacteria;o__;f__;g__;s__endosymbiont of unidentified scaly snail isolate Monju	3.26561e-06	5.91931e-06
d__Bacteria;p__Firmicutes;c__Bacilli;o__Lactobacillales;f__Carnobacteriaceae;g__Jeotgalibaca;s__Jeotgalibaca sp. H21T32	3.24666e-06	3.6952e-06
d__Bacteria;p__Proteobacteria;c__Betaproteobacteria;o__Rhodocyclales;f__;g__;s__Rhodocyclales unclassified	3.24348e-06	2.66058e-06
d__Bacteria;p__Firmicutes;c__Bacilli;o__Bacillales;f__;g__Exiguobacterium;s__Exiguobacterium unclassified	3.23215e-06	1.93294e-06
d__Bacteria;p__Firmicutes;c__Bacilli;o__Lactobacillales;f__Streptococcaceae;g__Lactococcus;s__Lactococcus lactis	3.22084e-06	2.74288e-06
d__Bacteria;p__Verrucomicrobia;c__Verrucomicrobiae;o__Verrucomicrobiales;f__Akkermansiaceae;g__Akkermansia;s__Akkermansia unclassified	3.21204e-06	3.44772e-06
d__Bacteria;p__Actinobacteria;c__Actinobacteria;o__Corynebacteriales;f__Corynebacteriaceae;g__Corynebacterium;s__Corynebacterium testudinoris	3.21037e-06	3.60737e-06
d__Bacteria;p__Actinobacteria;c__Rubrobacteria;o__Rubrobacterales;f__Rubrobacteraceae;g__Rubrobacter;s__Rubrobacter xylanophilus	3.20959e-06	9.49881e-06
d__Bacteria;p__Firmicutes;c__Bacilli;o__Bacillales;f__Thermoactinomycetaceae;g__;s__Thermoactinomycetaceae unclassified	3.1997e-06	2.31127e-06
d__Bacteria;p__Verrucomicrobia;c__Opitutae;o__Opitutales;f__Opitutaceae;g__;s__Opitutaceae unclassified	3.16139e-06	2.84711e-06
d__Bacteria;p__Bacteroidetes;c__Cytophagia;o__Cytophagales;f__Bernardetiaceae;g__Bernardetia;s__Bernardetia litoralis	3.14041e-06	3.11765e-06
d__Bacteria;p__Synergistetes;c__Synergistia;o__Synergistales;f__Synergistaceae;g__Acetomicrobium;s__Acetomicrobium mobile	3.1297e-06	7.32484e-06
d__Bacteria;p__Proteobacteria;c__Gammaproteobacteria;o__Thiotrichales;f__Thiotrichaceae;g__Beggiatoa;s__Beggiatoa leptomitoformis	3.12077e-06	7.06023e-06
d__Bacteria;p__Firmicutes;c__Clostridia;o__Clostridiales;f__Clostridiaceae;g__Clostridium;s__Clostridium sp. CT4	3.1185e-06	2.59759e-06
d__Bacteria;p__Proteobacteria;c__Gammaproteobacteria;o__Enterobacterales;f__Enterobacteriaceae;g__Shigella;s__Shigella flexneri	3.10808e-06	1.26184e-05
d__Bacteria;p__Fusobacteria;c__Fusobacteriia;o__Fusobacteriales;f__Leptotrichiaceae;g__Sneathia;s__Sneathia amnii	3.10465e-06	2.66347e-06
d__Bacteria;p__Firmicutes;c__Clostridia;o__Clostridiales;f__Peptococcaceae;g__Desulfosporosinus;s__Desulfosporosinus acidiphilus	3.07341e-06	4.29472e-06
d__Bacteria;p__Firmicutes;c__Erysipelotrichia;o__Erysipelotrichales;f__Erysipelotrichaceae;g__Turicibacter;s__Turicibacter sp. H121	3.07286e-06	2.78154e-06
d__Bacteria;p__Proteobacteria;c__Epsilonproteobacteria;o__Campylobacterales;f__Campylobacteraceae;g__Campylobacter;s__Campylobacter sp. NCTC 13003	3.05868e-06	2.38133e-06
d__Bacteria;p__Firmicutes;c__Bacilli;o__Bacillales;f__Paenibacillaceae;g__Saccharibacillus;s__Saccharibacillus sp. ATSA2	3.04912e-06	2.84157e-06
d__Bacteria;p__Proteobacteria;c__Gammaproteobacteria;o__Aeromonadales;f__Aeromonadaceae;g__Aeromonas;s__Aeromonas salmonicida	3.02227e-06	3.70255e-06
d__Bacteria;p__Bacteroidetes;c__Bacteroidia;o__Bacteroidales;f__Bacteroidaceae;g__Bacteroides;s__Bacteroides xylanisolvens	3.01439e-06	8.23541e-06
d__Bacteria;p__Firmicutes;c__Clostridia;o__Clostridiales;f__Christensenellaceae;g__Christensenella;s__Christensenella massiliensis	3.00615e-06	2.83024e-06
d__Bacteria;p__Candidatus Saccharibacteria;c__;o__;f__;g__;s__TM7 phylum sp. oral taxon 955	2.97928e-06	2.23293e-06
d__Bacteria;p__Firmicutes;c__Bacilli;o__Lactobacillales;f__Leuconostocaceae;g__Weissella;s__Weissella paramesenteroides	2.95237e-06	3.3791e-06
d__Bacteria;p__Proteobacteria;c__Deltaproteobacteria;o__Desulfuromonadales;f__Geobacteraceae;g__Geobacter;s__Geobacter unclassified	2.95117e-06	2.11891e-06
d__Bacteria;p__Proteobacteria;c__Epsilonproteobacteria;o__Campylobacterales;f__Helicobacteraceae;g__;s__Helicobacteraceae unclassified	2.92811e-06	1.71128e-06
d__Bacteria;p__Actinobacteria;c__Coriobacteriia;o__Eggerthellales;f__Eggerthellaceae;g__Gordonibacter;s__Gordonibacter pamelaeae	2.92688e-06	1.45874e-06
d__Bacteria;p__Cyanobacteria;c__;o__Chroococcales;f__Chroococcaceae;g__Chondrocystis;s__Chondrocystis sp. NIES-4102	2.91911e-06	4.07059e-06
d__Bacteria;p__Proteobacteria;c__Epsilonproteobacteria;o__Campylobacterales;f__Helicobacteraceae;g__Sulfurimonas;s__Sulfurimonas denitrificans	2.9108e-06	2.3978e-06
d__Bacteria;p__Candidatus Saccharibacteria;c__;o__;f__;g__;s__Candidatus Saccharibacteria bacterium YM_S32_TM7_50_20	2.89487e-06	6.67528e-06
d__Bacteria;p__Actinobacteria;c__Actinobacteria;o__Actinomycetales;f__Actinomycetaceae;g__;s__Actinomycetaceae unclassified	2.86451e-06	1.82234e-06
d__Bacteria;p__Tenericutes;c__Mollicutes;o__Acholeplasmatales;f__Acholeplasmataceae;g__Candidatus Phytoplasma;s__Candidatus Phytoplasma mali	2.84888e-06	2.76854e-06
d__Bacteria;p__Spirochaetes;c__Spirochaetia;o__Spirochaetales;f__Spirochaetaceae;g__Salinispira;s__Salinispira pacifica	2.83676e-06	1.99407e-06
d__Bacteria;p__Bacteroidetes;c__Flavobacteriia;o__Flavobacteriales;f__Flavobacteriaceae;g__Elizabethkingia;s__Elizabethkingia unclassified	2.8364e-06	4.69069e-06
d__Bacteria;p__Bacteroidetes;c__Flavobacteriia;o__Flavobacteriales;f__Flavobacteriaceae;g__Nonlabens;s__Nonlabens sp. MJ115	2.83264e-06	8.35195e-06
d__Bacteria;p__Proteobacteria;c__Gammaproteobacteria;o__Chromatiales;f__;g__;s__Chromatiales unclassified	2.81399e-06	9.75945e-07
d__Bacteria;p__Actinobacteria;c__Rubrobacteria;o__Rubrobacterales;f__Rubrobacteraceae;g__Rubrobacter;s__Rubrobacter indicoceani	2.79989e-06	4.41284e-06
d__Bacteria;p__Firmicutes;c__Bacilli;o__Bacillales;f__Paenibacillaceae;g__Brevibacillus;s__Brevibacillus unclassified	2.7713e-06	1.96829e-06
d__Bacteria;p__Bacteroidetes;c__Flavobacteriia;o__Flavobacteriales;f__Blattabacteriaceae;g__Blattabacterium;s__Blattabacterium sp. (Periplaneta americana)	2.75646e-06	5.10464e-06
d__Bacteria;p__Tenericutes;c__Mollicutes;o__Acholeplasmatales;f__Acholeplasmataceae;g__Acholeplasma;s__Acholeplasma oculi	2.74678e-06	4.89278e-06
d__Bacteria;p__Actinobacteria;c__Actinobacteria;o__Micrococcales;f__Dermabacteraceae;g__;s__Dermabacteraceae unclassified	2.73725e-06	2.02621e-06
d__Bacteria;p__Actinobacteria;c__Coriobacteriia;o__Eggerthellales;f__Eggerthellaceae;g__Eggerthella;s__Eggerthella lenta	2.70199e-06	1.14931e-06
d__Bacteria;p__Bacteroidetes;c__Cytophagia;o__Cytophagales;f__Cyclobacteriaceae;g__Belliella;s__Belliella baltica	2.67426e-06	3.38249e-06
d__Bacteria;p__Actinobacteria;c__Thermoleophilia;o__Solirubrobacterales;f__Conexibacteraceae;g__Conexibacter;s__Conexibacter woesei	2.6393e-06	2.48939e-06
d__Bacteria;p__Bacteroidetes;c__Cytophagia;o__Cytophagales;f__Hymenobacteraceae;g__Rufibacter;s__Rufibacter sp. DG15C	2.63082e-06	6.64071e-06
d__Bacteria;p__Firmicutes;c__Bacilli;o__Bacillales;f__Bacillaceae;g__Bacillus;s__Bacillus cytotoxicus	2.6234e-06	2.33002e-06
d__Bacteria;p__Chloroflexi;c__Ardenticatenia;o__Ardenticatenales;f__Ardenticatenaceae;g__Candidatus Promineofilum;s__Candidatus Promineofilum breve	2.61214e-06	1.42923e-06
d__Bacteria;p__Proteobacteria;c__Gammaproteobacteria;o__Pseudomonadales;f__Moraxellaceae;g__Moraxella;s__Moraxella osloensis	2.61135e-06	3.47089e-06
d__Bacteria;p__Proteobacteria;c__Gammaproteobacteria;o__Enterobacterales;f__Enterobacteriaceae;g__Enterobacter;s__Enterobacter cloacae complex sp.	2.60852e-06	1.31962e-06
d__Bacteria;p__Firmicutes;c__Bacilli;o__Lactobacillales;f__Streptococcaceae;g__Streptococcus;s__Streptococcus mutans	2.59783e-06	2.03086e-06
d__Bacteria;p__Actinobacteria;c__Actinobacteria;o__Corynebacteriales;f__Corynebacteriaceae;g__Corynebacterium;s__Corynebacterium glutamicum	2.56781e-06	2.11687e-06
d__Archaea;p__Euryarchaeota;c__Thermoplasmata;o__Methanomassiliicoccales;f__Methanomassiliicoccaceae;g__Methanomassiliicoccus;s__Candidatus Methanomassiliicoccus intestinalis	2.54555e-06	2.25034e-06
d__Bacteria;p__Proteobacteria;c__Gammaproteobacteria;o__Pseudomonadales;f__Pseudomonadaceae;g__;s__Pseudomonadaceae unclassified	2.54305e-06	2.00286e-06
d__Bacteria;p__Cyanobacteria;c__;o__Synechococcales;f__Chamaesiphonaceae;g__Chamaesiphon;s__Chamaesiphon minutus	2.52783e-06	4.09259e-06
d__Bacteria;p__Actinobacteria;c__Actinobacteria;o__Micrococcales;f__Promicromonosporaceae;g__Cellulosimicrobium;s__Cellulosimicrobium unclassified	2.52494e-06	2.33202e-06
d__Bacteria;p__Firmicutes;c__Clostridia;o__Clostridiales;f__Peptococcaceae;g__Desulfitobacterium;s__Desulfitobacterium metallireducens	2.51341e-06	1.67233e-06
d__Bacteria;p__Proteobacteria;c__Alphaproteobacteria;o__Rhizobiales;f__Rhizobiaceae;g__Liberibacter;s__Liberibacter unclassified	2.5043e-06	3.0496e-06
d__Bacteria;p__Firmicutes;c__Limnochordia;o__Limnochordales;f__Limnochordaceae;g__Limnochorda;s__Limnochorda pilosa	2.50085e-06	1.85662e-06
d__Bacteria;p__Bacteroidetes;c__Flavobacteriia;o__Flavobacteriales;f__Flavobacteriaceae;g__Chryseobacterium;s__Chryseobacterium antarcticum	2.49016e-06	5.14462e-06
d__Bacteria;p__Proteobacteria;c__Zetaproteobacteria;o__Mariprofundales;f__Mariprofundaceae;g__Mariprofundus;s__Mariprofundus unclassified	2.48739e-06	2.26384e-06
d__Bacteria;p__Firmicutes;c__Bacilli;o__Bacillales;f__Planococcaceae;g__Sporosarcina;s__Sporosarcina sp. P37	2.48355e-06	1.97615e-06
d__Bacteria;p__Proteobacteria;c__Gammaproteobacteria;o__Enterobacterales;f__Enterobacteriaceae;g__;s__Plautia stali symbiont	2.4811e-06	2.50813e-06
d__Bacteria;p__Firmicutes;c__Bacilli;o__Bacillales;f__Paenibacillaceae;g__Brevibacillus;s__Brevibacillus agri	2.47677e-06	1.30624e-06
d__Bacteria;p__Bacteroidetes;c__Cytophagia;o__Cytophagales;f__Cytophagaceae;g__Runella;s__Runella sp. SP2	2.46944e-06	2.46761e-06
d__Bacteria;p__Firmicutes;c__Clostridia;o__Halanaerobiales;f__;g__Anoxybacter;s__Anoxybacter fermentans	2.46434e-06	1.43841e-06
d__Bacteria;p__Deferribacteres;c__Deferribacteres;o__Deferribacterales;f__Deferribacteraceae;g__Geovibrio;s__Geovibrio thiophilus	2.45953e-06	2.73283e-06
d__Bacteria;p__Proteobacteria;c__Gammaproteobacteria;o__;f__;g__Gallaecimonas;s__Gallaecimonas sp. HK-28	2.45324e-06	3.46794e-06
d__Bacteria;p__Proteobacteria;c__Epsilonproteobacteria;o__Campylobacterales;f__Campylobacteraceae;g__Campylobacter;s__Campylobacter jejuni	2.43529e-06	3.5894e-06
d__Bacteria;p__Actinobacteria;c__Actinobacteria;o__Streptomycetales;f__Streptomycetaceae;g__;s__Streptomycetaceae unclassified	2.43032e-06	1.61639e-06
d__Bacteria;p__Firmicutes;c__Bacilli;o__Lactobacillales;f__Streptococcaceae;g__Streptococcus;s__Streptococcus pyogenes	2.41576e-06	1.30025e-06
d__Bacteria;p__Cyanobacteria;c__;o__Nostocales;f__;g__;s__Nostocales unclassified	2.38514e-06	1.24737e-06
d__Bacteria;p__Deinococcus-Thermus;c__Deinococci;o__Thermales;f__Thermaceae;g__;s__Thermaceae unclassified	2.38266e-06	3.11693e-06
d__Bacteria;p__Proteobacteria;c__Gammaproteobacteria;o__Cardiobacteriales;f__Cardiobacteriaceae;g__;s__Cardiobacteriaceae unclassified	2.36602e-06	3.68398e-06
d__Bacteria;p__Cyanobacteria;c__;o__Synechococcales;f__Synechococcaceae;g__Synechococcus;s__Synechococcus unclassified	2.31118e-06	2.3495e-06
d__Eukaryota;k__;p__;c__;o__;f__;g__	2.30664e-06	2.63236e-06
d__Bacteria;p__Firmicutes;c__Bacilli;o__Lactobacillales;f__Streptococcaceae;g__Streptococcus;s__Streptococcus agalactiae	2.30066e-06	6.44585e-07
d__Bacteria;p__Proteobacteria;c__Gammaproteobacteria;o__Pseudomonadales;f__Pseudomonadaceae;g__Pseudomonas;s__Pseudomonas aeruginosa	2.29727e-06	1.41829e-06
d__Bacteria;p__Actinobacteria;c__Actinobacteria;o__Propionibacteriales;f__Propionibacteriaceae;g__Tessaracoccus;s__Tessaracoccus unclassified	2.29513e-06	2.77035e-06
d__Bacteria;p__Firmicutes;c__Bacilli;o__Bacillales;f__Bacillaceae;g__Lysinibacillus;s__Lysinibacillus sp. SGAir0095	2.28277e-06	2.54903e-06
d__Bacteria;p__Bacteroidetes;c__Sphingobacteriia;o__Sphingobacteriales;f__Sphingobacteriaceae;g__Pedobacter;s__Pedobacter cryoconitis	2.27456e-06	3.2307e-06
d__Bacteria;p__Actinobacteria;c__Coriobacteriia;o__Eggerthellales;f__Eggerthellaceae;g__Gordonibacter;s__Gordonibacter massiliensis	2.27326e-06	1.57013e-06
d__Bacteria;p__Cyanobacteria;c__;o__Synechococcales;f__Synechococcaceae;g__Dactylococcopsis;s__Dactylococcopsis salina	2.27169e-06	4.00524e-06
d__Bacteria;p__Firmicutes;c__Bacilli;o__Lactobacillales;f__Lactobacillaceae;g__Lactobacillus;s__Lactobacillus acidipiscis	2.2711e-06	1.83773e-06
d__Bacteria;p__Actinobacteria;c__Actinobacteria;o__Micrococcales;f__Brevibacteriaceae;g__Brevibacterium;s__Brevibacterium linens	2.26039e-06	1.67745e-06
d__Bacteria;p__Proteobacteria;c__Gammaproteobacteria;o__Oceanospirillales;f__Kangiellaceae;g__Kangiella;s__Kangiella sediminilitoris	2.25738e-06	2.6106e-06
d__Bacteria;p__Firmicutes;c__Bacilli;o__Bacillales;f__Bacillaceae;g__Salimicrobium;s__Salimicrobium jeotgali	2.25088e-06	1.8268e-06
d__Bacteria;p__Proteobacteria;c__Gammaproteobacteria;o__Vibrionales;f__Vibrionaceae;g__Vibrio;s__Vibrio natriegens	2.24588e-06	1.55287e-06
d__Bacteria;p__Proteobacteria;c__Alphaproteobacteria;o__Rhodospirillales;f__Rhodospirillaceae;g__Haematospirillum;s__Haematospirillum jordaniae	2.23373e-06	7.14662e-06
d__Bacteria;p__Proteobacteria;c__Gammaproteobacteria;o__Xanthomonadales;f__Xanthomonadaceae;g__Stenotrophomonas;s__Stenotrophomonas acidaminiphila	2.20787e-06	3.1685e-06
d__Bacteria;p__Firmicutes;c__Bacilli;o__Bacillales;f__;g__Gemella;s__Gemella unclassified	2.20386e-06	2.24094e-06
d__Bacteria;p__Proteobacteria;c__Gammaproteobacteria;o__Alteromonadales;f__Pseudoalteromonadaceae;g__Pseudoalteromonas;s__Pseudoalteromonas sp. DL-6	2.16951e-06	1.66543e-06
d__Bacteria;p__Bacteroidetes;c__Cytophagia;o__Cytophagales;f__Flammeovirgaceae;g__Flammeovirga;s__Flammeovirga unclassified	2.15845e-06	1.80055e-06
d__Bacteria;p__Bacteroidetes;c__Bacteroidia;o__Bacteroidales;f__Bacteroidaceae;g__Bacteroides;s__Bacteroides ovatus	2.15432e-06	3.11966e-06
d__Bacteria;p__Proteobacteria;c__Alphaproteobacteria;o__Caulobacterales;f__Caulobacteraceae;g__Brevundimonas;s__Brevundimonas unclassified	2.15068e-06	1.53812e-06
d__Bacteria;p__Firmicutes;c__Bacilli;o__Bacillales;f__Planococcaceae;g__Sporosarcina;s__Sporosarcina unclassified	2.14091e-06	1.91271e-06
d__Bacteria;p__Proteobacteria;c__Gammaproteobacteria;o__Pseudomonadales;f__Pseudomonadaceae;g__Pseudomonas;s__Pseudomonas sp. MT-1	2.1227e-06	1.09802e-06
d__Bacteria;p__Firmicutes;c__Clostridia;o__Clostridiales;f__Clostridiaceae;g__Candidatus Arthromitus;s__Candidatus Arthromitus sp. SFB-rat-Yit	2.12199e-06	1.50302e-06
d__Bacteria;p__Bacteroidetes;c__Cytophagia;o__Cytophagales;f__Hymenobacteraceae;g__Hymenobacter;s__Hymenobacter sp. 17J68-5	2.11479e-06	1.90896e-06
d__Bacteria;p__Planctomycetes;c__Planctomycetia;o__Planctomycetales;f__Planctomycetaceae;g__Fuerstia;s__Fuerstia marisgermanicae	2.11117e-06	2.48567e-06
d__Bacteria;p__Firmicutes;c__Bacilli;o__Lactobacillales;f__Enterococcaceae;g__Tetragenococcus;s__Tetragenococcus unclassified	2.10122e-06	5.66543e-06
d__Bacteria;p__Firmicutes;c__Bacilli;o__Lactobacillales;f__Lactobacillaceae;g__Lactobacillus;s__Lactobacillus sakei	2.09313e-06	8.60119e-07
d__Bacteria;p__Bacteroidetes;c__Cytophagia;o__Cytophagales;f__Flammeovirgaceae;g__Flammeovirga;s__Flammeovirga sp. MY04	2.08386e-06	2.46438e-06
d__Bacteria;p__Proteobacteria;c__Gammaproteobacteria;o__Enterobacterales;f__Erwiniaceae;g__Pantoea;s__Pantoea sp. At-9b	2.08182e-06	6.99885e-07
d__Bacteria;p__Actinobacteria;c__Actinobacteria;o__;f__;g__Thermobispora;s__Thermobispora bispora	2.07757e-06	1.37121e-06
d__Bacteria;p__Tenericutes;c__Mollicutes;o__Mycoplasmatales;f__Mycoplasmataceae;g__Mycoplasma;s__Mycoplasma mobile	2.07246e-06	1.38281e-06
d__Bacteria;p__Actinobacteria;c__Actinobacteria;o__Corynebacteriales;f__Nocardiaceae;g__Rhodococcus;s__Rhodococcus unclassified	2.06591e-06	1.65207e-06
d__Eukaryota;k__Fungi;p__Ascomycota;c__Saccharomycetes;o__Saccharomycetales;f__Debaryomycetaceae;g__	2.06001e-06	2.61692e-06
d__Bacteria;p__Firmicutes;c__Clostridia;o__Clostridiales;f__Hungateiclostridiaceae;g__Hungateiclostridium;s__Hungateiclostridium saccincola	2.02499e-06	2.94082e-06
d__Eukaryota;k__Fungi;p__Basidiomycota;c__Ustilaginomycetes;o__Ustilaginales;f__Ustilaginaceae;g__Sporisorium	2.02075e-06	2.32063e-06
d__Bacteria;p__Cyanobacteria;c__;o__Oscillatoriales;f__Microcoleaceae;g__Planktothrix;s__Planktothrix agardhii	2.01961e-06	1.68401e-06
d__Bacteria;p__Bacteroidetes;c__Sphingobacteriia;o__Sphingobacteriales;f__Sphingobacteriaceae;g__Sphingobacterium;s__Sphingobacterium thalpophilum	2.00949e-06	1.97885e-06
d__Bacteria;p__Bacteroidetes;c__Flavobacteriia;o__Flavobacteriales;f__Flavobacteriaceae;g__Capnocytophaga;s__Capnocytophaga gingivalis	1.987e-06	4.0255e-06
d__Bacteria;p__Firmicutes;c__Negativicutes;o__Selenomonadales;f__Sporomusaceae;g__Pelosinus;s__Pelosinus sp. UFO1	1.95137e-06	6.75774e-06
d__Bacteria;p__Bacteroidetes;c__Flavobacteriia;o__Flavobacteriales;f__Flavobacteriaceae;g__;s__Flavobacteriaceae bacterium MAR_2010_188	1.93753e-06	2.76708e-06
d__Bacteria;p__Actinobacteria;c__Actinobacteria;o__Corynebacteriales;f__Corynebacteriaceae;g__Corynebacterium;s__Corynebacterium jeikeium	1.9276e-06	3.29427e-06
d__Bacteria;p__Bacteroidetes;c__Cytophagia;o__Cytophagales;f__Flammeovirgaceae;g__Fabibacter;s__Fabibacter pacificus	1.91361e-06	3.00612e-06
d__Bacteria;p__Proteobacteria;c__Deltaproteobacteria;o__Desulfovibrionales;f__Desulfovibrionaceae;g__Desulfovibrio;s__Desulfovibrio desulfuricans	1.9126e-06	1.87519e-06
d__Bacteria;p__Proteobacteria;c__Alphaproteobacteria;o__Rhodospirillales;f__Acetobacteraceae;g__Acetobacter;s__Acetobacter senegalensis	1.91194e-06	1.55116e-06
d__Archaea;p__Euryarchaeota;c__Methanomicrobia;o__Methanomicrobiales;f__Methanomicrobiaceae;g__Methanoculleus;s__Methanoculleus unclassified	1.89187e-06	8.4794e-06
d__Bacteria;p__Cyanobacteria;c__;o__Pleurocapsales;f__Hyellaceae;g__Pleurocapsa;s__Pleurocapsa minor	1.86097e-06	1.67983e-06
d__Bacteria;p__Tenericutes;c__Mollicutes;o__Mycoplasmatales;f__Mycoplasmataceae;g__Mycoplasma;s__Mycoplasma capricolum	1.84778e-06	9.59428e-07
d__Bacteria;p__Firmicutes;c__Bacilli;o__Bacillales;f__Planococcaceae;g__Rummeliibacillus;s__Rummeliibacillus stabekisii	1.84662e-06	2.906e-06
d__Bacteria;p__Proteobacteria;c__Gammaproteobacteria;o__Vibrionales;f__Vibrionaceae;g__Vibrio;s__Vibrio vulnificus	1.83835e-06	2.72828e-06
d__Bacteria;p__Bacteroidetes;c__Flavobacteriia;o__Flavobacteriales;f__Flavobacteriaceae;g__Nonlabens;s__Nonlabens sp. Hel1_33_55	1.83579e-06	6.10598e-06
d__Bacteria;p__Proteobacteria;c__Alphaproteobacteria;o__Rhodospirillales;f__Rhodospirillaceae;g__Rhodospirillum;s__Rhodospirillum rubrum	1.8348e-06	3.03418e-06
d__Bacteria;p__Aquificae;c__Aquificae;o__Aquificales;f__Hydrogenothermaceae;g__Sulfurihydrogenibium;s__Sulfurihydrogenibium azorense	1.82654e-06	2.78032e-06
d__Bacteria;p__Actinobacteria;c__Actinobacteria;o__Propionibacteriales;f__Nocardioidaceae;g__;s__Nocardioidaceae unclassified	1.81821e-06	1.97743e-06
d__Bacteria;p__Proteobacteria;c__Gammaproteobacteria;o__Enterobacterales;f__Enterobacteriaceae;g__Shigella;s__Shigella dysenteriae	1.80806e-06	1.73899e-06
d__Bacteria;p__Firmicutes;c__Clostridia;o__Halanaerobiales;f__Halanaerobiaceae;g__Halanaerobium;s__Halanaerobium hydrogeniformans	1.80735e-06	5.09641e-06
d__Bacteria;p__Actinobacteria;c__Actinobacteria;o__Micrococcales;f__Micrococcaceae;g__Kocuria;s__Kocuria unclassified	1.8051e-06	1.15968e-06
d__Bacteria;p__Actinobacteria;c__Actinobacteria;o__Micrococcales;f__Micrococcaceae;g__Glutamicibacter;s__Glutamicibacter creatinolyticus	1.8015e-06	1.33173e-06
d__Bacteria;p__Aquificae;c__Aquificae;o__Aquificales;f__Hydrogenothermaceae;g__Sulfurihydrogenibium;s__Sulfurihydrogenibium sp. YO3AOP1	1.79405e-06	2.5245e-06
d__Bacteria;p__Firmicutes;c__Bacilli;o__Lactobacillales;f__Streptococcaceae;g__Streptococcus;s__Streptococcus ruminantium	1.78855e-06	2.15194e-06
d__Bacteria;p__Fusobacteria;c__Fusobacteriia;o__Fusobacteriales;f__Leptotrichiaceae;g__Leptotrichia;s__Leptotrichia unclassified	1.7861e-06	1.46545e-06
d__Bacteria;p__Bacteroidetes;c__Bacteroidia;o__Bacteroidales;f__Rikenellaceae;g__Alistipes;s__Alistipes sp. 5CPEGH6	1.78471e-06	4.2661e-06
d__Bacteria;p__Proteobacteria;c__Alphaproteobacteria;o__Rhodospirillales;f__Rhodospirillaceae;g__Azospirillum;s__Azospirillum brasilense	1.78186e-06	9.18704e-07
d__Bacteria;p__Chloroflexi;c__Ktedonobacteria;o__Ktedonobacterales;f__;g__;s__Ktedonobacterales bacterium SCAWS-G2	1.7749e-06	5.67291e-06
d__Bacteria;p__Proteobacteria;c__Epsilonproteobacteria;o__Campylobacterales;f__Campylobacteraceae;g__Campylobacter;s__Campylobacter pinnipediorum	1.76444e-06	1.64863e-06
d__Bacteria;p__Ignavibacteriae;c__Ignavibacteria;o__Ignavibacteriales;f__;g__;s__Ignavibacteriales unclassified	1.76425e-06	3.48656e-06
d__Bacteria;p__Firmicutes;c__Bacilli;o__Bacillales;f__Bacillaceae;g__Bacillus;s__Bacillus paralicheniformis	1.75983e-06	1.50946e-06
d__Bacteria;p__Firmicutes;c__Bacilli;o__Bacillales;f__Bacillaceae;g__Bacillus;s__Bacillus sp. FJAT-45348	1.7501e-06	7.00929e-07
d__Bacteria;p__Firmicutes;c__Clostridia;o__Clostridiales;f__Lachnospiraceae;g__Lachnoclostridium;s__[Clostridium] sphenoides	1.74592e-06	1.59589e-06
d__Bacteria;p__Chlamydiae;c__Chlamydiia;o__;f__;g__;s__Chlamydiia unclassified	1.74508e-06	9.04419e-07
d__Bacteria;p__Actinobacteria;c__Actinobacteria;o__Propionibacteriales;f__Propionibacteriaceae;g__Acidipropionibacterium;s__Acidipropionibacterium unclassified	1.7414e-06	1.85437e-06
d__Bacteria;p__Proteobacteria;c__Gammaproteobacteria;o__Xanthomonadales;f__Rhodanobacteraceae;g__;s__Rhodanobacteraceae bacterium Dysh456	1.72159e-06	2.41757e-06
d__Bacteria;p__Actinobacteria;c__Actinobacteria;o__Corynebacteriales;f__Corynebacteriaceae;g__Corynebacterium;s__Corynebacterium marinum	1.71979e-06	2.26614e-06
d__Bacteria;p__Actinobacteria;c__Actinobacteria;o__Micrococcales;f__Microbacteriaceae;g__Microbacterium;s__Microbacterium sp. DFW100M-13	1.71848e-06	1.72758e-06
d__Bacteria;p__Firmicutes;c__Bacilli;o__Bacillales;f__Thermoactinomycetaceae;g__;s__Thermoactinomycetaceae bacterium SCSIO 07575	1.71487e-06	1.24797e-06
d__Bacteria;p__Bacteroidetes;c__Cytophagia;o__Cytophagales;f__Cyclobacteriaceae;g__Cyclobacterium;s__Cyclobacterium amurskyense	1.70709e-06	3.29866e-06
d__Bacteria;p__Firmicutes;c__Bacilli;o__Lactobacillales;f__Lactobacillaceae;g__Lactobacillus;s__Lactobacillus paracasei	1.70343e-06	1.9487e-06
d__Bacteria;p__Proteobacteria;c__Alphaproteobacteria;o__Magnetococcales;f__Magnetococcaceae;g__Magnetococcus;s__Magnetococcus marinus	1.70338e-06	3.93735e-06
d__Bacteria;p__Firmicutes;c__Bacilli;o__Bacillales;f__Staphylococcaceae;g__Staphylococcus;s__Staphylococcus saprophyticus	1.70049e-06	2.50683e-06
d__Bacteria;p__Proteobacteria;c__Gammaproteobacteria;o__Cardiobacteriales;f__Cardiobacteriaceae;g__Cardiobacterium;s__Cardiobacterium hominis	1.69687e-06	1.39173e-06
d__Bacteria;p__Acidobacteria;c__Vicinamibacteria;o__;f__Vicinamibacteraceae;g__Luteitalea;s__Luteitalea pratensis	1.69553e-06	1.27819e-06
d__Bacteria;p__Bacteroidetes;c__Flavobacteriia;o__Flavobacteriales;f__Flavobacteriaceae;g__Olleya;s__Olleya sp. Bg11-27	1.68985e-06	1.63003e-06
d__Bacteria;p__Proteobacteria;c__Betaproteobacteria;o__Burkholderiales;f__;g__;s__Burkholderiales bacterium JOSHI_001	1.6889e-06	3.78563e-06
d__Bacteria;p__Actinobacteria;c__Actinobacteria;o__Streptosporangiales;f__Streptosporangiaceae;g__Nonomuraea;s__Nonomuraea sp. ATCC 55076	1.67828e-06	2.73497e-06
d__Bacteria;p__Proteobacteria;c__Gammaproteobacteria;o__Oceanospirillales;f__Oceanospirillaceae;g__;s__Oceanospirillaceae unclassified	1.67035e-06	2.06381e-06
d__Bacteria;p__Spirochaetes;c__Spirochaetia;o__Spirochaetales;f__Borreliaceae;g__;s__Borreliaceae unclassified	1.66529e-06	9.21334e-07
d__Bacteria;p__Tenericutes;c__Mollicutes;o__Acholeplasmatales;f__Acholeplasmataceae;g__Candidatus Phytoplasma;s__Candidatus Phytoplasma australiense	1.66033e-06	7.91617e-07
d__Bacteria;p__Proteobacteria;c__Alphaproteobacteria;o__Rhizobiales;f__Bartonellaceae;g__Bartonella;s__Bartonella unclassified	1.64648e-06	1.84597e-06
d__Bacteria;p__Firmicutes;c__Tissierellia;o__Tissierellales;f__Peptoniphilaceae;g__Peptoniphilus;s__Peptoniphilus sp. ING2-D1G	1.64222e-06	1.77688e-06
d__Bacteria;p__Planctomycetes;c__Planctomycetia;o__Planctomycetales;f__Planctomycetaceae;g__Planctopirus;s__Planctopirus limnophila	1.63596e-06	1.88506e-06
d__Bacteria;p__Proteobacteria;c__Gammaproteobacteria;o__Xanthomonadales;f__Rhodanobacteraceae;g__;s__Rhodanobacteraceae unclassified	1.62646e-06	1.13923e-06
d__Bacteria;p__Proteobacteria;c__Gammaproteobacteria;o__Xanthomonadales;f__Xanthomonadaceae;g__Xanthomonas;s__Xanthomonas unclassified	1.62113e-06	1.92498e-06
d__Bacteria;p__Firmicutes;c__Clostridia;o__Thermoanaerobacterales;f__Thermoanaerobacteraceae;g__Thermoanaerobacter;s__Thermoanaerobacter italicus	1.60844e-06	1.3852e-06
d__Bacteria;p__Proteobacteria;c__Alphaproteobacteria;o__Rhizobiales;f__Aurantimonadaceae;g__Martelella;s__Martelella unclassified	1.6036e-06	2.34899e-06
d__Bacteria;p__Proteobacteria;c__Gammaproteobacteria;o__Xanthomonadales;f__Xanthomonadaceae;g__Pseudoxanthomonas;s__Pseudoxanthomonas suwonensis	1.59723e-06	2.1066e-06
d__Bacteria;p__Proteobacteria;c__Betaproteobacteria;o__Neisseriales;f__Neisseriaceae;g__Neisseria;s__Neisseria sp. 10022	1.58958e-06	1.74203e-06
d__Bacteria;p__Firmicutes;c__Tissierellia;o__Tissierellales;f__Peptoniphilaceae;g__Peptoniphilus;s__Peptoniphilus unclassified	1.58919e-06	2.1122e-06
d__Bacteria;p__Proteobacteria;c__Oligoflexia;o__Bacteriovoracales;f__Halobacteriovoraceae;g__Halobacteriovorax;s__Halobacteriovorax sp. BALOs_7	1.58181e-06	1.58584e-06
d__Bacteria;p__Aquificae;c__Aquificae;o__Aquificales;f__Aquificaceae;g__;s__Aquificaceae unclassified	1.57835e-06	6.45785e-07
d__Bacteria;p__Proteobacteria;c__Gammaproteobacteria;o__Enterobacterales;f__Erwiniaceae;g__;s__Erwiniaceae unclassified	1.57603e-06	2.33157e-06
d__Bacteria;p__Spirochaetes;c__Spirochaetia;o__Spirochaetales;f__Spirochaetaceae;g__Treponema;s__Treponema denticola	1.5694e-06	1.19106e-06
d__Bacteria;p__Deferribacteres;c__Deferribacteres;o__Deferribacterales;f__Deferribacteraceae;g__;s__Deferribacteraceae unclassified	1.56795e-06	1.60368e-06
d__Bacteria;p__Proteobacteria;c__Alphaproteobacteria;o__Rickettsiales;f__Anaplasmataceae;g__Wolbachia;s__Wolbachia endosymbiont of Brugia malayi	1.56627e-06	1.99153e-06
d__Bacteria;p__Bacteroidetes;c__Cytophagia;o__Cytophagales;f__Hymenobacteraceae;g__Pontibacter;s__Pontibacter akesuensis	1.56327e-06	1.71192e-06
d__Bacteria;p__Firmicutes;c__Clostridia;o__Clostridiales;f__Clostridiaceae;g__Clostridium;s__Clostridium saccharobutylicum	1.55701e-06	3.09872e-06
d__Bacteria;p__Firmicutes;c__Bacilli;o__Lactobacillales;f__Lactobacillaceae;g__Lactobacillus;s__Lactobacillus pentosus	1.54937e-06	8.40806e-07
d__Bacteria;p__Firmicutes;c__Bacilli;o__Bacillales;f__Bacillaceae;g__Fictibacillus;s__Fictibacillus phosphorivorans	1.54758e-06	1.62221e-06
d__Bacteria;p__Proteobacteria;c__Alphaproteobacteria;o__Rhizobiales;f__Methylobacteriaceae;g__Methylobacterium;s__Methylobacterium nodulans	1.53443e-06	6.0841e-07
d__Bacteria;p__Bacteroidetes;c__Flavobacteriia;o__Flavobacteriales;f__Flavobacteriaceae;g__Tenacibaculum;s__Tenacibaculum unclassified	1.53361e-06	3.27438e-06
d__Bacteria;p__Proteobacteria;c__Betaproteobacteria;o__;f__;g__Candidatus Profftella;s__Candidatus Profftella armatura	1.52941e-06	1.48367e-06
d__Bacteria;p__Verrucomicrobia;c__Verrucomicrobiae;o__Verrucomicrobiales;f__Akkermansiaceae;g__Akkermansia;s__Akkermansia glycaniphila	1.52018e-06	1.94927e-06
d__Bacteria;p__Tenericutes;c__Mollicutes;o__Mycoplasmatales;f__Mycoplasmataceae;g__Mycoplasma;s__Mycoplasma salivarium	1.51485e-06	2.04624e-06
d__Bacteria;p__Tenericutes;c__Mollicutes;o__Mycoplasmatales;f__Mycoplasmataceae;g__Candidatus Hepatoplasma;s__Candidatus Hepatoplasma crinochetorum	1.49694e-06	1.20798e-06
d__Bacteria;p__Actinobacteria;c__Actinobacteria;o__Corynebacteriales;f__Corynebacteriaceae;g__Corynebacterium;s__Corynebacterium humireducens	1.48574e-06	2.05221e-06
d__Bacteria;p__Proteobacteria;c__Deltaproteobacteria;o__Desulfobacterales;f__Desulfobulbaceae;g__Desulfotalea;s__Desulfotalea psychrophila	1.47498e-06	1.00769e-06
d__Bacteria;p__Firmicutes;c__Tissierellia;o__Tissierellales;f__Tissierellaceae;g__Soehngenia;s__Soehngenia sp. W6	1.45559e-06	1.28532e-06
d__Bacteria;p__Firmicutes;c__Bacilli;o__Bacillales;f__Planococcaceae;g__Kurthia;s__Kurthia unclassified	1.44045e-06	2.00478e-06
d__Bacteria;p__Proteobacteria;c__Alphaproteobacteria;o__Pelagibacterales;f__Pelagibacteraceae;g__Candidatus Pelagibacter;s__Candidatus Pelagibacter sp. IMCC9063	1.4247e-06	1.89376e-06
d__Bacteria;p__Coprothermobacterota;c__Coprothermobacteria;o__Coprothermobacterales;f__Coprothermobacteraceae;g__Coprothermobacter;s__Coprothermobacter proteolyticus	1.4052e-06	1.3605e-06
d__Bacteria;p__Bacteroidetes;c__Flavobacteriia;o__Flavobacteriales;f__Flavobacteriaceae;g__Muricauda;s__Muricauda ruestringensis	1.39806e-06	2.11773e-06
d__Bacteria;p__Actinobacteria;c__Actinobacteria;o__Corynebacteriales;f__Corynebacteriaceae;g__Corynebacterium;s__Corynebacterium stationis	1.39674e-06	1.26714e-06
d__Bacteria;p__Proteobacteria;c__Alphaproteobacteria;o__Rhizobiales;f__Brucellaceae;g__Ochrobactrum;s__Ochrobactrum anthropi	1.39311e-06	7.56301e-07
d__Bacteria;p__Proteobacteria;c__Alphaproteobacteria;o__Rickettsiales;f__Rickettsiaceae;g__Rickettsia;s__Rickettsia endosymbiont of Bemisia tabaci	1.37743e-06	1.79177e-06
d__Bacteria;p__Firmicutes;c__Clostridia;o__Halanaerobiales;f__Halanaerobiaceae;g__Halothermothrix;s__Halothermothrix orenii	1.37048e-06	2.4022e-06
d__Bacteria;p__Actinobacteria;c__Actinobacteria;o__Micrococcales;f__Microbacteriaceae;g__Leucobacter;s__Leucobacter unclassified	1.36681e-06	1.3287e-06
d__Archaea;p__Euryarchaeota;c__Methanobacteria;o__Methanobacteriales;f__;g__;s__Methanobacteriales unclassified	1.36194e-06	6.31076e-07
d__Bacteria;p__Bacteroidetes;c__Cytophagia;o__Cytophagales;f__Cyclobacteriaceae;g__Aquiflexum;s__Aquiflexum balticum	1.34489e-06	1.67353e-06
d__Bacteria;p__Verrucomicrobia;c__Verrucomicrobiae;o__Verrucomicrobiales;f__;g__;s__Verrucomicrobiales unclassified	1.34379e-06	1.54833e-06
d__Bacteria;p__Proteobacteria;c__Betaproteobacteria;o__Burkholderiales;f__Burkholderiaceae;g__;s__Burkholderiaceae unclassified	1.33596e-06	5.44613e-07
d__Bacteria;p__Proteobacteria;c__Deltaproteobacteria;o__Desulfobacterales;f__Desulfobacteraceae;g__Desulfobacterium;s__Desulfobacterium autotrophicum	1.32859e-06	9.37109e-07
d__Bacteria;p__Acidobacteria;c__Acidobacteriia;o__;f__;g__;s__Acidobacteriia unclassified	1.32302e-06	1.09086e-06
d__Bacteria;p__Bacteroidetes;c__Flavobacteriia;o__Flavobacteriales;f__Flavobacteriaceae;g__Capnocytophaga;s__Capnocytophaga canimorsus	1.31922e-06	2.72742e-06
d__Bacteria;p__Proteobacteria;c__Betaproteobacteria;o__Nitrosomonadales;f__Methylophilaceae;g__Candidatus Methylopumilus;s__Candidatus Methylopumilus unclassified	1.31195e-06	2.40098e-06
d__Bacteria;p__Candidatus Bipolaricaulota;c__;o__;f__;g__Candidatus Bipolaricaulis;s__Candidatus Bipolaricaulis anaerobius	1.31002e-06	4.45689e-07
d__Bacteria;p__Firmicutes;c__Bacilli;o__Bacillales;f__Paenibacillaceae;g__Paenibacillus;s__Paenibacillus ihbetae	1.30861e-06	1.58391e-06
d__Bacteria;p__Bacteroidetes;c__Cytophagia;o__Cytophagales;f__Cytophagaceae;g__Runella;s__Runella unclassified	1.3086e-06	1.53226e-06
d__Bacteria;p__Actinobacteria;c__Actinobacteria;o__Streptomycetales;f__Streptomycetaceae;g__Streptacidiphilus;s__Streptacidiphilus sp. DSM 106435	1.30516e-06	1.94729e-06
d__Bacteria;p__Actinobacteria;c__Actinobacteria;o__Micrococcales;f__Intrasporangiaceae;g__Janibacter;s__Janibacter unclassified	1.30374e-06	7.70709e-07
d__Bacteria;p__Cyanobacteria;c__;o__Nostocales;f__Rivulariaceae;g__Calothrix;s__Calothrix sp. PCC 7507	1.30077e-06	1.16942e-06
d__Bacteria;p__Proteobacteria;c__Alphaproteobacteria;o__Rickettsiales;f__Rickettsiaceae;g__Rickettsia;s__Rickettsia unclassified	1.29741e-06	1.15629e-06
d__Bacteria;p__Proteobacteria;c__Alphaproteobacteria;o__Rickettsiales;f__Anaplasmataceae;g__Wolbachia;s__Wolbachia unclassified	1.29404e-06	1.41177e-06
d__Bacteria;p__Firmicutes;c__Tissierellia;o__Tissierellales;f__Peptoniphilaceae;g__Anaerococcus;s__Anaerococcus mediterraneensis	1.2845e-06	8.03927e-07
d__Bacteria;p__Proteobacteria;c__Alphaproteobacteria;o__Rhizobiales;f__Brucellaceae;g__Brucella;s__Brucella vulpis	1.28108e-06	1.73759e-06
d__Bacteria;p__Actinobacteria;c__Actinobacteria;o__Micrococcales;f__Intrasporangiaceae;g__;s__Intrasporangiaceae unclassified	1.27971e-06	1.74438e-06
d__Bacteria;p__Proteobacteria;c__Alphaproteobacteria;o__Rhizobiales;f__Bartonellaceae;g__Bartonella;s__Bartonella bovis	1.27621e-06	1.60571e-06
d__Bacteria;p__Spirochaetes;c__Spirochaetia;o__Leptospirales;f__Leptospiraceae;g__Leptospira;s__Leptospira unclassified	1.27541e-06	2.56123e-06
d__Bacteria;p__Actinobacteria;c__Actinobacteria;o__Corynebacteriales;f__Corynebacteriaceae;g__Corynebacterium;s__Corynebacterium timonense	1.2751e-06	1.09276e-06
d__Bacteria;p__Proteobacteria;c__Betaproteobacteria;o__Burkholderiales;f__Alcaligenaceae;g__Bordetella;s__Bordetella unclassified	1.27461e-06	1.49173e-06
d__Bacteria;p__Firmicutes;c__Bacilli;o__Bacillales;f__Staphylococcaceae;g__Staphylococcus;s__Staphylococcus felis	1.27304e-06	4.98712e-07
d__Bacteria;p__Firmicutes;c__Erysipelotrichia;o__Erysipelotrichales;f__Erysipelotrichaceae;g__Erysipelatoclostridium;s__[Clostridium] innocuum	1.27187e-06	2.36028e-06
d__Bacteria;p__Firmicutes;c__Clostridia;o__Clostridiales;f__Heliobacteriaceae;g__Heliobacterium;s__Heliobacterium modesticaldum	1.27125e-06	1.4829e-06
d__Bacteria;p__Deferribacteres;c__Deferribacteres;o__Deferribacterales;f__Deferribacteraceae;g__Calditerrivibrio;s__Calditerrivibrio nitroreducens	1.26383e-06	1.06619e-06
d__Bacteria;p__Proteobacteria;c__Gammaproteobacteria;o__Aeromonadales;f__Aeromonadaceae;g__Aeromonas;s__Aeromonas veronii	1.26212e-06	1.00966e-06
d__Bacteria;p__Firmicutes;c__Negativicutes;o__Selenomonadales;f__Selenomonadaceae;g__Selenomonas;s__Selenomonas sp. oral taxon 126	1.24927e-06	3.34239e-06
d__Bacteria;p__Firmicutes;c__Clostridia;o__Clostridiales;f__Clostridiaceae;g__Clostridium;s__Clostridium acetobutylicum	1.24736e-06	1.61484e-06
d__Bacteria;p__Firmicutes;c__Bacilli;o__Bacillales;f__Staphylococcaceae;g__Staphylococcus;s__Staphylococcus argenteus	1.24705e-06	4.2265e-07
d__Bacteria;p__Firmicutes;c__;o__;f__;g__Ndongobacter;s__Ndongobacter massiliensis	1.24472e-06	9.12327e-07
d__Bacteria;p__Proteobacteria;c__Deltaproteobacteria;o__Desulfurellales;f__Desulfurellaceae;g__Hippea;s__Hippea maritima	1.24002e-06	1.75965e-06
d__Bacteria;p__Firmicutes;c__Bacilli;o__Lactobacillales;f__Lactobacillaceae;g__Lactobacillus;s__Lactobacillus salivarius	1.23668e-06	6.57984e-07
d__Bacteria;p__Proteobacteria;c__Betaproteobacteria;o__Neisseriales;f__Chromobacteriaceae;g__;s__Chromobacteriaceae unclassified	1.23308e-06	8.36631e-07
d__Bacteria;p__Proteobacteria;c__Gammaproteobacteria;o__Oceanospirillales;f__Halomonadaceae;g__Halomonas;s__Halomonas unclassified	1.23206e-06	2.72018e-06
d__Bacteria;p__Actinobacteria;c__Actinobacteria;o__Micrococcales;f__;g__Tropheryma;s__Tropheryma whipplei	1.23152e-06	2.4002e-06
d__Bacteria;p__Proteobacteria;c__Alphaproteobacteria;o__Rhizobiales;f__Brucellaceae;g__;s__Brucellaceae unclassified	1.2292e-06	1.25408e-06
d__Bacteria;p__Firmicutes;c__Bacilli;o__Bacillales;f__Alicyclobacillaceae;g__Alicyclobacillus;s__Alicyclobacillus acidocaldarius	1.22895e-06	8.30325e-07
d__Bacteria;p__Synergistetes;c__Synergistia;o__Synergistales;f__Synergistaceae;g__Aminobacterium;s__Aminobacterium colombiense	1.22083e-06	7.98194e-07
d__Bacteria;p__Bacteroidetes;c__Cytophagia;o__Cytophagales;f__Hymenobacteraceae;g__Hymenobacter;s__Hymenobacter sp. 17J36-26	1.21599e-06	5.87024e-06
d__Bacteria;p__Proteobacteria;c__Alphaproteobacteria;o__Emcibacterales;f__Emcibacteraceae;g__Emcibacter;s__Emcibacter congregatus	1.21126e-06	2.95682e-06
d__Bacteria;p__Actinobacteria;c__Actinobacteria;o__Micrococcales;f__Micrococcaceae;g__Neomicrococcus;s__Neomicrococcus aestuarii	1.21034e-06	9.97769e-07
d__Bacteria;p__Firmicutes;c__Bacilli;o__Lactobacillales;f__Leuconostocaceae;g__Weissella;s__Weissella confusa	1.19934e-06	9.95884e-07
d__Bacteria;p__Proteobacteria;c__Alphaproteobacteria;o__Pelagibacterales;f__Pelagibacteraceae;g__;s__Pelagibacteraceae unclassified	1.18905e-06	1.24296e-06
d__Bacteria;p__Proteobacteria;c__Betaproteobacteria;o__Burkholderiales;f__Alcaligenaceae;g__Oligella;s__Oligella urethralis	1.18898e-06	9.76713e-07
d__Bacteria;p__Proteobacteria;c__Alphaproteobacteria;o__Rhizobiales;f__Rhodobiaceae;g__Candidatus Phaeomarinobacter;s__Candidatus Phaeomarinobacter ectocarpi	1.1856e-06	1.33298e-06
d__Bacteria;p__Firmicutes;c__Bacilli;o__Bacillales;f__Listeriaceae;g__Brochothrix;s__Brochothrix thermosphacta	1.18091e-06	9.59328e-07
d__Bacteria;p__Firmicutes;c__Clostridia;o__Clostridiales;f__Clostridiaceae;g__Clostridium;s__Clostridium bornimense	1.18053e-06	1.01549e-06
d__Bacteria;p__Aquificae;c__Aquificae;o__Aquificales;f__Hydrogenothermaceae;g__Persephonella;s__Persephonella marina	1.176e-06	1.34472e-06
d__Bacteria;p__Actinobacteria;c__Actinobacteria;o__Micrococcales;f__Promicromonosporaceae;g__Cellulosimicrobium;s__Cellulosimicrobium sp. TH-20	1.1625e-06	1.11473e-06
d__Bacteria;p__Bacteroidetes;c__Cytophagia;o__Cytophagales;f__Cytophagaceae;g__Spirosoma;s__Spirosoma pollinicola	1.16143e-06	1.45324e-06
d__Bacteria;p__Bacteroidetes;c__Flavobacteriia;o__Flavobacteriales;f__Flavobacteriaceae;g__Ornithobacterium;s__Ornithobacterium rhinotracheale	1.15451e-06	1.29917e-06
d__Bacteria;p__Proteobacteria;c__Gammaproteobacteria;o__Xanthomonadales;f__Rhodanobacteraceae;g__Ahniella;s__Ahniella affigens	1.1503e-06	1.25786e-06
d__Bacteria;p__Proteobacteria;c__Betaproteobacteria;o__Burkholderiales;f__Burkholderiaceae;g__Lautropia;s__Lautropia mirabilis	1.14865e-06	1.28636e-06
d__Bacteria;p__Proteobacteria;c__Deltaproteobacteria;o__Syntrophobacterales;f__;g__;s__Syntrophobacterales unclassified	1.14756e-06	1.31076e-06
d__Bacteria;p__Proteobacteria;c__Gammaproteobacteria;o__Oceanospirillales;f__Kangiellaceae;g__Kangiella;s__Kangiella unclassified	1.1411e-06	2.17299e-06
d__Bacteria;p__Actinobacteria;c__Actinobacteria;o__Streptosporangiales;f__Nocardiopsaceae;g__Thermobifida;s__Thermobifida fusca	1.14003e-06	9.45914e-07
d__Bacteria;p__Proteobacteria;c__Gammaproteobacteria;o__Pseudomonadales;f__Moraxellaceae;g__Acinetobacter;s__Acinetobacter sp. SWBY1	1.13792e-06	1.59239e-06
d__Bacteria;p__Aquificae;c__Aquificae;o__Desulfurobacteriales;f__Desulfurobacteriaceae;g__;s__Desulfurobacteriaceae unclassified	1.13452e-06	5.02608e-07
d__Bacteria;p__Firmicutes;c__Clostridia;o__Thermoanaerobacterales;f__Thermoanaerobacteraceae;g__Thermacetogenium;s__Thermacetogenium phaeum	1.1321e-06	9.34556e-07
d__Bacteria;p__Bacteroidetes;c__Cytophagia;o__Cytophagales;f__Cyclobacteriaceae;g__Algoriphagus;s__Algoriphagus sp. M8-2	1.12733e-06	1.823e-06
d__Bacteria;p__Firmicutes;c__Bacilli;o__Bacillales;f__Paenibacillaceae;g__Paenibacillus;s__Paenibacillus polymyxa	1.11905e-06	7.62558e-07
d__Bacteria;p__Proteobacteria;c__Gammaproteobacteria;o__Pasteurellales;f__Pasteurellaceae;g__Haemophilus;s__Haemophilus influenzae	1.11672e-06	1.64502e-06
d__Bacteria;p__Acidobacteria;c__Acidobacteriia;o__Acidobacteriales;f__Acidobacteriaceae;g__Candidatus Koribacter;s__Candidatus Koribacter versatilis	1.11544e-06	1.48235e-06
d__Bacteria;p__Proteobacteria;c__Gammaproteobacteria;o__Enterobacterales;f__Morganellaceae;g__Xenorhabdus;s__Xenorhabdus doucetiae	1.10846e-06	9.90978e-07
d__Bacteria;p__Bacteroidetes;c__Cytophagia;o__Cytophagales;f__Flammeovirgaceae;g__;s__Flammeovirgaceae bacterium 311	1.10842e-06	3.62778e-06
d__Bacteria;p__Proteobacteria;c__Betaproteobacteria;o__Neisseriales;f__Chromobacteriaceae;g__Laribacter;s__Laribacter hongkongensis	1.10557e-06	7.3878e-07
d__Bacteria;p__Spirochaetes;c__Spirochaetia;o__Spirochaetales;f__Borreliaceae;g__Borrelia;s__Borrelia unclassified	1.09186e-06	1.02482e-06
d__Bacteria;p__Gemmatimonadetes;c__Gemmatimonadetes;o__Gemmatimonadales;f__Gemmatimonadaceae;g__Gemmatimonas;s__Gemmatimonas unclassified	1.09012e-06	6.81468e-07
d__Bacteria;p__Proteobacteria;c__Gammaproteobacteria;o__;f__;g__;s__Candidatus Baumannia cicadellinicola	1.08973e-06	1.51778e-06
d__Bacteria;p__Actinobacteria;c__Coriobacteriia;o__Eggerthellales;f__Eggerthellaceae;g__Eggerthella;s__Eggerthella unclassified	1.08967e-06	1.08932e-06
d__Archaea;p__Thaumarchaeota;c__;o__Nitrosopumilales;f__Nitrosopumilaceae;g__Candidatus Nitrosomarinus;s__Candidatus Nitrosomarinus catalina	1.08943e-06	1.26413e-06
d__Bacteria;p__Tenericutes;c__Mollicutes;o__Mycoplasmatales;f__Mycoplasmataceae;g__Mycoplasma;s__Mycoplasma iowae	1.08382e-06	4.99477e-07
d__Bacteria;p__Actinobacteria;c__Actinobacteria;o__Corynebacteriales;f__Corynebacteriaceae;g__Corynebacterium;s__Corynebacterium variabile	1.08358e-06	1.5299e-06
d__Bacteria;p__Firmicutes;c__Clostridia;o__Thermoanaerobacterales;f__Thermoanaerobacterales Family III. Incertae Sedis;g__Thermoanaerobacterium;s__Thermoanaerobacterium unclassified	1.08326e-06	8.99164e-07
d__Bacteria;p__Proteobacteria;c__Gammaproteobacteria;o__Enterobacterales;f__Morganellaceae;g__Providencia;s__Providencia stuartii	1.08056e-06	1.5552e-06
d__Bacteria;p__Bacteroidetes;c__Flavobacteriia;o__Flavobacteriales;f__Blattabacteriaceae;g__Blattabacterium;s__Blattabacterium unclassified	1.08015e-06	7.21836e-07
d__Bacteria;p__Proteobacteria;c__Alphaproteobacteria;o__Rickettsiales;f__Candidatus Midichloriaceae;g__Candidatus Fokinia;s__Candidatus Fokinia solitaria	1.07921e-06	1.06574e-06
d__Bacteria;p__Proteobacteria;c__Betaproteobacteria;o__Burkholderiales;f__Comamonadaceae;g__Hydrogenophaga;s__Hydrogenophaga unclassified	1.07845e-06	6.76332e-07
d__Bacteria;p__Firmicutes;c__Bacilli;o__Bacillales;f__Paenibacillaceae;g__Paenibacillus;s__Paenibacillus sp. IHB B 3084	1.07838e-06	8.08651e-07
d__Bacteria;p__Actinobacteria;c__Actinobacteria;o__Micrococcales;f__Dermatophilaceae;g__Dermatophilus;s__Dermatophilus congolensis	1.07639e-06	1.05866e-06
d__Bacteria;p__Actinobacteria;c__Actinobacteria;o__Corynebacteriales;f__Corynebacteriaceae;g__Corynebacterium;s__Corynebacterium maris	1.075e-06	1.44401e-06
d__Bacteria;p__Candidatus Saccharibacteria;c__;o__;f__;g__Candidatus Saccharimonas;s__Candidatus Saccharimonas aalborgensis	1.07497e-06	8.39092e-07
d__Bacteria;p__Deinococcus-Thermus;c__Deinococci;o__Deinococcales;f__Deinococcaceae;g__Deinococcus;s__Deinococcus sp. S14-83	1.06585e-06	1.05829e-06
d__Bacteria;p__Firmicutes;c__Bacilli;o__Lactobacillales;f__Lactobacillaceae;g__Pediococcus;s__Pediococcus unclassified	1.06327e-06	7.98408e-07
d__Bacteria;p__Chloroflexi;c__Chloroflexia;o__Chloroflexales;f__;g__;s__Chloroflexales unclassified	1.06275e-06	9.00603e-07
d__Bacteria;p__Proteobacteria;c__Gammaproteobacteria;o__Chromatiales;f__Chromatiaceae;g__Rheinheimera;s__Rheinheimera sp. D18	1.06222e-06	1.68494e-06
d__Bacteria;p__Firmicutes;c__Clostridia;o__Clostridiales;f__Peptostreptococcaceae;g__Acetoanaerobium;s__Acetoanaerobium sticklandii	1.05769e-06	2.08944e-06
d__Bacteria;p__Acidobacteria;c__Blastocatellia;o__;f__;g__Chloracidobacterium;s__Chloracidobacterium thermophilum	1.04921e-06	1.20196e-06
d__Eukaryota;k__Fungi;p__Ascomycota;c__Saccharomycetes;o__Saccharomycetales;f__Saccharomycetaceae;g__Tetrapisispora	1.04859e-06	1.45248e-06
d__Bacteria;p__Proteobacteria;c__Alphaproteobacteria;o__Rickettsiales;f__Anaplasmataceae;g__;s__Anaplasmataceae unclassified	1.04684e-06	1.21205e-06
d__Bacteria;p__Actinobacteria;c__Actinobacteria;o__Micrococcales;f__Dermabacteraceae;g__Brachybacterium;s__Brachybacterium sp. SGAir0954	1.04517e-06	1.17754e-06
d__Bacteria;p__Proteobacteria;c__Gammaproteobacteria;o__Pseudomonadales;f__Moraxellaceae;g__Acinetobacter;s__Acinetobacter pittii	1.04497e-06	1.12841e-06
d__Bacteria;p__Firmicutes;c__Bacilli;o__Lactobacillales;f__Streptococcaceae;g__Lactococcus;s__Lactococcus unclassified	1.04286e-06	1.38593e-06
d__Bacteria;p__Firmicutes;c__Bacilli;o__Lactobacillales;f__Lactobacillaceae;g__Lactobacillus;s__Lactobacillus lindneri	1.04098e-06	1.33122e-06
d__Bacteria;p__Acidobacteria;c__Acidobacteriia;o__Acidobacteriales;f__Acidobacteriaceae;g__Granulicella;s__Granulicella mallensis	1.03865e-06	9.09936e-07
d__Bacteria;p__Proteobacteria;c__Alphaproteobacteria;o__Rhizobiales;f__Phyllobacteriaceae;g__Mesorhizobium;s__Mesorhizobium oceanicum	1.03716e-06	5.28134e-06
d__Bacteria;p__Proteobacteria;c__Gammaproteobacteria;o__Enterobacterales;f__Enterobacteriaceae;g__Candidatus Moranella;s__Candidatus Moranella endobia	1.03648e-06	2.69022e-06
d__Bacteria;p__Proteobacteria;c__Gammaproteobacteria;o__Pseudomonadales;f__Pseudomonadaceae;g__Pseudomonas;s__Pseudomonas brassicacearum	1.03452e-06	9.60103e-07
d__Bacteria;p__Chlamydiae;c__Chlamydiia;o__Chlamydiales;f__Chlamydiaceae;g__Chlamydia;s__Chlamydia suis	1.03395e-06	1.85727e-06
d__Bacteria;p__Bacteroidetes;c__Flavobacteriia;o__Flavobacteriales;f__Flavobacteriaceae;g__Arenibacter;s__Arenibacter algicola	1.03328e-06	1.80428e-06
d__Bacteria;p__Proteobacteria;c__Betaproteobacteria;o__Neisseriales;f__Neisseriaceae;g__Neisseria;s__Neisseria meningitidis	1.02931e-06	7.67167e-07
d__Bacteria;p__Bacteroidetes;c__Flavobacteriia;o__Flavobacteriales;f__Flavobacteriaceae;g__Polaribacter;s__Polaribacter sp. SA4-10	1.02592e-06	8.49482e-07
d__Bacteria;p__Verrucomicrobia;c__Spartobacteria;o__;f__;g__Candidatus Xiphinematobacter;s__Candidatus Xiphinematobacter sp. Idaho Grape	1.0231e-06	6.08964e-07
d__Bacteria;p__Tenericutes;c__Mollicutes;o__Mycoplasmatales;f__Mycoplasmataceae;g__Ureaplasma;s__Ureaplasma unclassified	1.02202e-06	8.64186e-07
d__Bacteria;p__Proteobacteria;c__Gammaproteobacteria;o__Oceanospirillales;f__;g__;s__Oceanospirillales unclassified	1.01846e-06	6.05703e-07
d__Bacteria;p__Proteobacteria;c__Gammaproteobacteria;o__Alteromonadales;f__Pseudoalteromonadaceae;g__Pseudoalteromonas;s__Pseudoalteromonas piscicida	1.00364e-06	9.02009e-07
d__Bacteria;p__Firmicutes;c__Clostridia;o__Clostridiales;f__Clostridiaceae;g__Clostridium;s__Clostridium sp. JN-1	9.99138e-07	1.46849e-06
d__Bacteria;p__Firmicutes;c__Bacilli;o__Lactobacillales;f__Aerococcaceae;g__Aerococcus;s__Aerococcus unclassified	9.98207e-07	7.28146e-07
d__Bacteria;p__Proteobacteria;c__Alphaproteobacteria;o__Rhodobacterales;f__Hyphomonadaceae;g__Hyphomonas;s__Hyphomonas unclassified	9.92313e-07	1.3891e-06
d__Bacteria;p__Firmicutes;c__Clostridia;o__Clostridiales;f__Clostridiales Family XIII. Incertae Sedis;g__Mogibacterium;s__Mogibacterium pumilum	9.901e-07	4.89917e-07
d__Bacteria;p__Proteobacteria;c__Gammaproteobacteria;o__Enterobacterales;f__Morganellaceae;g__Providencia;s__Providencia unclassified	9.88365e-07	1.45445e-06
d__Bacteria;p__Firmicutes;c__Bacilli;o__Bacillales;f__Bacillaceae;g__Bacillus;s__Bacillus mycoides	9.87661e-07	5.32081e-07
d__Bacteria;p__Proteobacteria;c__Oligoflexia;o__Bacteriovoracales;f__;g__;s__Bacteriovoracales unclassified	9.87129e-07	4.31371e-07
d__Bacteria;p__Actinobacteria;c__Actinobacteria;o__Corynebacteriales;f__Corynebacteriaceae;g__Corynebacterium;s__Corynebacterium halotolerans	9.86878e-07	1.3171e-06
d__Bacteria;p__Proteobacteria;c__Gammaproteobacteria;o__Enterobacterales;f__Enterobacteriaceae;g__Candidatus Riesia;s__Candidatus Riesia pediculicola	9.86323e-07	2.25479e-06
d__Bacteria;p__Verrucomicrobia;c__;o__;f__;g__;s__Verrucomicrobia bacterium S94	9.84548e-07	9.4058e-07
d__Bacteria;p__Actinobacteria;c__Actinobacteria;o__Corynebacteriales;f__Corynebacteriaceae;g__Corynebacterium;s__Corynebacterium resistens	9.80757e-07	6.55446e-07
d__Bacteria;p__Fusobacteria;c__Fusobacteriia;o__Fusobacteriales;f__Fusobacteriaceae;g__Fusobacterium;s__Fusobacterium nucleatum	9.80033e-07	6.98246e-07
d__Bacteria;p__Proteobacteria;c__Gammaproteobacteria;o__Thiotrichales;f__Piscirickettsiaceae;g__Piscirickettsia;s__Piscirickettsia salmonis	9.78492e-07	7.93407e-07
d__Bacteria;p__Proteobacteria;c__Alphaproteobacteria;o__Rhodobacterales;f__Rhodobacteraceae;g__Paracoccus;s__Paracoccus sp. CBA4604	9.74433e-07	1.56799e-06
d__Bacteria;p__Firmicutes;c__Bacilli;o__Lactobacillales;f__Lactobacillaceae;g__Lactobacillus;s__Lactobacillus murinus	9.69099e-07	9.90682e-07
d__Bacteria;p__Firmicutes;c__Clostridia;o__Clostridiales;f__Eubacteriaceae;g__Acetobacterium;s__Acetobacterium sp. KB-1	9.68399e-07	6.33436e-07
d__Bacteria;p__Proteobacteria;c__Gammaproteobacteria;o__Enterobacterales;f__Yersiniaceae;g__Yersinia;s__Yersinia enterocolitica	9.66411e-07	7.17097e-07
d__Bacteria;p__Spirochaetes;c__Spirochaetia;o__Spirochaetales;f__Borreliaceae;g__Borrelia;s__Borrelia coriaceae	9.64647e-07	1.41954e-06
d__Bacteria;p__Firmicutes;c__Bacilli;o__Bacillales;f__Bacillaceae;g__Bacillus;s__Bacillus foraminis	9.61475e-07	6.55176e-07
d__Bacteria;p__Deinococcus-Thermus;c__Deinococci;o__Thermales;f__Thermaceae;g__Meiothermus;s__Meiothermus silvanus	9.58722e-07	5.11522e-07
d__Bacteria;p__Firmicutes;c__Bacilli;o__Bacillales;f__Planococcaceae;g__Solibacillus;s__Solibacillus silvestris	9.56868e-07	1.20713e-06
d__Bacteria;p__Proteobacteria;c__Deltaproteobacteria;o__Desulfobacterales;f__Desulfobacteraceae;g__Desulfococcus;s__Desulfococcus oleovorans	9.54281e-07	1.60874e-06
d__Bacteria;p__Bacteroidetes;c__Flavobacteriia;o__Flavobacteriales;f__Flavobacteriaceae;g__Weeksella;s__Weeksella virosa	9.51778e-07	1.15374e-06
d__Bacteria;p__Actinobacteria;c__Actinobacteria;o__Bifidobacteriales;f__Bifidobacteriaceae;g__Bifidobacterium;s__Bifidobacterium asteroides	9.42142e-07	1.44378e-06
d__Bacteria;p__Firmicutes;c__Bacilli;o__Bacillales;f__Alicyclobacillaceae;g__Kyrpidia;s__Kyrpidia unclassified	9.4098e-07	1.54262e-06
d__Bacteria;p__Actinobacteria;c__Actinobacteria;o__Propionibacteriales;f__Nocardioidaceae;g__Nocardioides;s__Nocardioides unclassified	9.30729e-07	2.42104e-06
d__Eukaryota;k__Fungi;p__Ascomycota;c__Saccharomycetes;o__Saccharomycetales;f__Debaryomycetaceae;g__Scheffersomyces	9.2619e-07	1.81604e-06
d__Bacteria;p__Bacteroidetes;c__Chitinophagia;o__Chitinophagales;f__Chitinophagaceae;g__Arachidicoccus;s__Arachidicoccus sp. BS20	9.12983e-07	8.96282e-07
d__Bacteria;p__Firmicutes;c__Bacilli;o__Bacillales;f__Staphylococcaceae;g__Staphylococcus;s__Staphylococcus pseudintermedius	9.12114e-07	5.87857e-07
d__Bacteria;p__Fusobacteria;c__Fusobacteriia;o__Fusobacteriales;f__Leptotrichiaceae;g__Leptotrichia;s__Leptotrichia sp. oral taxon 212	9.11554e-07	7.84063e-07
d__Bacteria;p__Proteobacteria;c__Betaproteobacteria;o__Burkholderiales;f__Comamonadaceae;g__Ottowia;s__Ottowia oryzae	9.10084e-07	4.73762e-07
d__Bacteria;p__Actinobacteria;c__Actinobacteria;o__Propionibacteriales;f__Propionibacteriaceae;g__Propionibacterium;s__Propionibacterium freudenreichii	9.09468e-07	9.71134e-07
d__Bacteria;p__Firmicutes;c__Bacilli;o__Bacillales;f__Paenibacillaceae;g__Paenibacillus;s__Paenibacillus baekrokdamisoli	9.08138e-07	2.33346e-06
d__Bacteria;p__Actinobacteria;c__Actinobacteria;o__Micrococcales;f__Micrococcaceae;g__Auritidibacter;s__Auritidibacter sp. NML130574	9.00856e-07	9.07514e-07
d__Bacteria;p__Proteobacteria;c__Gammaproteobacteria;o__Pasteurellales;f__Pasteurellaceae;g__Haemophilus;s__[Haemophilus] ducreyi	8.95823e-07	6.8968e-07
d__Bacteria;p__Actinobacteria;c__Actinobacteria;o__Frankiales;f__Frankiaceae;g__Frankia;s__Frankia casuarinae	8.95767e-07	1.49608e-06
d__Bacteria;p__Proteobacteria;c__Gammaproteobacteria;o__Enterobacterales;f__Enterobacteriaceae;g__Candidatus Hoaglandella;s__Candidatus Hoaglandella endobia	8.91668e-07	4.84552e-07
d__Bacteria;p__Firmicutes;c__Bacilli;o__Lactobacillales;f__Lactobacillaceae;g__Lactobacillus;s__Lactobacillus gallinarum	8.91272e-07	7.91519e-07
d__Bacteria;p__Proteobacteria;c__Alphaproteobacteria;o__Rickettsiales;f__Rickettsiaceae;g__;s__Rickettsiaceae unclassified	8.88781e-07	2.15561e-06
d__Bacteria;p__Proteobacteria;c__Betaproteobacteria;o__Burkholderiales;f__Comamonadaceae;g__Delftia;s__Delftia unclassified	8.87279e-07	4.33272e-07
d__Bacteria;p__Actinobacteria;c__Actinobacteria;o__Corynebacteriales;f__Corynebacteriaceae;g__Corynebacterium;s__Corynebacterium sphenisci	8.86772e-07	1.05742e-06
d__Bacteria;p__Proteobacteria;c__Alphaproteobacteria;o__Parvularculales;f__Parvularculaceae;g__Parvularcula;s__Parvularcula bermudensis	8.81462e-07	1.41961e-06
d__Bacteria;p__Firmicutes;c__Clostridia;o__Thermoanaerobacterales;f__Thermoanaerobacteraceae;g__Tepidanaerobacter;s__Tepidanaerobacter acetatoxydans	8.81055e-07	8.81911e-07
d__Bacteria;p__Actinobacteria;c__Actinobacteria;o__Streptosporangiales;f__Nocardiopsaceae;g__Nocardiopsis;s__Nocardiopsis unclassified	8.77344e-07	5.60651e-07
d__Bacteria;p__Proteobacteria;c__Gammaproteobacteria;o__Immundisolibacterales;f__Immundisolibacteraceae;g__Immundisolibacter;s__Immundisolibacter cernigliae	8.76653e-07	7.14694e-07
d__Bacteria;p__Fusobacteria;c__Fusobacteriia;o__Fusobacteriales;f__Fusobacteriaceae;g__Fusobacterium;s__Fusobacterium hwasookii	8.74631e-07	4.27128e-07
d__Bacteria;p__Proteobacteria;c__Betaproteobacteria;o__Burkholderiales;f__Burkholderiaceae;g__Burkholderia;s__Burkholderia mallei	8.71039e-07	4.04544e-07
d__Bacteria;p__Proteobacteria;c__Gammaproteobacteria;o__Enterobacterales;f__Yersiniaceae;g__Serratia;s__Serratia rubidaea	8.67657e-07	1.06593e-06
d__Bacteria;p__Firmicutes;c__Bacilli;o__Bacillales;f__Planococcaceae;g__Paenisporosarcina;s__Paenisporosarcina antarctica	8.65459e-07	5.1864e-07
d__Bacteria;p__Proteobacteria;c__Gammaproteobacteria;o__Alteromonadales;f__Alteromonadaceae;g__Paraglaciecola;s__Paraglaciecola psychrophila	8.64927e-07	5.56806e-07
d__Bacteria;p__Balneolaeota;c__;o__;f__;g__Candidatus Cyclonatronum;s__Candidatus Cyclonatronum proteinivorum	8.60597e-07	1.5288e-06
d__Bacteria;p__Firmicutes;c__Bacilli;o__Bacillales;f__Listeriaceae;g__Listeria;s__Listeria unclassified	8.60306e-07	8.57491e-07
d__Bacteria;p__Proteobacteria;c__Deltaproteobacteria;o__Desulfuromonadales;f__Desulfuromonadaceae;g__Desulfuromonas;s__Desulfuromonas unclassified	8.58895e-07	9.45512e-07
d__Bacteria;p__Proteobacteria;c__Gammaproteobacteria;o__Xanthomonadales;f__Xanthomonadaceae;g__Stenotrophomonas;s__Stenotrophomonas maltophilia	8.58494e-07	5.44039e-07
d__Bacteria;p__Firmicutes;c__Bacilli;o__Bacillales;f__Bacillaceae;g__Bacillus;s__Bacillus kochii	8.49474e-07	9.07398e-07
d__Bacteria;p__Actinobacteria;c__Actinobacteria;o__Corynebacteriales;f__Dietziaceae;g__Dietzia;s__Dietzia timorensis	8.46153e-07	8.83228e-07
d__Bacteria;p__Actinobacteria;c__Actinobacteria;o__Catenulisporales;f__Catenulisporaceae;g__Catenulispora;s__Catenulispora acidiphila	8.4565e-07	1.51662e-06
d__Bacteria;p__Proteobacteria;c__Gammaproteobacteria;o__Pseudomonadales;f__Pseudomonadaceae;g__Pseudomonas;s__Pseudomonas sp. SGAir0191	8.42003e-07	1.10021e-06
d__Bacteria;p__Proteobacteria;c__Gammaproteobacteria;o__Thiotrichales;f__Piscirickettsiaceae;g__Thiomicrorhabdus;s__Thiomicrorhabdus aquaedulcis	8.37352e-07	1.28831e-06
d__Bacteria;p__Proteobacteria;c__Alphaproteobacteria;o__Rhodospirillales;f__Acetobacteraceae;g__;s__Acetobacteraceae bacterium	8.34095e-07	8.12039e-07
d__Bacteria;p__Actinobacteria;c__Actinobacteria;o__Actinomycetales;f__Actinomycetaceae;g__Trueperella;s__Trueperella unclassified	8.33582e-07	7.74014e-07
d__Bacteria;p__Proteobacteria;c__Betaproteobacteria;o__Burkholderiales;f__Comamonadaceae;g__Acidovorax;s__Acidovorax unclassified	8.33019e-07	1.51111e-06
d__Bacteria;p__Proteobacteria;c__Deltaproteobacteria;o__Syntrophobacterales;f__Syntrophaceae;g__Desulfobacca;s__Desulfobacca acetoxidans	8.31408e-07	7.98716e-07
d__Bacteria;p__Deinococcus-Thermus;c__Deinococci;o__Deinococcales;f__Deinococcaceae;g__Deinococcus;s__Deinococcus gobiensis	8.31296e-07	1.82182e-06
d__Bacteria;p__Firmicutes;c__Bacilli;o__Lactobacillales;f__Lactobacillaceae;g__Lactobacillus;s__Lactobacillus bombi	8.28853e-07	6.87296e-07
d__Bacteria;p__Proteobacteria;c__Alphaproteobacteria;o__Rhizobiales;f__Cohaesibacteraceae;g__Cohaesibacter;s__Cohaesibacter sp. ES.047	8.28535e-07	2.34845e-06
d__Bacteria;p__Thermotogae;c__Thermotogae;o__Thermotogales;f__Thermotogaceae;g__Pseudothermotoga;s__Pseudothermotoga hypogea	8.27322e-07	1.28206e-06
d__Bacteria;p__Proteobacteria;c__Betaproteobacteria;o__;f__;g__Candidatus Accumulibacter;s__Candidatus Accumulibacter phosphatis	8.26128e-07	4.72596e-07
d__Bacteria;p__Actinobacteria;c__Actinobacteria;o__Corynebacteriales;f__Mycobacteriaceae;g__Mycobacterium;s__Mycobacterium tuberculosis	8.22891e-07	3.83058e-07
d__Bacteria;p__Proteobacteria;c__Alphaproteobacteria;o__Rhodospirillales;f__Acetobacteraceae;g__Granulibacter;s__Granulibacter bethesdensis	8.19262e-07	8.30766e-07
d__Bacteria;p__Aquificae;c__Aquificae;o__;f__;g__;s__Aquificae unclassified	8.19156e-07	9.51122e-07
d__Bacteria;p__Proteobacteria;c__Betaproteobacteria;o__Neisseriales;f__Neisseriaceae;g__Snodgrassella;s__Snodgrassella alvi	8.17097e-07	5.57489e-07
d__Bacteria;p__Firmicutes;c__Bacilli;o__Bacillales;f__Paenibacillaceae;g__Paenibacillus;s__Paenibacillus lentus	8.16802e-07	6.34605e-07
d__Bacteria;p__Proteobacteria;c__Alphaproteobacteria;o__Rhodospirillales;f__Acetobacteraceae;g__Acetobacter;s__Acetobacter ascendens	8.16056e-07	1.23224e-06
d__Bacteria;p__Proteobacteria;c__Alphaproteobacteria;o__Rhizobiales;f__Brucellaceae;g__Brucella;s__Brucella unclassified	8.08978e-07	9.42629e-07
d__Bacteria;p__Firmicutes;c__Clostridia;o__Thermoanaerobacterales;f__Thermoanaerobacterales Family III. Incertae Sedis;g__Caldicellulosiruptor;s__Caldicellulosiruptor lactoaceticus	8.08404e-07	3.66629e-06
d__Bacteria;p__Actinobacteria;c__Actinobacteria;o__Corynebacteriales;f__Corynebacteriaceae;g__Corynebacterium;s__Corynebacterium diphtheriae	8.07994e-07	3.74623e-07
d__Bacteria;p__Proteobacteria;c__Deltaproteobacteria;o__Desulfovibrionales;f__Desulfovibrionaceae;g__Desulfovibrio;s__Desulfovibrio gigas	8.05094e-07	1.26003e-06
d__Bacteria;p__Firmicutes;c__Clostridia;o__Clostridiales;f__Peptostreptococcaceae;g__Peptoclostridium;s__Peptoclostridium acidaminophilum	8.01933e-07	9.3427e-07
d__Bacteria;p__Firmicutes;c__Clostridia;o__Clostridiales;f__Clostridiaceae;g__Clostridium;s__Clostridium chauvoei	7.9335e-07	1.2719e-06
d__Bacteria;p__Firmicutes;c__Clostridia;o__Clostridiales;f__Lachnospiraceae;g__Cellulosilyticum;s__Cellulosilyticum sp. WCF-2	7.91416e-07	8.04905e-07
d__Bacteria;p__Thermotogae;c__Thermotogae;o__Petrotogales;f__Petrotogaceae;g__Defluviitoga;s__Defluviitoga tunisiensis	7.84735e-07	1.59503e-06
d__Bacteria;p__Firmicutes;c__Bacilli;o__Bacillales;f__Bacillaceae;g__Lysinibacillus;s__Lysinibacillus sp. 2017	7.84581e-07	6.96314e-07
d__Bacteria;p__Thermotogae;c__Thermotogae;o__Kosmotogales;f__Kosmotogaceae;g__Kosmotoga;s__Kosmotoga pacifica	7.79167e-07	7.72867e-07
d__Bacteria;p__Proteobacteria;c__Alphaproteobacteria;o__Sphingomonadales;f__Sphingomonadaceae;g__Sphingomonas;s__Sphingomonas unclassified	7.76415e-07	5.96807e-07
d__Bacteria;p__Nitrospirae;c__Nitrospira;o__Nitrospirales;f__Nitrospiraceae;g__Leptospirillum;s__Leptospirillum unclassified	7.76369e-07	3.74182e-07
d__Bacteria;p__Proteobacteria;c__Betaproteobacteria;o__Burkholderiales;f__Comamonadaceae;g__Ottowia;s__Ottowia unclassified	7.73606e-07	5.93578e-07
d__Eukaryota;k__Fungi;p__Ascomycota;c__Sordariomycetes;o__;f__;g__	7.66325e-07	8.93555e-07
d__Bacteria;p__Tenericutes;c__Mollicutes;o__Mycoplasmatales;f__Mycoplasmataceae;g__Mycoplasma;s__Mycoplasma agalactiae	7.64612e-07	6.86174e-07
d__Bacteria;p__Proteobacteria;c__Deltaproteobacteria;o__Syntrophobacterales;f__Syntrophaceae;g__;s__Syntrophaceae unclassified	7.6272e-07	8.71965e-07
d__Bacteria;p__Proteobacteria;c__Oligoflexia;o__Bacteriovoracales;f__Halobacteriovoraceae;g__Halobacteriovorax;s__Halobacteriovorax marinus	7.61566e-07	2.32425e-06
d__Bacteria;p__Proteobacteria;c__Gammaproteobacteria;o__Pseudomonadales;f__Moraxellaceae;g__Psychrobacter;s__Psychrobacter urativorans	7.60942e-07	6.95756e-07
d__Bacteria;p__Proteobacteria;c__Gammaproteobacteria;o__Vibrionales;f__Vibrionaceae;g__Vibrio;s__Vibrio tasmaniensis	7.60266e-07	7.28647e-07
d__Bacteria;p__Actinobacteria;c__Actinobacteria;o__Propionibacteriales;f__Propionibacteriaceae;g__Acidipropionibacterium;s__Acidipropionibacterium acidipropionici	7.59825e-07	1.19024e-06
d__Bacteria;p__Proteobacteria;c__Deltaproteobacteria;o__Desulfovibrionales;f__Desulfomicrobiaceae;g__Desulfomicrobium;s__Desulfomicrobium orale	7.57372e-07	7.66909e-07
d__Bacteria;p__Planctomycetes;c__Planctomycetia;o__Planctomycetales;f__Isosphaeraceae;g__Singulisphaera;s__Singulisphaera acidiphila	7.57068e-07	7.23479e-07
d__Bacteria;p__Proteobacteria;c__Alphaproteobacteria;o__Rhizobiales;f__Hyphomicrobiaceae;g__Devosia;s__Devosia sp. I507	7.56193e-07	7.80639e-07
d__Bacteria;p__Firmicutes;c__Clostridia;o__Thermoanaerobacterales;f__Thermoanaerobacteraceae;g__Ammonifex;s__Ammonifex degensii	7.49776e-07	1.16622e-06
d__Bacteria;p__Firmicutes;c__Bacilli;o__Bacillales;f__Staphylococcaceae;g__Staphylococcus;s__Staphylococcus condimenti	7.47528e-07	4.40786e-07
d__Eukaryota;k__Fungi;p__Basidiomycota;c__Malasseziomycetes;o__Malasseziales;f__Malasseziaceae;g__Malassezia	7.45235e-07	8.45932e-07
d__Bacteria;p__Proteobacteria;c__Deltaproteobacteria;o__Desulfuromonadales;f__Geobacteraceae;g__Geobacter;s__Geobacter pickeringii	7.42368e-07	5.08457e-07
d__Bacteria;p__Firmicutes;c__Clostridia;o__Clostridiales;f__Clostridiaceae;g__Clostridium;s__Clostridium autoethanogenum	7.37167e-07	9.94277e-07
d__Bacteria;p__Chloroflexi;c__Thermomicrobia;o__Thermomicrobiales;f__Thermomicrobiaceae;g__Thermomicrobium;s__Thermomicrobium roseum	7.33377e-07	6.10145e-07
d__Bacteria;p__Proteobacteria;c__Betaproteobacteria;o__;f__;g__;s__Betaproteobacteria bacterium GR16-43	7.33302e-07	1.18354e-06
d__Bacteria;p__Proteobacteria;c__Epsilonproteobacteria;o__Campylobacterales;f__Campylobacteraceae;g__Campylobacter;s__Campylobacter fetus	7.32324e-07	5.05236e-07
d__Bacteria;p__Actinobacteria;c__Actinobacteria;o__Micrococcales;f__Microbacteriaceae;g__Salinibacterium;s__Salinibacterium sp. UTAS2018	7.30376e-07	7.45555e-07
d__Bacteria;p__Firmicutes;c__Clostridia;o__Thermoanaerobacterales;f__Thermoanaerobacterales Family III. Incertae Sedis;g__Caldicellulosiruptor;s__Caldicellulosiruptor unclassified	7.29197e-07	9.93246e-07
d__Bacteria;p__Bacteroidetes;c__Flavobacteriia;o__Flavobacteriales;f__Flavobacteriaceae;g__Tenacibaculum;s__Tenacibaculum jejuense	7.26681e-07	8.28915e-07
d__Bacteria;p__Cyanobacteria;c__;o__Synechococcales;f__Pseudanabaenaceae;g__Pseudanabaena;s__Pseudanabaena sp. ABRG5-3	7.25113e-07	7.41385e-07
d__Bacteria;p__Synergistetes;c__Synergistia;o__Synergistales;f__Synergistaceae;g__Thermanaerovibrio;s__Thermanaerovibrio unclassified	7.24514e-07	5.10636e-07
d__Bacteria;p__Cyanobacteria;c__;o__Nostocales;f__Nostocaceae;g__Nostoc;s__Nostoc sp. CENA543	7.21241e-07	5.77048e-07
d__Bacteria;p__Chloroflexi;c__Dehalococcoidia;o__;f__;g__;s__Dehalococcoidia unclassified	7.21122e-07	8.24568e-07
d__Bacteria;p__Firmicutes;c__Negativicutes;o__Acidaminococcales;f__Acidaminococcaceae;g__Phascolarctobacterium;s__Phascolarctobacterium faecium	7.20709e-07	8.46858e-07
d__Bacteria;p__Proteobacteria;c__Gammaproteobacteria;o__Thiotrichales;f__;g__;s__Thiotrichales unclassified	7.19797e-07	8.01078e-07
d__Archaea;p__Crenarchaeota;c__Thermoprotei;o__Sulfolobales;f__Sulfolobaceae;g__;s__Sulfolobaceae unclassified	7.19509e-07	1.03971e-06
d__Bacteria;p__Proteobacteria;c__Gammaproteobacteria;o__Enterobacterales;f__Enterobacteriaceae;g__Leclercia;s__Leclercia sp. LSNIH1	7.17339e-07	5.94003e-07
d__Bacteria;p__Proteobacteria;c__Gammaproteobacteria;o__Alteromonadales;f__Pseudoalteromonadaceae;g__Pseudoalteromonas;s__Pseudoalteromonas carrageenovora	7.1656e-07	4.88009e-07
d__Bacteria;p__Firmicutes;c__Bacilli;o__Lactobacillales;f__Streptococcaceae;g__Streptococcus;s__Streptococcus pneumoniae	7.16021e-07	4.09106e-07
d__Bacteria;p__Deinococcus-Thermus;c__Deinococci;o__Thermales;f__Thermaceae;g__Thermus;s__Thermus sp. YIM 78456	7.14017e-07	1.18346e-06
d__Bacteria;p__Proteobacteria;c__Deltaproteobacteria;o__Desulfovibrionales;f__Desulfovibrionaceae;g__Desulfovibrio;s__Desulfovibrio sp. FW1012B	7.11454e-07	2.50087e-06
d__Bacteria;p__Proteobacteria;c__Hydrogenophilalia;o__Hydrogenophilales;f__Hydrogenophilaceae;g__Hydrogenophilus;s__Hydrogenophilus thermoluteolus	7.10595e-07	7.5803e-07
d__Bacteria;p__Proteobacteria;c__Alphaproteobacteria;o__Caulobacterales;f__Caulobacteraceae;g__Caulobacter;s__Caulobacter unclassified	7.08765e-07	5.66025e-07
d__Bacteria;p__Bacteroidetes;c__Flavobacteriia;o__Flavobacteriales;f__Flavobacteriaceae;g__Winogradskyella;s__Winogradskyella sp. PG-2	7.05812e-07	4.27268e-07
d__Bacteria;p__Chloroflexi;c__Dehalococcoidia;o__;f__;g__Dehalogenimonas;s__Dehalogenimonas formicexedens	7.0205e-07	4.30405e-07
d__Bacteria;p__Planctomycetes;c__Candidatus Brocadiae;o__Candidatus Brocadiales;f__Candidatus Brocadiaceae;g__Candidatus Kuenenia;s__Candidatus Kuenenia stuttgartiensis	7.02044e-07	7.48544e-07
d__Bacteria;p__Tenericutes;c__Mollicutes;o__Mycoplasmatales;f__Mycoplasmataceae;g__Mycoplasma;s__Mycoplasma penetrans	7.00463e-07	7.21636e-07
d__Bacteria;p__Proteobacteria;c__Betaproteobacteria;o__Burkholderiales;f__Burkholderiaceae;g__Ralstonia;s__Ralstonia insidiosa	6.98688e-07	4.16479e-07
d__Bacteria;p__Proteobacteria;c__Gammaproteobacteria;o__Thiotrichales;f__Piscirickettsiaceae;g__Hydrogenovibrio;s__Hydrogenovibrio crunogenus	6.96514e-07	1.13459e-06
d__Bacteria;p__Proteobacteria;c__Betaproteobacteria;o__Nitrosomonadales;f__Thiobacillaceae;g__Thiobacillus;s__Thiobacillus denitrificans	6.96181e-07	8.25769e-07
d__Bacteria;p__Cyanobacteria;c__;o__Gloeoemargaritales;f__Gloeomargaritaceae;g__Gloeomargarita;s__Gloeomargarita lithophora	6.95493e-07	4.88347e-07
d__Bacteria;p__Proteobacteria;c__Deltaproteobacteria;o__Myxococcales;f__Polyangiaceae;g__Pajaroellobacter;s__Pajaroellobacter abortibovis	6.91242e-07	1.02177e-06
d__Bacteria;p__Actinobacteria;c__Nitriliruptoria;o__;f__;g__;s__Nitriliruptoria unclassified	6.90731e-07	4.49103e-07
d__Bacteria;p__Proteobacteria;c__Epsilonproteobacteria;o__Campylobacterales;f__Campylobacteraceae;g__Sulfurospirillum;s__Sulfurospirillum unclassified	6.8976e-07	1.86684e-06
d__Bacteria;p__Proteobacteria;c__Gammaproteobacteria;o__Xanthomonadales;f__Xanthomonadaceae;g__Luteimonas;s__Luteimonas sp. YGD11-2	6.86418e-07	8.12875e-07
d__Bacteria;p__Fusobacteria;c__Fusobacteriia;o__Fusobacteriales;f__Leptotrichiaceae;g__Sebaldella;s__Sebaldella termitidis	6.8378e-07	5.32689e-07
d__Bacteria;p__Proteobacteria;c__Gammaproteobacteria;o__Enterobacterales;f__Yersiniaceae;g__Serratia;s__Serratia sp. FGI94	6.78703e-07	6.70162e-07
d__Bacteria;p__Proteobacteria;c__Alphaproteobacteria;o__Rhizobiales;f__Bradyrhizobiaceae;g__;s__Bradyrhizobiaceae unclassified	6.71911e-07	6.53309e-07
d__Bacteria;p__Cyanobacteria;c__;o__Synechococcales;f__Prochloraceae;g__Prochlorococcus;s__Prochlorococcus marinus	6.68271e-07	4.52564e-07
d__Bacteria;p__Proteobacteria;c__Alphaproteobacteria;o__Rhizobiales;f__Beijerinckiaceae;g__;s__Beijerinckiaceae unclassified	6.65961e-07	9.84451e-07
d__Archaea;p__Euryarchaeota;c__Methanomicrobia;o__Methanosarcinales;f__;g__;s__Methanosarcinales unclassified	6.63771e-07	8.65413e-07
d__Bacteria;p__Firmicutes;c__Bacilli;o__Bacillales;f__Bacillaceae;g__Bacillus;s__Bacillus litoralis	6.62429e-07	9.25161e-07
d__Bacteria;p__Firmicutes;c__Bacilli;o__Bacillales;f__Bacillaceae;g__Bacillus;s__Bacillus freudenreichii	6.60501e-07	7.10804e-07
d__Bacteria;p__Firmicutes;c__Bacilli;o__Lactobacillales;f__Lactobacillaceae;g__Lactobacillus;s__Lactobacillus agilis	6.60424e-07	1.37281e-06
d__Bacteria;p__Actinobacteria;c__Actinobacteria;o__Corynebacteriales;f__Gordoniaceae;g__Gordonia;s__Gordonia unclassified	6.56268e-07	5.74351e-07
d__Bacteria;p__Firmicutes;c__Bacilli;o__Bacillales;f__Bacillaceae;g__Oceanobacillus;s__Oceanobacillus unclassified	6.54788e-07	6.30389e-07
d__Bacteria;p__Proteobacteria;c__Alphaproteobacteria;o__Rhizobiales;f__Bradyrhizobiaceae;g__Bradyrhizobium;s__Bradyrhizobium sp. SK17	6.54413e-07	4.3759e-07
d__Archaea;p__Euryarchaeota;c__Archaeoglobi;o__Archaeoglobales;f__Archaeoglobaceae;g__;s__Archaeoglobaceae unclassified	6.53252e-07	6.57259e-07
d__Bacteria;p__Proteobacteria;c__Gammaproteobacteria;o__Oceanospirillales;f__Halomonadaceae;g__;s__Halomonadaceae unclassified	6.49872e-07	5.85184e-07
d__Bacteria;p__Firmicutes;c__Bacilli;o__Lactobacillales;f__Lactobacillaceae;g__Lactobacillus;s__Lactobacillus jensenii	6.46679e-07	5.72623e-07
d__Bacteria;p__Firmicutes;c__Bacilli;o__Bacillales;f__Bacillaceae;g__Bacillus;s__Bacillus infantis	6.46346e-07	7.61182e-07
d__Bacteria;p__Cyanobacteria;c__;o__Synechococcales;f__Synechococcaceae;g__Synechococcus;s__Synechococcus sp. PCC 7502	6.4402e-07	6.25286e-07
d__Bacteria;p__Actinobacteria;c__Actinobacteria;o__;f__;g__;s__Actinobacteria bacterium YIM 96077	6.43848e-07	4.2881e-07
d__Bacteria;p__Proteobacteria;c__Gammaproteobacteria;o__Enterobacterales;f__Morganellaceae;g__;s__Morganellaceae unclassified	6.43254e-07	7.64418e-07
d__Bacteria;p__Proteobacteria;c__Gammaproteobacteria;o__Chromatiales;f__Ectothiorhodospiraceae;g__Acidihalobacter;s__Acidihalobacter unclassified	6.42729e-07	5.87643e-07
d__Bacteria;p__Proteobacteria;c__Gammaproteobacteria;o__Vibrionales;f__Vibrionaceae;g__Aliivibrio;s__Aliivibrio wodanis	6.36678e-07	3.50662e-07
d__Bacteria;p__Actinobacteria;c__Coriobacteriia;o__Eggerthellales;f__Eggerthellaceae;g__Gordonibacter;s__Gordonibacter urolithinfaciens	6.36346e-07	3.54851e-07
d__Bacteria;p__Actinobacteria;c__Actinobacteria;o__Corynebacteriales;f__Corynebacteriaceae;g__Corynebacterium;s__Corynebacterium urealyticum	6.32528e-07	7.72505e-07
d__Bacteria;p__Proteobacteria;c__Gammaproteobacteria;o__Pseudomonadales;f__Moraxellaceae;g__Moraxella;s__Moraxella bovoculi	6.30737e-07	1.24627e-06
d__Bacteria;p__Bacteroidetes;c__Cytophagia;o__Cytophagales;f__Hymenobacteraceae;g__Hymenobacter;s__Hymenobacter sp. PAMC 26554	6.30216e-07	8.48934e-07
d__Bacteria;p__Actinobacteria;c__Actinobacteria;o__Micrococcales;f__Cellulomonadaceae;g__Cellulomonas;s__Cellulomonas flavigena	6.29059e-07	3.92157e-07
d__Bacteria;p__Firmicutes;c__Bacilli;o__Bacillales;f__Staphylococcaceae;g__Staphylococcus;s__Staphylococcus sciuri	6.2811e-07	1.04373e-06
d__Bacteria;p__Proteobacteria;c__Gammaproteobacteria;o__Oceanospirillales;f__Oceanospirillaceae;g__Oleispira;s__Oleispira antarctica	6.27176e-07	4.70588e-07
d__Bacteria;p__Firmicutes;c__Bacilli;o__Lactobacillales;f__Aerococcaceae;g__;s__Aerococcaceae unclassified	6.23437e-07	4.08306e-07
d__Eukaryota;k__Fungi;p__Ascomycota;c__Sordariomycetes;o__Hypocreales;f__Nectriaceae;g__Fusarium	6.1984e-07	7.0361e-07
d__Bacteria;p__Actinobacteria;c__Actinobacteria;o__Micrococcales;f__Dermabacteraceae;g__Brachybacterium;s__Brachybacterium saurashtrense	6.13771e-07	6.03836e-07
d__Bacteria;p__Proteobacteria;c__Deltaproteobacteria;o__Myxococcales;f__Vulgatibacteraceae;g__Vulgatibacter;s__Vulgatibacter incomptus	6.11346e-07	4.67718e-07
d__Eukaryota;k__Fungi;p__Ascomycota;c__Saccharomycetes;o__Saccharomycetales;f__Debaryomycetaceae;g__Debaryomyces	6.09714e-07	9.92194e-07
d__Bacteria;p__Proteobacteria;c__Gammaproteobacteria;o__Oceanospirillales;f__Saccharospirillaceae;g__Reinekea;s__Reinekea forsetii	6.07969e-07	6.64667e-07
d__Bacteria;p__Cyanobacteria;c__;o__Pleurocapsales;f__Dermocarpellaceae;g__Stanieria;s__Stanieria unclassified	6.07501e-07	6.06059e-07
d__Bacteria;p__Actinobacteria;c__Actinobacteria;o__Propionibacteriales;f__Propionibacteriaceae;g__Propionimicrobium;s__Propionimicrobium sp. Marseille-P3275	6.06562e-07	6.17811e-07
d__Bacteria;p__Firmicutes;c__Bacilli;o__Bacillales;f__Staphylococcaceae;g__Staphylococcus;s__Staphylococcus schleiferi	6.04998e-07	4.78443e-07
d__Bacteria;p__Spirochaetes;c__Spirochaetia;o__Spirochaetales;f__Spirochaetaceae;g__Treponema;s__Treponema putidum	6.04063e-07	6.36358e-07
d__Bacteria;p__Chlamydiae;c__Chlamydiia;o__Chlamydiales;f__Chlamydiaceae;g__Chlamydia;s__Chlamydia pecorum	5.98734e-07	6.42224e-07
d__Bacteria;p__Firmicutes;c__Bacilli;o__Bacillales;f__Bacillaceae;g__Geobacillus;s__Geobacillus thermocatenulatus	5.98354e-07	7.44267e-07
d__Bacteria;p__Proteobacteria;c__Alphaproteobacteria;o__Rickettsiales;f__Candidatus Midichloriaceae;g__Candidatus Midichloria;s__Candidatus Midichloria mitochondrii	5.96447e-07	5.36202e-07
d__Bacteria;p__Proteobacteria;c__Betaproteobacteria;o__Neisseriales;f__Neisseriaceae;g__Neisseria;s__Neisseria sp. KEM232	5.94554e-07	5.55136e-07
d__Bacteria;p__Proteobacteria;c__Gammaproteobacteria;o__Vibrionales;f__Vibrionaceae;g__Photobacterium;s__Photobacterium gaetbulicola	5.94087e-07	1.3809e-06
d__Bacteria;p__Proteobacteria;c__Deltaproteobacteria;o__Desulfuromonadales;f__Desulfuromonadaceae;g__Pelobacter;s__Pelobacter unclassified	5.91679e-07	5.58095e-07
d__Bacteria;p__Proteobacteria;c__Alphaproteobacteria;o__Rhodospirillales;f__Acetobacteraceae;g__Roseomonas;s__Roseomonas unclassified	5.91418e-07	3.3872e-07
d__Bacteria;p__Firmicutes;c__Bacilli;o__Bacillales;f__Listeriaceae;g__Listeria;s__Listeria monocytogenes	5.90249e-07	4.98965e-07
d__Bacteria;p__Proteobacteria;c__Betaproteobacteria;o__Burkholderiales;f__Alcaligenaceae;g__Achromobacter;s__Achromobacter unclassified	5.86903e-07	5.49296e-07
d__Bacteria;p__Proteobacteria;c__Alphaproteobacteria;o__Rickettsiales;f__;g__;s__Rickettsiales endosymbiont of Stachyamoeba lipophora	5.83289e-07	6.01167e-07
d__Bacteria;p__Proteobacteria;c__Gammaproteobacteria;o__Enterobacterales;f__Enterobacteriaceae;g__Citrobacter;s__Citrobacter freundii	5.80218e-07	4.40771e-07
d__Bacteria;p__Firmicutes;c__Bacilli;o__Bacillales;f__Bacillaceae;g__Bacillus;s__Bacillus sp. Lzh-5	5.7759e-07	6.90242e-07
d__Bacteria;p__Caldiserica;c__Caldisericia;o__Caldisericales;f__Caldisericaceae;g__Caldisericum;s__Caldisericum exile	5.72384e-07	1.86578e-06
d__Bacteria;p__Firmicutes;c__Clostridia;o__Clostridiales;f__Hungateiclostridiaceae;g__Ruminiclostridium;s__Ruminiclostridium cellulolyticum	5.70008e-07	1.30811e-06
d__Bacteria;p__Chloroflexi;c__Thermomicrobia;o__;f__;g__;s__Thermomicrobia unclassified	5.6879e-07	3.88385e-07
d__Bacteria;p__Bacteroidetes;c__Flavobacteriia;o__Flavobacteriales;f__Flavobacteriaceae;g__Elizabethkingia;s__Elizabethkingia sp. JS20170427COW	5.66152e-07	7.24294e-07
d__Bacteria;p__Proteobacteria;c__Betaproteobacteria;o__Burkholderiales;f__;g__Inhella;s__Inhella inkyongensis	5.65665e-07	5.09384e-07
d__Bacteria;p__Proteobacteria;c__Gammaproteobacteria;o__Alteromonadales;f__Idiomarinaceae;g__Idiomarina;s__Idiomarina loihiensis	5.61558e-07	6.17717e-07
d__Bacteria;p__Bacteroidetes;c__Flavobacteriia;o__Flavobacteriales;f__Flavobacteriaceae;g__Cellulophaga;s__Cellulophaga lytica	5.61273e-07	1.61996e-06
d__Bacteria;p__Aquificae;c__Aquificae;o__Aquificales;f__Aquificaceae;g__Aquifex;s__Aquifex aeolicus	5.60009e-07	3.05601e-07
d__Bacteria;p__Firmicutes;c__Bacilli;o__Bacillales;f__Paenibacillaceae;g__Paenibacillus;s__Paenibacillus durus	5.5816e-07	6.04792e-07
d__Bacteria;p__Actinobacteria;c__Actinobacteria;o__Micrococcales;f__Micrococcaceae;g__Rothia;s__Rothia mucilaginosa	5.58035e-07	5.70908e-07
d__Bacteria;p__Spirochaetes;c__Spirochaetia;o__Spirochaetales;f__Spirochaetaceae;g__Treponema;s__Treponema azotonutricium	5.54352e-07	4.3731e-07
d__Bacteria;p__Verrucomicrobia;c__;o__;f__;g__;s__Verrucomicrobia bacterium IMCC26134	5.44407e-07	5.80535e-07
d__Bacteria;p__Candidatus Cloacimonetes;c__;o__;f__;g__Candidatus Cloacimonas;s__Candidatus Cloacimonas acidaminovorans	5.42442e-07	8.3957e-07
d__Bacteria;p__Proteobacteria;c__Gammaproteobacteria;o__Pasteurellales;f__Pasteurellaceae;g__Basfia;s__[Mannheimia] succiniciproducens	5.42419e-07	4.21559e-07
d__Bacteria;p__Firmicutes;c__Bacilli;o__Bacillales;f__Staphylococcaceae;g__Staphylococcus;s__Staphylococcus schweitzeri	5.40467e-07	8.40485e-07
d__Bacteria;p__Proteobacteria;c__Gammaproteobacteria;o__Acidiferrobacterales;f__Acidiferrobacteraceae;g__Sulfurifustis;s__Sulfurifustis variabilis	5.37449e-07	3.19816e-07
d__Bacteria;p__Proteobacteria;c__Gammaproteobacteria;o__Xanthomonadales;f__Xanthomonadaceae;g__Xylella;s__Xylella unclassified	5.36177e-07	8.2344e-07
d__Bacteria;p__Actinobacteria;c__Actinobacteria;o__Micrococcales;f__Micrococcaceae;g__Arthrobacter;s__Arthrobacter alpinus	5.35759e-07	3.72771e-07
d__Bacteria;p__Proteobacteria;c__Betaproteobacteria;o__Burkholderiales;f__Oxalobacteraceae;g__;s__Oxalobacteraceae unclassified	5.35386e-07	4.04293e-07
d__Eukaryota;k__Fungi;p__Ascomycota;c__Saccharomycetes;o__Saccharomycetales;f__Trichomonascaceae;g__Sugiyamaella	5.34245e-07	1.0278e-06
d__Bacteria;p__Bacteroidetes;c__Flavobacteriia;o__Flavobacteriales;f__Flavobacteriaceae;g__Myroides;s__Myroides unclassified	5.33571e-07	6.43304e-07
d__Bacteria;p__Proteobacteria;c__Betaproteobacteria;o__Burkholderiales;f__Oxalobacteraceae;g__Herbaspirillum;s__Herbaspirillum hiltneri	5.33313e-07	5.17989e-07
d__Bacteria;p__Firmicutes;c__Bacilli;o__Lactobacillales;f__Streptococcaceae;g__Streptococcus;s__Streptococcus urinalis	5.33247e-07	8.98903e-07
d__Bacteria;p__Cyanobacteria;c__;o__Chroococcales;f__Aphanothecaceae;g__Rippkaea;s__Rippkaea orientalis	5.31832e-07	6.34147e-07
d__Bacteria;p__Bacteroidetes;c__Flavobacteriia;o__Flavobacteriales;f__Flavobacteriaceae;g__Chryseobacterium;s__Chryseobacterium taklimakanense	5.30729e-07	8.14406e-07
d__Bacteria;p__Bacteroidetes;c__Sphingobacteriia;o__Sphingobacteriales;f__Sphingobacteriaceae;g__Mucilaginibacter;s__Mucilaginibacter unclassified	5.30445e-07	5.22924e-07
d__Bacteria;p__Proteobacteria;c__Gammaproteobacteria;o__Pasteurellales;f__Pasteurellaceae;g__Pasteurella;s__Pasteurella multocida	5.30175e-07	6.86746e-07
d__Bacteria;p__Proteobacteria;c__Betaproteobacteria;o__Nitrosomonadales;f__Sterolibacteriaceae;g__Sulfuritalea;s__Sulfuritalea hydrogenivorans	5.28428e-07	4.73278e-07
d__Bacteria;p__Actinobacteria;c__Actinobacteria;o__Micrococcales;f__Cellulomonadaceae;g__Cellulomonas;s__Cellulomonas sp. Z28	5.2769e-07	5.59665e-07
d__Bacteria;p__Fusobacteria;c__Fusobacteriia;o__Fusobacteriales;f__Leptotrichiaceae;g__Leptotrichia;s__Leptotrichia sp. oral taxon 847	5.23332e-07	4.69061e-07
d__Bacteria;p__Actinobacteria;c__Actinobacteria;o__Micromonosporales;f__Micromonosporaceae;g__;s__Micromonosporaceae unclassified	5.19924e-07	4.73073e-07
d__Bacteria;p__Proteobacteria;c__Gammaproteobacteria;o__Pseudomonadales;f__Pseudomonadaceae;g__Pseudomonas;s__Pseudomonas parafulva	5.18761e-07	1.0967e-06
d__Bacteria;p__Proteobacteria;c__Deltaproteobacteria;o__Desulfuromonadales;f__Desulfuromonadaceae;g__;s__Desulfuromonadaceae unclassified	5.1801e-07	3.86766e-07
d__Bacteria;p__Firmicutes;c__Clostridia;o__Clostridiales;f__Peptococcaceae;g__Syntrophobotulus;s__Syntrophobotulus glycolicus	5.17988e-07	4.22427e-07
d__Bacteria;p__Firmicutes;c__Bacilli;o__Lactobacillales;f__Streptococcaceae;g__Lactococcus;s__Lactococcus sp. 1JSPR-7	5.16608e-07	2.09616e-06
d__Bacteria;p__Firmicutes;c__Bacilli;o__Bacillales;f__Planococcaceae;g__Kurthia;s__Kurthia sp. 11kri321	5.16386e-07	7.77247e-07
d__Bacteria;p__Proteobacteria;c__Gammaproteobacteria;o__Enterobacterales;f__;g__Plesiomonas;s__Plesiomonas shigelloides	5.15685e-07	6.27049e-07
d__Bacteria;p__Proteobacteria;c__Gammaproteobacteria;o__Xanthomonadales;f__Xanthomonadaceae;g__Luteimonas;s__Luteimonas unclassified	5.1563e-07	4.53675e-07
d__Bacteria;p__Proteobacteria;c__Deltaproteobacteria;o__Myxococcales;f__Kofleriaceae;g__Haliangium;s__Haliangium ochraceum	5.14953e-07	5.16559e-07
d__Bacteria;p__Aquificae;c__Aquificae;o__Aquificales;f__Aquificaceae;g__Hydrogenobaculum;s__Hydrogenobaculum sp. HO	5.13478e-07	2.65067e-07
d__Bacteria;p__Firmicutes;c__Bacilli;o__Bacillales;f__Planococcaceae;g__Kurthia;s__Kurthia zopfii	5.12214e-07	7.44657e-07
d__Bacteria;p__Bacteroidetes;c__Cytophagia;o__Cytophagales;f__Hymenobacteraceae;g__Hymenobacter;s__Hymenobacter sp. DG25A	5.10155e-07	4.85221e-07
d__Bacteria;p__Tenericutes;c__Mollicutes;o__Mycoplasmatales;f__Mycoplasmataceae;g__Mycoplasma;s__Mycoplasma bovis	5.09687e-07	2.33515e-07
d__Bacteria;p__Proteobacteria;c__Alphaproteobacteria;o__Rhizobiales;f__Methylobacteriaceae;g__;s__Methylobacteriaceae unclassified	5.09039e-07	4.14952e-07
d__Bacteria;p__Acidobacteria;c__Acidobacteriia;o__Acidobacteriales;f__Acidobacteriaceae;g__Terriglobus;s__Terriglobus unclassified	5.08554e-07	6.06828e-07
d__Bacteria;p__Proteobacteria;c__Betaproteobacteria;o__Burkholderiales;f__Alcaligenaceae;g__Paenalcaligenes;s__Paenalcaligenes hominis	5.08319e-07	1.1976e-06
d__Bacteria;p__Actinobacteria;c__Actinobacteria;o__Propionibacteriales;f__Propionibacteriaceae;g__Cutibacterium;s__Cutibacterium granulosum	5.06017e-07	6.03324e-07
d__Bacteria;p__Bacteroidetes;c__Flavobacteriia;o__Flavobacteriales;f__Flavobacteriaceae;g__Aequorivita;s__Aequorivita sp. H23M31	5.049e-07	8.34981e-07
d__Bacteria;p__Actinobacteria;c__Actinobacteria;o__Actinomycetales;f__Actinomycetaceae;g__Actinomyces;s__Actinomyces sp. oral taxon 897	5.03559e-07	4.76809e-07
d__Bacteria;p__Firmicutes;c__Clostridia;o__Clostridiales;f__Peptococcaceae;g__Desulfotomaculum;s__Desulfotomaculum reducens	5.01191e-07	2.96484e-07
d__Bacteria;p__Cyanobacteria;c__;o__Synechococcales;f__Synechococcaceae;g__Synechococcus;s__Synechococcus sp. JA-3-3Ab	4.98559e-07	9.7862e-07
d__Bacteria;p__Proteobacteria;c__Betaproteobacteria;o__Rhodocyclales;f__Rhodocyclaceae;g__Aromatoleum;s__Aromatoleum aromaticum	4.97627e-07	4.14146e-07
d__Bacteria;p__Proteobacteria;c__Gammaproteobacteria;o__Pseudomonadales;f__Moraxellaceae;g__Psychrobacter;s__Psychrobacter unclassified	4.96866e-07	5.63944e-07
d__Bacteria;p__Firmicutes;c__Bacilli;o__Bacillales;f__Bacillaceae;g__Bacillus;s__Bacillus megaterium	4.96159e-07	2.67352e-07
d__Bacteria;p__Firmicutes;c__Bacilli;o__Bacillales;f__Planococcaceae;g__Sporosarcina;s__Sporosarcina pasteurii	4.94913e-07	2.52459e-07
d__Bacteria;p__Proteobacteria;c__Deltaproteobacteria;o__Desulfovibrionales;f__Desulfomicrobiaceae;g__Desulfomicrobium;s__Desulfomicrobium baculatum	4.9473e-07	4.45856e-07
d__Bacteria;p__Proteobacteria;c__Alphaproteobacteria;o__Emcibacterales;f__Emcibacteraceae;g__Emcibacter;s__Emcibacter sp. MEBiC09520	4.93324e-07	1.01175e-06
d__Bacteria;p__Proteobacteria;c__Betaproteobacteria;o__Burkholderiales;f__Alcaligenaceae;g__Alcaligenes;s__Alcaligenes unclassified	4.92978e-07	6.58812e-07
d__Bacteria;p__Proteobacteria;c__Gammaproteobacteria;o__Legionellales;f__Coxiellaceae;g__Rickettsiella;s__Candidatus Rickettsiella viridis	4.92555e-07	4.44492e-07
d__Bacteria;p__Actinobacteria;c__Actinobacteria;o__Micrococcales;f__Microbacteriaceae;g__Clavibacter;s__Clavibacter michiganensis	4.91276e-07	3.97593e-07
d__Bacteria;p__Bacteroidetes;c__Cytophagia;o__Cytophagales;f__Hymenobacteraceae;g__Hymenobacter;s__Hymenobacter sedentarius	4.91137e-07	5.36415e-07
d__Bacteria;p__Proteobacteria;c__Alphaproteobacteria;o__Rhizobiales;f__Hyphomicrobiaceae;g__Devosia;s__Devosia unclassified	4.90092e-07	4.43897e-07
d__Bacteria;p__Bacteroidetes;c__Chitinophagia;o__Chitinophagales;f__Chitinophagaceae;g__Filimonas;s__Filimonas lacunae	4.89624e-07	2.83645e-07
d__Bacteria;p__Firmicutes;c__Clostridia;o__Clostridiales;f__Peptococcaceae;g__Candidatus Desulforudis;s__Candidatus Desulforudis audaxviator	4.87287e-07	5.6797e-07
d__Bacteria;p__Proteobacteria;c__Gammaproteobacteria;o__Enterobacterales;f__Morganellaceae;g__Proteus;s__Proteus mirabilis	4.86963e-07	3.85256e-07
d__Bacteria;p__Firmicutes;c__Erysipelotrichia;o__Erysipelotrichales;f__Erysipelotrichaceae;g__;s__Erysipelotrichaceae bacterium I46	4.85458e-07	4.96622e-07
d__Bacteria;p__Proteobacteria;c__Gammaproteobacteria;o__Xanthomonadales;f__Xanthomonadaceae;g__Luteimonas;s__Luteimonas sp. 83-4	4.84263e-07	4.37783e-07
d__Bacteria;p__Spirochaetes;c__Spirochaetia;o__Brachyspirales;f__Brachyspiraceae;g__Brachyspira;s__Brachyspira unclassified	4.82894e-07	5.90582e-07
d__Bacteria;p__Fusobacteria;c__Fusobacteriia;o__Fusobacteriales;f__Leptotrichiaceae;g__Leptotrichia;s__Leptotrichia buccalis	4.82438e-07	4.10964e-07
d__Bacteria;p__Proteobacteria;c__Betaproteobacteria;o__Burkholderiales;f__;g__;s__Burkholderiales bacterium GJ-E10	4.81956e-07	6.02588e-07
d__Archaea;p__Euryarchaeota;c__Methanobacteria;o__Methanobacteriales;f__Methanobacteriaceae;g__Methanobacterium;s__Methanobacterium lacus	4.81802e-07	4.90795e-07
d__Bacteria;p__Firmicutes;c__Clostridia;o__Thermoanaerobacterales;f__Thermoanaerobacteraceae;g__Thermoanaerobacter;s__Thermoanaerobacter kivui	4.77241e-07	1.82537e-06
d__Bacteria;p__Actinobacteria;c__Actinobacteria;o__Actinomycetales;f__Actinomycetaceae;g__Flaviflexus;s__Flaviflexus unclassified	4.76148e-07	7.36756e-07
d__Bacteria;p__Actinobacteria;c__Actinobacteria;o__Micrococcales;f__Micrococcaceae;g__Rothia;s__Rothia unclassified	4.7614e-07	4.42383e-07
d__Bacteria;p__Proteobacteria;c__Gammaproteobacteria;o__Alteromonadales;f__Psychromonadaceae;g__Psychromonas;s__Psychromonas ingrahamii	4.74278e-07	1.92332e-06
d__Bacteria;p__Proteobacteria;c__Alphaproteobacteria;o__Pelagibacterales;f__Pelagibacteraceae;g__;s__alpha proteobacterium HIMB5	4.73449e-07	6.24617e-07
d__Bacteria;p__Proteobacteria;c__Gammaproteobacteria;o__Pseudomonadales;f__Pseudomonadaceae;g__Pseudomonas;s__Pseudomonas synxantha	4.71789e-07	6.37604e-07
d__Bacteria;p__Firmicutes;c__Clostridia;o__Clostridiales;f__Lachnospiraceae;g__Cellulosilyticum;s__Cellulosilyticum lentocellum	4.71386e-07	2.90404e-07
d__Bacteria;p__Bacteroidetes;c__Flavobacteriia;o__Flavobacteriales;f__Flavobacteriaceae;g__Cloacibacterium;s__Cloacibacterium normanense	4.71243e-07	4.36468e-07
d__Bacteria;p__Proteobacteria;c__Gammaproteobacteria;o__Chromatiales;f__Chromatiaceae;g__Allochromatium;s__Allochromatium vinosum	4.6932e-07	4.15407e-07
d__Bacteria;p__Firmicutes;c__Bacilli;o__Bacillales;f__Staphylococcaceae;g__Salinicoccus;s__Salinicoccus halodurans	4.65454e-07	5.92749e-07
d__Bacteria;p__Proteobacteria;c__Epsilonproteobacteria;o__Campylobacterales;f__Campylobacteraceae;g__Sulfurospirillum;s__Sulfurospirillum cavolei	4.62834e-07	1.61654e-06
d__Bacteria;p__Firmicutes;c__Clostridia;o__Thermoanaerobacterales;f__Thermoanaerobacterales Family III. Incertae Sedis;g__Thermoanaerobacterium;s__Thermoanaerobacterium xylanolyticum	4.61596e-07	3.52859e-07
d__Bacteria;p__Proteobacteria;c__Gammaproteobacteria;o__Chromatiales;f__Chromatiaceae;g__;s__Chromatiaceae unclassified	4.61316e-07	4.26727e-07
d__Bacteria;p__Actinobacteria;c__Actinobacteria;o__Micrococcales;f__Promicromonosporaceae;g__;s__Promicromonosporaceae unclassified	4.60918e-07	3.79655e-07
d__Bacteria;p__Proteobacteria;c__Gammaproteobacteria;o__Enterobacterales;f__Yersiniaceae;g__Serratia;s__Serratia unclassified	4.56058e-07	1.43233e-06
d__Bacteria;p__Proteobacteria;c__Gammaproteobacteria;o__Vibrionales;f__Vibrionaceae;g__Salinivibrio;s__Salinivibrio unclassified	4.55943e-07	8.26338e-07
d__Bacteria;p__Proteobacteria;c__Deltaproteobacteria;o__Desulfovibrionales;f__Desulfovibrionaceae;g__Desulfovibrio;s__Desulfovibrio hydrothermalis	4.54345e-07	1.0802e-06
d__Eukaryota;k__Fungi;p__Ascomycota;c__Schizosaccharomycetes;o__Schizosaccharomycetales;f__Schizosaccharomycetaceae;g__Schizosaccharomyces	4.53483e-07	4.45428e-07
d__Bacteria;p__Proteobacteria;c__Alphaproteobacteria;o__Rhizobiales;f__Phyllobacteriaceae;g__;s__Phyllobacteriaceae unclassified	4.53386e-07	3.51941e-07
d__Bacteria;p__Spirochaetes;c__Spirochaetia;o__Spirochaetales;f__Borreliaceae;g__Borrelia;s__Borrelia miyamotoi	4.51342e-07	2.69156e-07
d__Bacteria;p__Proteobacteria;c__Alphaproteobacteria;o__Rhodobacterales;f__Rhodobacteraceae;g__Paracoccus;s__Paracoccus yeei	4.48603e-07	4.57172e-07
d__Bacteria;p__Firmicutes;c__Bacilli;o__Lactobacillales;f__Lactobacillaceae;g__Pediococcus;s__Pediococcus pentosaceus	4.47665e-07	7.44352e-07
d__Bacteria;p__Proteobacteria;c__Alphaproteobacteria;o__Rhizobiales;f__Bradyrhizobiaceae;g__Bradyrhizobium;s__Bradyrhizobium unclassified	4.43457e-07	2.70466e-07
d__Bacteria;p__Bacteroidetes;c__Flavobacteriia;o__Flavobacteriales;f__Flavobacteriaceae;g__;s__Flavobacteriaceae bacterium 10Alg115	4.42877e-07	5.36512e-07
d__Bacteria;p__Proteobacteria;c__Deltaproteobacteria;o__Desulfovibrionales;f__Desulfovibrionaceae;g__Pseudodesulfovibrio;s__Pseudodesulfovibrio indicus	4.41848e-07	4.45305e-07
d__Bacteria;p__Actinobacteria;c__Coriobacteriia;o__Coriobacteriales;f__Atopobiaceae;g__Libanicoccus;s__Libanicoccus massiliensis	4.41166e-07	3.74246e-07
d__Bacteria;p__Proteobacteria;c__Gammaproteobacteria;o__Alteromonadales;f__Shewanellaceae;g__Shewanella;s__Shewanella pealeana	4.3934e-07	2.29761e-07
d__Eukaryota;k__Fungi;p__Ascomycota;c__Sordariomycetes;o__Sordariales;f__Sordariaceae;g__Neurospora	4.37384e-07	5.22582e-07
d__Bacteria;p__Proteobacteria;c__Gammaproteobacteria;o__Alteromonadales;f__Shewanellaceae;g__Shewanella;s__Shewanella sp. FDAARGOS_354	4.36493e-07	4.29035e-07
d__Bacteria;p__Proteobacteria;c__Alphaproteobacteria;o__Rhodospirillales;f__Acetobacteraceae;g__Neokomagataea;s__Neokomagataea sp. Ha5	4.36415e-07	4.94343e-07
d__Bacteria;p__Actinobacteria;c__Actinobacteria;o__Corynebacteriales;f__Nocardiaceae;g__;s__Nocardiaceae unclassified	4.35113e-07	4.86054e-07
d__Bacteria;p__Thermotogae;c__Thermotogae;o__Thermotogales;f__Thermotogaceae;g__Thermotoga;s__Thermotoga caldifontis	4.33786e-07	6.03666e-07
d__Bacteria;p__Bacteroidetes;c__;o__Bacteroidetes Order II. Incertae sedis;f__Rhodothermaceae;g__Salinibacter;s__Salinibacter ruber	4.3148e-07	4.55039e-07
d__Bacteria;p__Bacteroidetes;c__Sphingobacteriia;o__Sphingobacteriales;f__Sphingobacteriaceae;g__Sphingobacterium;s__Sphingobacterium sp. CZ-2	4.29654e-07	4.11339e-07
d__Bacteria;p__Deinococcus-Thermus;c__Deinococci;o__;f__;g__;s__Deinococci unclassified	4.27035e-07	4.04989e-07
d__Bacteria;p__Actinobacteria;c__Actinobacteria;o__Micrococcales;f__Dermabacteraceae;g__Brachybacterium;s__Brachybacterium faecium	4.26362e-07	5.30288e-07
d__Bacteria;p__Chlorobi;c__Chlorobia;o__Chlorobiales;f__Chlorobiaceae;g__Chlorobaculum;s__Chlorobaculum unclassified	4.26259e-07	3.81308e-07
d__Bacteria;p__Proteobacteria;c__Betaproteobacteria;o__Burkholderiales;f__Comamonadaceae;g__Comamonas;s__Comamonas aquatica	4.26214e-07	6.05501e-07
d__Bacteria;p__Firmicutes;c__Clostridia;o__Clostridiales;f__Clostridiaceae;g__Hathewaya;s__Hathewaya histolytica	4.25976e-07	4.87369e-07
d__Bacteria;p__Firmicutes;c__Clostridia;o__Clostridiales;f__Peptococcaceae;g__Desulfosporosinus;s__Desulfosporosinus orientis	4.25755e-07	4.50525e-07
d__Bacteria;p__Proteobacteria;c__Gammaproteobacteria;o__Chromatiales;f__Halothiobacillaceae;g__Halothiobacillus;s__Halothiobacillus unclassified	4.20624e-07	5.63373e-07
d__Bacteria;p__Proteobacteria;c__Deltaproteobacteria;o__Desulfovibrionales;f__Desulfovibrionaceae;g__Desulfovibrio;s__Desulfovibrio alaskensis	4.19507e-07	2.8031e-07
d__Bacteria;p__Proteobacteria;c__Alphaproteobacteria;o__Holosporales;f__;g__;s__Holosporales unclassified	4.15538e-07	6.05866e-07
d__Bacteria;p__Proteobacteria;c__Gammaproteobacteria;o__Enterobacterales;f__Erwiniaceae;g__Wigglesworthia;s__Wigglesworthia glossinidia	4.14765e-07	8.39617e-07
d__Bacteria;p__Chloroflexi;c__Chloroflexia;o__Chloroflexales;f__Chloroflexaceae;g__Chloroflexus;s__Chloroflexus aurantiacus	4.14763e-07	2.93302e-07
d__Bacteria;p__Proteobacteria;c__Gammaproteobacteria;o__Xanthomonadales;f__Rhodanobacteraceae;g__Dokdonella;s__Dokdonella koreensis	4.14463e-07	7.25494e-07
d__Bacteria;p__Actinobacteria;c__Actinobacteria;o__Propionibacteriales;f__Nocardioidaceae;g__Aeromicrobium;s__Aeromicrobium unclassified	4.12202e-07	2.53454e-07
d__Bacteria;p__Tenericutes;c__Mollicutes;o__Entomoplasmatales;f__Entomoplasmataceae;g__Mesoplasma;s__Mesoplasma lactucae	4.11946e-07	5.4153e-07
d__Bacteria;p__Bacteroidetes;c__Sphingobacteriia;o__Sphingobacteriales;f__Sphingobacteriaceae;g__Mucilaginibacter;s__Mucilaginibacter paludis	4.11887e-07	3.35409e-07
d__Bacteria;p__Actinobacteria;c__Actinobacteria;o__Micrococcales;f__Dermabacteraceae;g__Brachybacterium;s__Brachybacterium sp. P6-10-X1	4.10159e-07	3.67617e-07
d__Bacteria;p__Firmicutes;c__Bacilli;o__Bacillales;f__;g__Gemella;s__Gemella haemolysans	4.10008e-07	1.91046e-07
d__Bacteria;p__Actinobacteria;c__Actinobacteria;o__Micrococcales;f__Micrococcaceae;g__Kocuria;s__Kocuria indica	4.09448e-07	4.31489e-07
d__Bacteria;p__Actinobacteria;c__Actinobacteria;o__Corynebacteriales;f__Corynebacteriaceae;g__Corynebacterium;s__Corynebacterium riegelii	4.09434e-07	6.78715e-07
d__Bacteria;p__Proteobacteria;c__Alphaproteobacteria;o__Sphingomonadales;f__Erythrobacteraceae;g__;s__Erythrobacteraceae unclassified	4.09077e-07	4.12462e-07
d__Bacteria;p__Actinobacteria;c__Actinobacteria;o__Micrococcales;f__Dermabacteraceae;g__Devriesea;s__Devriesea agamarum	4.08915e-07	5.05498e-07
d__Bacteria;p__Cyanobacteria;c__;o__Synechococcales;f__Leptolyngbyaceae;g__Leptolyngbya;s__Leptolyngbya sp. PCC 7376	4.08587e-07	5.48594e-07
d__Bacteria;p__Proteobacteria;c__Alphaproteobacteria;o__Rhodospirillales;f__Acetobacteraceae;g__Commensalibacter;s__Commensalibacter sp. AMU001	4.08174e-07	3.45932e-07
d__Bacteria;p__Firmicutes;c__Bacilli;o__Lactobacillales;f__Lactobacillaceae;g__Pediococcus;s__Pediococcus acidilactici	4.07543e-07	5.05229e-07
d__Bacteria;p__Firmicutes;c__Clostridia;o__Clostridiales;f__Clostridiaceae;g__Clostridium;s__Clostridium sp. BNL1100	4.0681e-07	4.6223e-07
d__Bacteria;p__Proteobacteria;c__Betaproteobacteria;o__Burkholderiales;f__Comamonadaceae;g__Comamonas;s__Comamonas serinivorans	4.0459e-07	5.22136e-07
d__Bacteria;p__Firmicutes;c__Clostridia;o__Clostridiales;f__Eubacteriaceae;g__Acetobacterium;s__Acetobacterium woodii	4.04576e-07	4.21556e-07
d__Bacteria;p__Proteobacteria;c__Gammaproteobacteria;o__Enterobacterales;f__Erwiniaceae;g__Erwinia;s__Candidatus Erwinia haradaeae	4.04531e-07	3.39058e-07
d__Bacteria;p__Chlamydiae;c__Chlamydiia;o__Parachlamydiales;f__Parachlamydiaceae;g__Neochlamydia;s__Neochlamydia sp. S13	4.04278e-07	3.6306e-07
d__Bacteria;p__Proteobacteria;c__Gammaproteobacteria;o__Alteromonadales;f__Pseudoalteromonadaceae;g__Pseudoalteromonas;s__Pseudoalteromonas unclassified	4.03672e-07	5.33206e-07
d__Bacteria;p__Proteobacteria;c__Gammaproteobacteria;o__Alteromonadales;f__Alteromonadaceae;g__Marinobacter;s__Marinobacter unclassified	4.02996e-07	4.8357e-07
d__Bacteria;p__Proteobacteria;c__Zetaproteobacteria;o__Mariprofundales;f__Mariprofundaceae;g__Mariprofundus;s__Mariprofundus aestuarium	4.0127e-07	5.94741e-07
d__Bacteria;p__Proteobacteria;c__Gammaproteobacteria;o__Chromatiales;f__Ectothiorhodospiraceae;g__Acidihalobacter;s__Acidihalobacter prosperus	4.00629e-07	1.79184e-06
d__Bacteria;p__Actinobacteria;c__Actinobacteria;o__Propionibacteriales;f__Nocardioidaceae;g__Micropruina;s__Micropruina glycogenica	3.99272e-07	2.98722e-07
d__Archaea;p__Euryarchaeota;c__Methanomicrobia;o__Methanosarcinales;f__Methanotrichaceae;g__Methanothrix;s__Methanothrix unclassified	3.95637e-07	4.24571e-07
d__Bacteria;p__Firmicutes;c__Bacilli;o__Bacillales;f__Paenibacillaceae;g__Paenibacillus;s__Paenibacillus sp. HB172198	3.95107e-07	6.22701e-07
d__Bacteria;p__Proteobacteria;c__Gammaproteobacteria;o__Pasteurellales;f__Pasteurellaceae;g__Haemophilus;s__Haemophilus parainfluenzae	3.94677e-07	6.15383e-07
d__Bacteria;p__Proteobacteria;c__Epsilonproteobacteria;o__Campylobacterales;f__Campylobacteraceae;g__Campylobacter;s__Campylobacter cuniculorum	3.94395e-07	3.64894e-07
d__Bacteria;p__Proteobacteria;c__Gammaproteobacteria;o__Xanthomonadales;f__Xanthomonadaceae;g__Xanthomonas;s__Xanthomonas citri	3.93941e-07	2.06176e-07
d__Bacteria;p__Proteobacteria;c__Gammaproteobacteria;o__Enterobacterales;f__Morganellaceae;g__Photorhabdus;s__Photorhabdus laumondii	3.93667e-07	4.31796e-07
d__Bacteria;p__Actinobacteria;c__Actinobacteria;o__Micrococcales;f__Microbacteriaceae;g__Leucobacter;s__Leucobacter sp. DSM 101948	3.9327e-07	5.21092e-07
d__Bacteria;p__Bacteroidetes;c__Flavobacteriia;o__Flavobacteriales;f__Flavobacteriaceae;g__Flavobacterium;s__Flavobacterium anhuiense	3.93233e-07	1.37676e-06
d__Bacteria;p__Proteobacteria;c__Gammaproteobacteria;o__Vibrionales;f__Vibrionaceae;g__Aliivibrio;s__Aliivibrio salmonicida	3.92942e-07	3.9974e-07
d__Bacteria;p__Firmicutes;c__Clostridia;o__Clostridiales;f__Peptococcaceae;g__Desulfitobacterium;s__Desulfitobacterium dichloroeliminans	3.92379e-07	5.15454e-07
d__Bacteria;p__Tenericutes;c__Mollicutes;o__Mycoplasmatales;f__Mycoplasmataceae;g__Mycoplasma;s__Mycoplasma bovirhinis	3.90731e-07	1.44095e-06
d__Archaea;p__Euryarchaeota;c__Methanomicrobia;o__Methanomicrobiales;f__Methanoregulaceae;g__;s__Methanoregulaceae unclassified	3.90096e-07	1.66744e-06
d__Bacteria;p__Actinobacteria;c__Actinobacteria;o__Micrococcales;f__Microbacteriaceae;g__Leucobacter;s__Leucobacter triazinivorans	3.89955e-07	3.45266e-07
d__Bacteria;p__Actinobacteria;c__Actinobacteria;o__Bifidobacteriales;f__Bifidobacteriaceae;g__Bifidobacterium;s__Bifidobacterium bifidum	3.88967e-07	7.31544e-07
d__Bacteria;p__Tenericutes;c__Mollicutes;o__Entomoplasmatales;f__Spiroplasmataceae;g__Spiroplasma;s__Spiroplasma kunkelii	3.88954e-07	4.74661e-07
d__Bacteria;p__Proteobacteria;c__Gammaproteobacteria;o__Thiotrichales;f__Thiotrichaceae;g__;s__Thiotrichaceae unclassified	3.88282e-07	1.31568e-06
d__Bacteria;p__Firmicutes;c__Bacilli;o__Bacillales;f__Staphylococcaceae;g__Staphylococcus;s__Staphylococcus epidermidis	3.87873e-07	2.69329e-07
d__Bacteria;p__Proteobacteria;c__Betaproteobacteria;o__Nitrosomonadales;f__Methylophilaceae;g__;s__Methylophilaceae unclassified	3.87857e-07	3.21646e-07
d__Bacteria;p__Proteobacteria;c__Deltaproteobacteria;o__Desulfobacterales;f__Desulfobacteraceae;g__Desulfobacter;s__Desulfobacter unclassified	3.85762e-07	3.8387e-07
d__Bacteria;p__Proteobacteria;c__Gammaproteobacteria;o__Enterobacterales;f__Morganellaceae;g__Arsenophonus;s__Arsenophonus nasoniae	3.85672e-07	3.12343e-07
d__Bacteria;p__Proteobacteria;c__Gammaproteobacteria;o__Xanthomonadales;f__Xanthomonadaceae;g__Pseudoxanthomonas;s__Pseudoxanthomonas spadix	3.85544e-07	5.10783e-07
d__Bacteria;p__Proteobacteria;c__Deltaproteobacteria;o__Desulfuromonadales;f__Geobacteraceae;g__Geoalkalibacter;s__Geoalkalibacter subterraneus	3.838e-07	4.10035e-07
d__Bacteria;p__Tenericutes;c__Mollicutes;o__Mycoplasmatales;f__Mycoplasmataceae;g__Mycoplasma;s__Mycoplasma maculosum	3.83629e-07	6.97555e-07
d__Bacteria;p__Proteobacteria;c__Gammaproteobacteria;o__Enterobacterales;f__Erwiniaceae;g__Erwinia;s__Erwinia sp. Ejp617	3.81637e-07	2.17189e-07
d__Bacteria;p__Proteobacteria;c__Betaproteobacteria;o__Rhodocyclales;f__Azonexaceae;g__Dechloromonas;s__Dechloromonas unclassified	3.8082e-07	6.56576e-07
d__Bacteria;p__Acidobacteria;c__Acidobacteriia;o__Acidobacteriales;f__Acidobacteriaceae;g__Acidobacterium;s__Acidobacterium capsulatum	3.80416e-07	4.04414e-07
d__Bacteria;p__Firmicutes;c__Clostridia;o__Clostridiales;f__Peptococcaceae;g__Desulfotomaculum;s__Desulfotomaculum ferrireducens	3.75769e-07	3.18732e-07
d__Bacteria;p__Proteobacteria;c__Betaproteobacteria;o__Burkholderiales;f__Burkholderiaceae;g__Burkholderia;s__Burkholderia ubonensis	3.75146e-07	2.48645e-07
d__Bacteria;p__Ignavibacteriae;c__Ignavibacteria;o__Ignavibacteriales;f__Melioribacteraceae;g__Melioribacter;s__Melioribacter roseus	3.74903e-07	2.81431e-07
d__Bacteria;p__Actinobacteria;c__Actinobacteria;o__Propionibacteriales;f__Propionibacteriaceae;g__Tessaracoccus;s__Tessaracoccus flavus	3.74482e-07	4.23427e-07
d__Bacteria;p__Spirochaetes;c__Spirochaetia;o__Leptospirales;f__Leptospiraceae;g__Leptospira;s__Leptospira tipperaryensis	3.74115e-07	3.38761e-07
d__Bacteria;p__Proteobacteria;c__Alphaproteobacteria;o__Rhodobacterales;f__;g__;s__Rhodobacterales unclassified	3.71837e-07	2.85891e-07
d__Bacteria;p__Actinobacteria;c__Actinobacteria;o__Streptomycetales;f__Streptomycetaceae;g__Streptomyces;s__Streptomyces xiamenensis	3.70764e-07	3.42808e-07
d__Bacteria;p__Proteobacteria;c__Deltaproteobacteria;o__Desulfuromonadales;f__Desulfuromonadaceae;g__Pelobacter;s__Pelobacter sp. SFB93	3.70609e-07	2.47053e-07
d__Bacteria;p__Proteobacteria;c__Gammaproteobacteria;o__Enterobacterales;f__Yersiniaceae;g__Yersinia;s__Yersinia frederiksenii	3.70556e-07	3.85881e-07
d__Bacteria;p__Proteobacteria;c__Deltaproteobacteria;o__Desulfovibrionales;f__Desulfohalobiaceae;g__Desulfohalobium;s__Desulfohalobium retbaense	3.67559e-07	5.89502e-07
d__Bacteria;p__Proteobacteria;c__Gammaproteobacteria;o__Oceanospirillales;f__Halomonadaceae;g__Kushneria;s__Kushneria unclassified	3.6749e-07	4.36429e-07
d__Bacteria;p__Proteobacteria;c__Alphaproteobacteria;o__Rhodospirillales;f__Rhodospirillaceae;g__Rhodospirillum;s__Rhodospirillum centenum	3.67262e-07	9.99442e-07
d__Bacteria;p__Proteobacteria;c__Gammaproteobacteria;o__Enterobacterales;f__Enterobacteriaceae;g__Candidatus Doolittlea;s__Candidatus Doolittlea endobia	3.66791e-07	4.30942e-07
d__Bacteria;p__Proteobacteria;c__Alphaproteobacteria;o__Rickettsiales;f__Rickettsiaceae;g__Candidatus Phycorickettsia;s__Candidatus Phycorickettsia trachydisci	3.66553e-07	4.67871e-07
d__Bacteria;p__Proteobacteria;c__Betaproteobacteria;o__Burkholderiales;f__Burkholderiaceae;g__Burkholderia;s__Burkholderia thailandensis	3.66058e-07	2.29587e-07
d__Bacteria;p__Tenericutes;c__Mollicutes;o__Mycoplasmatales;f__Mycoplasmataceae;g__Mycoplasma;s__Mycoplasma crocodyli	3.64028e-07	2.00838e-07
d__Bacteria;p__Proteobacteria;c__Betaproteobacteria;o__Burkholderiales;f__Burkholderiaceae;g__Burkholderia;s__Burkholderia cenocepacia	3.63778e-07	3.94519e-07
d__Bacteria;p__Proteobacteria;c__Alphaproteobacteria;o__Rhodobacterales;f__Rhodobacteraceae;g__Gemmobacter;s__Gemmobacter sp. HYN0069	3.6307e-07	4.03782e-07
d__Bacteria;p__Proteobacteria;c__Deltaproteobacteria;o__Myxococcales;f__Polyangiaceae;g__;s__Polyangiaceae unclassified	3.63056e-07	4.09909e-07
d__Bacteria;p__Proteobacteria;c__Betaproteobacteria;o__Burkholderiales;f__Comamonadaceae;g__Verminephrobacter;s__Verminephrobacter eiseniae	3.62914e-07	3.2649e-07
d__Bacteria;p__Cyanobacteria;c__;o__Synechococcales;f__Synechococcaceae;g__;s__Synechococcaceae unclassified	3.62864e-07	4.72317e-07
d__Bacteria;p__Proteobacteria;c__Betaproteobacteria;o__Nitrosomonadales;f__Nitrosomonadaceae;g__Nitrosomonas;s__Nitrosomonas communis	3.62448e-07	2.61449e-07
d__Bacteria;p__Tenericutes;c__Mollicutes;o__Mycoplasmatales;f__Mycoplasmataceae;g__Mycoplasma;s__Mycoplasma gallisepticum	3.62327e-07	5.27481e-07
d__Bacteria;p__Bacteroidetes;c__Flavobacteriia;o__Flavobacteriales;f__Flavobacteriaceae;g__Chryseobacterium;s__Chryseobacterium sp. StRB126	3.58137e-07	2.32825e-07
d__Bacteria;p__Cyanobacteria;c__;o__Oscillatoriales;f__;g__;s__Oscillatoriales unclassified	3.57935e-07	2.7108e-07
d__Bacteria;p__Proteobacteria;c__Alphaproteobacteria;o__Rhodospirillales;f__Acetobacteraceae;g__Acetobacter;s__Acetobacter aceti	3.57763e-07	3.69309e-07
d__Bacteria;p__Proteobacteria;c__Epsilonproteobacteria;o__Campylobacterales;f__Campylobacteraceae;g__Campylobacter;s__Campylobacter upsaliensis	3.57657e-07	2.88957e-07
d__Bacteria;p__Proteobacteria;c__Betaproteobacteria;o__Burkholderiales;f__Burkholderiaceae;g__Ralstonia;s__Ralstonia unclassified	3.57443e-07	2.3455e-07
d__Bacteria;p__Proteobacteria;c__Betaproteobacteria;o__;f__;g__Candidatus Nasuia;s__Candidatus Nasuia deltocephalinicola	3.57143e-07	2.66418e-07
d__Bacteria;p__Gemmatimonadetes;c__Gemmatimonadetes;o__Gemmatimonadales;f__Gemmatimonadaceae;g__Gemmatimonas;s__Gemmatimonas aurantiaca	3.55975e-07	2.86634e-07
d__Bacteria;p__Actinobacteria;c__Actinobacteria;o__Pseudonocardiales;f__Pseudonocardiaceae;g__;s__Pseudonocardiaceae unclassified	3.5555e-07	4.08241e-07
d__Bacteria;p__Proteobacteria;c__Gammaproteobacteria;o__Acidiferrobacterales;f__Acidiferrobacteraceae;g__;s__Acidiferrobacteraceae unclassified	3.53502e-07	3.86589e-07
d__Bacteria;p__Proteobacteria;c__Gammaproteobacteria;o__Xanthomonadales;f__Xanthomonadaceae;g__Xylella;s__Xylella taiwanensis	3.51586e-07	2.94497e-07
d__Bacteria;p__Proteobacteria;c__Gammaproteobacteria;o__Enterobacterales;f__Enterobacteriaceae;g__Shigella;s__Shigella sonnei	3.50997e-07	3.16233e-07
d__Bacteria;p__Firmicutes;c__Bacilli;o__Bacillales;f__Paenibacillaceae;g__Brevibacillus;s__Brevibacillus formosus	3.50624e-07	1.99368e-07
d__Bacteria;p__Proteobacteria;c__Gammaproteobacteria;o__Enterobacterales;f__Enterobacteriaceae;g__Enterobacter;s__Enterobacter cloacae	3.4806e-07	6.73292e-07
d__Bacteria;p__Proteobacteria;c__Deltaproteobacteria;o__Myxococcales;f__Polyangiaceae;g__Sorangium;s__Sorangium cellulosum	3.47974e-07	3.51564e-07
d__Bacteria;p__Firmicutes;c__Bacilli;o__Lactobacillales;f__Streptococcaceae;g__Streptococcus;s__Streptococcus thermophilus	3.47961e-07	2.21826e-07
d__Bacteria;p__Bacteroidetes;c__Bacteroidia;o__Bacteroidales;f__Bacteroidaceae;g__Bacteroides;s__Bacteroides caecimuris	3.47401e-07	3.45482e-07
d__Bacteria;p__Proteobacteria;c__Alphaproteobacteria;o__Rhodobacterales;f__Rhodobacteraceae;g__Roseovarius;s__Roseovarius unclassified	3.46674e-07	5.53745e-07
d__Bacteria;p__Proteobacteria;c__Gammaproteobacteria;o__Pseudomonadales;f__Moraxellaceae;g__Moraxella;s__Moraxella cuniculi	3.46196e-07	5.97461e-07
d__Bacteria;p__Actinobacteria;c__Actinobacteria;o__Streptosporangiales;f__Streptosporangiaceae;g__Streptosporangium;s__Streptosporangium roseum	3.45398e-07	1.48624e-06
d__Bacteria;p__Proteobacteria;c__Betaproteobacteria;o__Burkholderiales;f__Comamonadaceae;g__Delftia;s__Delftia acidovorans	3.45274e-07	2.89824e-07
d__Bacteria;p__Proteobacteria;c__Gammaproteobacteria;o__Thiotrichales;f__Francisellaceae;g__Francisella;s__Francisella philomiragia	3.44515e-07	2.25395e-07
d__Bacteria;p__Proteobacteria;c__Betaproteobacteria;o__Rhodocyclales;f__Zoogloeaceae;g__Thauera;s__Thauera unclassified	3.43183e-07	4.8474e-07
d__Bacteria;p__Firmicutes;c__Clostridia;o__Clostridiales;f__Clostridiaceae;g__Clostridium;s__Clostridium aceticum	3.42771e-07	4.47097e-07
d__Bacteria;p__Bacteroidetes;c__Sphingobacteriia;o__Sphingobacteriales;f__Sphingobacteriaceae;g__Sphingobacterium;s__Sphingobacterium daejeonense	3.42405e-07	4.3651e-07
d__Bacteria;p__Cyanobacteria;c__;o__Chroococcidiopsidales;f__Chroococcidiopsidaceae;g__Chroococcidiopsis;s__Chroococcidiopsis thermalis	3.4182e-07	3.26322e-07
d__Bacteria;p__Actinobacteria;c__Actinobacteria;o__Corynebacteriales;f__Corynebacteriaceae;g__Corynebacterium;s__Corynebacterium aquilae	3.405e-07	3.44449e-07
d__Bacteria;p__Verrucomicrobia;c__Methylacidiphilae;o__Methylacidiphilales;f__Methylacidiphilaceae;g__Methylacidiphilum;s__Methylacidiphilum unclassified	3.39937e-07	3.88985e-07
d__Bacteria;p__Proteobacteria;c__Gammaproteobacteria;o__Enterobacterales;f__Enterobacteriaceae;g__Citrobacter;s__Citrobacter sp. CRE-46	3.39786e-07	3.21433e-07
d__Bacteria;p__Actinobacteria;c__Actinobacteria;o__Pseudonocardiales;f__Pseudonocardiaceae;g__Amycolatopsis;s__Amycolatopsis methanolica	3.39467e-07	5.92886e-07
d__Bacteria;p__Proteobacteria;c__Alphaproteobacteria;o__Rhizobiales;f__Phyllobacteriaceae;g__Roseitalea;s__Roseitalea porphyridii	3.39404e-07	8.20095e-07
d__Bacteria;p__Tenericutes;c__Mollicutes;o__Mycoplasmatales;f__Mycoplasmataceae;g__Mycoplasma;s__Mycoplasma phocirhinis	3.39324e-07	5.00819e-07
d__Bacteria;p__Proteobacteria;c__Gammaproteobacteria;o__Pseudomonadales;f__Pseudomonadaceae;g__Pseudomonas;s__Pseudomonas citronellolis	3.39268e-07	5.53687e-07
d__Bacteria;p__Proteobacteria;c__Alphaproteobacteria;o__Rhizobiales;f__Methylocystaceae;g__Terasakiella;s__Terasakiella sp. SH-1	3.38288e-07	3.47565e-07
d__Bacteria;p__Actinobacteria;c__Actinobacteria;o__Streptosporangiales;f__Nocardiopsaceae;g__;s__Nocardiopsaceae unclassified	3.36484e-07	1.93781e-07
d__Archaea;p__Euryarchaeota;c__Methanomicrobia;o__Methanomicrobiales;f__Methanomicrobiaceae;g__Methanoculleus;s__Methanoculleus marisnigri	3.36457e-07	1.55633e-06
d__Bacteria;p__Proteobacteria;c__Gammaproteobacteria;o__Pasteurellales;f__Pasteurellaceae;g__Gallibacterium;s__Gallibacterium anatis	3.35923e-07	3.44672e-07
d__Bacteria;p__Actinobacteria;c__Actinobacteria;o__Corynebacteriales;f__Corynebacteriaceae;g__Corynebacterium;s__Corynebacterium mustelae	3.35445e-07	3.55216e-07
d__Bacteria;p__Thermotogae;c__Thermotogae;o__Thermotogales;f__Thermotogaceae;g__Thermotoga;s__Thermotoga unclassified	3.34858e-07	2.21567e-07
d__Bacteria;p__Proteobacteria;c__Alphaproteobacteria;o__Rhodospirillales;f__Rhodospirillaceae;g__Indioceanicola;s__Indioceanicola profundi	3.34564e-07	8.80817e-07
d__Bacteria;p__Firmicutes;c__Clostridia;o__Clostridiales;f__Eubacteriaceae;g__Eubacterium;s__Eubacterium limosum	3.34362e-07	3.37862e-07
d__Bacteria;p__Planctomycetes;c__Phycisphaerae;o__;f__;g__;s__Phycisphaerae unclassified	3.30738e-07	7.31235e-07
d__Bacteria;p__Firmicutes;c__Clostridia;o__Clostridiales;f__Clostridiaceae;g__Clostridium;s__Clostridium novyi	3.30708e-07	5.21792e-07
d__Bacteria;p__Proteobacteria;c__Gammaproteobacteria;o__Pasteurellales;f__Pasteurellaceae;g__Mannheimia;s__Mannheimia haemolytica	3.29668e-07	2.62299e-07
d__Bacteria;p__Proteobacteria;c__Deltaproteobacteria;o__Desulfuromonadales;f__Desulfuromonadaceae;g__Pelobacter;s__Pelobacter propionicus	3.27711e-07	6.13426e-07
d__Bacteria;p__Tenericutes;c__Mollicutes;o__Mycoplasmatales;f__Mycoplasmataceae;g__Mycoplasma;s__Mycoplasma meleagridis	3.26342e-07	2.54915e-07
d__Bacteria;p__Proteobacteria;c__Alphaproteobacteria;o__Rhizobiales;f__Beijerinckiaceae;g__Methylocella;s__Methylocella tundrae	3.26315e-07	2.19686e-07
d__Bacteria;p__Nitrospirae;c__Nitrospira;o__Nitrospirales;f__Nitrospiraceae;g__;s__Nitrospiraceae unclassified	3.26051e-07	3.72845e-07
d__Bacteria;p__Proteobacteria;c__Deltaproteobacteria;o__Myxococcales;f__Myxococcaceae;g__;s__Myxococcaceae unclassified	3.26023e-07	5.07535e-07
d__Bacteria;p__Actinobacteria;c__Actinobacteria;o__Micrococcales;f__Microbacteriaceae;g__Candidatus Aquiluna;s__Candidatus Aquiluna sp. UB-MaderosW2red	3.25157e-07	2.79401e-07
d__Bacteria;p__Ignavibacteriae;c__Ignavibacteria;o__Ignavibacteriales;f__Ignavibacteriaceae;g__Ignavibacterium;s__Ignavibacterium album	3.22316e-07	5.93849e-07
d__Bacteria;p__Actinobacteria;c__Actinobacteria;o__Streptomycetales;f__Streptomycetaceae;g__Streptomyces;s__Streptomyces sp. CMB-StM0423	3.221e-07	2.16094e-07
d__Bacteria;p__Spirochaetes;c__Spirochaetia;o__Leptospirales;f__Leptospiraceae;g__Leptospira;s__Leptospira santarosai	3.22007e-07	9.55051e-07
d__Bacteria;p__Proteobacteria;c__Alphaproteobacteria;o__Rhizobiales;f__Methylobacteriaceae;g__Methylobacterium;s__Methylobacterium unclassified	3.22002e-07	3.51841e-07
d__Bacteria;p__Firmicutes;c__Bacilli;o__Bacillales;f__Bacillaceae;g__Geobacillus;s__Geobacillus sp. GHH01	3.21875e-07	3.14756e-07
d__Bacteria;p__Proteobacteria;c__Gammaproteobacteria;o__Alteromonadales;f__Alteromonadaceae;g__Alteromonas;s__Alteromonas unclassified	3.21505e-07	8.94394e-07
d__Bacteria;p__Proteobacteria;c__Deltaproteobacteria;o__Desulfuromonadales;f__Geobacteraceae;g__Geobacter;s__Geobacter sp. DSM 9736	3.2145e-07	2.41898e-07
d__Bacteria;p__Proteobacteria;c__Epsilonproteobacteria;o__Campylobacterales;f__Campylobacteraceae;g__Arcobacter;s__Arcobacter butzleri	3.21213e-07	7.86663e-07
d__Bacteria;p__Chlorobi;c__Chlorobia;o__Chlorobiales;f__Chlorobiaceae;g__Prosthecochloris;s__Prosthecochloris unclassified	3.21108e-07	6.57924e-07
d__Bacteria;p__Gemmatimonadetes;c__Gemmatimonadetes;o__Gemmatimonadales;f__Gemmatimonadaceae;g__;s__Gemmatimonadaceae unclassified	3.19804e-07	3.07991e-07
d__Bacteria;p__Cyanobacteria;c__;o__Oscillatoriales;f__Oscillatoriaceae;g__Oscillatoria;s__Oscillatoria nigro-viridis	3.19792e-07	3.73541e-07
d__Bacteria;p__Firmicutes;c__Bacilli;o__Lactobacillales;f__Lactobacillaceae;g__Pediococcus;s__Pediococcus damnosus	3.17303e-07	2.38832e-07
d__Bacteria;p__Proteobacteria;c__Alphaproteobacteria;o__Sphingomonadales;f__Sphingomonadaceae;g__Sphingobium;s__Sphingobium unclassified	3.17084e-07	2.12567e-07
d__Bacteria;p__Proteobacteria;c__Gammaproteobacteria;o__Alteromonadales;f__Alteromonadaceae;g__Glaciecola;s__Glaciecola sp. THG-3.7	3.16826e-07	5.03427e-07
d__Bacteria;p__Actinobacteria;c__Actinobacteria;o__Corynebacteriales;f__Corynebacteriaceae;g__Corynebacterium;s__Corynebacterium choanis	3.16727e-07	4.1786e-07
d__Bacteria;p__Thermotogae;c__Thermotogae;o__Thermotogales;f__Fervidobacteriaceae;g__;s__Fervidobacteriaceae unclassified	3.15518e-07	8.75408e-07
d__Bacteria;p__Bacteroidetes;c__Flavobacteriia;o__Flavobacteriales;f__Flavobacteriaceae;g__Flavobacterium;s__Flavobacterium arcticum	3.14431e-07	4.4334e-07
d__Bacteria;p__Actinobacteria;c__Actinobacteria;o__Micrococcales;f__Microbacteriaceae;g__Microbacterium;s__Microbacterium sp. No. 7	3.13789e-07	3.37715e-07
d__Bacteria;p__Firmicutes;c__Bacilli;o__Bacillales;f__Paenibacillaceae;g__Paenibacillus;s__Paenibacillus xylanexedens	3.13677e-07	2.88465e-07
d__Bacteria;p__Proteobacteria;c__Alphaproteobacteria;o__Rhodospirillales;f__Acetobacteraceae;g__Acetobacter;s__Acetobacter pomorum	3.12588e-07	2.94044e-07
d__Bacteria;p__Proteobacteria;c__Gammaproteobacteria;o__Chromatiales;f__Ectothiorhodospiraceae;g__Halorhodospira;s__Halorhodospira halochloris	3.12428e-07	4.38298e-07
d__Bacteria;p__Actinobacteria;c__Actinobacteria;o__;f__;g__;s__Actinobacteria bacterium IMCC26256	3.11924e-07	3.44608e-07
d__Bacteria;p__Spirochaetes;c__Spirochaetia;o__Brachyspirales;f__Brachyspiraceae;g__Brachyspira;s__Brachyspira pilosicoli	3.08978e-07	5.89609e-07
d__Eukaryota;k__Fungi;p__Ascomycota;c__Sordariomycetes;o__Glomerellales;f__Glomerellaceae;g__Colletotrichum	3.0897e-07	4.89794e-07
d__Bacteria;p__Proteobacteria;c__Epsilonproteobacteria;o__Campylobacterales;f__Campylobacteraceae;g__Campylobacter;s__Campylobacter ureolyticus	3.06785e-07	5.27145e-07
d__Bacteria;p__Proteobacteria;c__Betaproteobacteria;o__Burkholderiales;f__Burkholderiaceae;g__Paraburkholderia;s__Paraburkholderia sp. SOS3	3.06375e-07	3.92115e-07
d__Bacteria;p__Spirochaetes;c__Spirochaetia;o__Leptospirales;f__Leptospiraceae;g__Leptospira;s__Leptospira biflexa	3.06352e-07	3.03416e-07
d__Bacteria;p__Proteobacteria;c__Alphaproteobacteria;o__Rickettsiales;f__Anaplasmataceae;g__Neorickettsia;s__Neorickettsia unclassified	3.06266e-07	3.1947e-07
d__Bacteria;p__Cyanobacteria;c__;o__Chroococcales;f__Aphanothecaceae;g__;s__Aphanothecaceae unclassified	3.04601e-07	4.78464e-07
d__Bacteria;p__Actinobacteria;c__Actinobacteria;o__Corynebacteriales;f__Corynebacteriaceae;g__Corynebacterium;s__Corynebacterium camporealensis	3.04519e-07	5.11249e-07
d__Bacteria;p__Proteobacteria;c__Gammaproteobacteria;o__Alteromonadales;f__Alteromonadaceae;g__Glaciecola;s__Glaciecola nitratireducens	3.04449e-07	2.39801e-07
d__Bacteria;p__Proteobacteria;c__Betaproteobacteria;o__;f__;g__Candidatus Kinetoplastibacterium;s__Candidatus Kinetoplastibacterium unclassified	3.04049e-07	3.93415e-07
d__Bacteria;p__Deinococcus-Thermus;c__Deinococci;o__Deinococcales;f__Deinococcaceae;g__Deinococcus;s__Deinococcus radiodurans	3.03783e-07	6.00035e-07
d__Bacteria;p__Proteobacteria;c__Gammaproteobacteria;o__Pseudomonadales;f__Pseudomonadaceae;g__Pseudomonas;s__Pseudomonas veronii	3.03715e-07	2.34173e-07
d__Bacteria;p__Actinobacteria;c__Actinobacteria;o__Corynebacteriales;f__Corynebacteriaceae;g__Corynebacterium;s__Corynebacterium renale	3.0335e-07	3.6569e-07
d__Eukaryota;k__Fungi;p__Ascomycota;c__Eurotiomycetes;o__Eurotiales;f__Aspergillaceae;g__Aspergillus	3.00743e-07	5.04936e-07
d__Bacteria;p__Proteobacteria;c__Gammaproteobacteria;o__Aeromonadales;f__Aeromonadaceae;g__Aeromonas;s__Aeromonas hydrophila	3.00248e-07	2.39582e-07
d__Bacteria;p__Firmicutes;c__Clostridia;o__Halanaerobiales;f__Halanaerobiaceae;g__Halanaerobium;s__Halanaerobium unclassified	2.99641e-07	2.9521e-07
d__Bacteria;p__Proteobacteria;c__Gammaproteobacteria;o__Methylococcales;f__Methylococcaceae;g__Methylomicrobium;s__Methylomicrobium alcaliphilum	2.99575e-07	3.66434e-07
d__Bacteria;p__Proteobacteria;c__Deltaproteobacteria;o__Desulfobacterales;f__Desulfobulbaceae;g__Desulfocapsa;s__Desulfocapsa sulfexigens	2.9915e-07	3.30167e-07
d__Bacteria;p__Actinobacteria;c__Actinobacteria;o__Actinomycetales;f__Actinomycetaceae;g__Actinomyces;s__Actinomyces hongkongensis	2.99114e-07	2.5294e-07
d__Bacteria;p__Proteobacteria;c__Gammaproteobacteria;o__Cellvibrionales;f__Spongiibacteraceae;g__;s__Spongiibacteraceae unclassified	2.98566e-07	2.32785e-07
d__Bacteria;p__Fusobacteria;c__Fusobacteriia;o__Fusobacteriales;f__Fusobacteriaceae;g__;s__Fusobacteriaceae unclassified	2.97119e-07	4.03792e-07
d__Bacteria;p__Proteobacteria;c__Gammaproteobacteria;o__Chromatiales;f__Halothiobacillaceae;g__Halothiobacillus;s__Halothiobacillus neapolitanus	2.96927e-07	6.32491e-07
d__Bacteria;p__Proteobacteria;c__Gammaproteobacteria;o__Pseudomonadales;f__Pseudomonadaceae;g__Pseudomonas;s__Pseudomonas entomophila	2.95881e-07	2.86063e-07
d__Bacteria;p__Proteobacteria;c__Gammaproteobacteria;o__Enterobacterales;f__Yersiniaceae;g__Yersinia;s__Yersinia intermedia	2.94219e-07	2.15028e-07
d__Bacteria;p__Proteobacteria;c__Betaproteobacteria;o__Nitrosomonadales;f__Methylophilaceae;g__Methylobacillus;s__Methylobacillus flagellatus	2.94129e-07	3.6858e-07
d__Bacteria;p__Chlamydiae;c__Chlamydiia;o__Parachlamydiales;f__Waddliaceae;g__Waddlia;s__Waddlia chondrophila	2.93109e-07	4.67144e-07
d__Bacteria;p__Bacteroidetes;c__Bacteroidia;o__Bacteroidales;f__Rikenellaceae;g__Alistipes;s__Alistipes sp. 3BBH6	2.91717e-07	6.98242e-07
d__Bacteria;p__Firmicutes;c__Bacilli;o__Lactobacillales;f__Lactobacillaceae;g__Lactobacillus;s__Lactobacillus hordei	2.91511e-07	3.25864e-07
d__Bacteria;p__Proteobacteria;c__Gammaproteobacteria;o__Pseudomonadales;f__Pseudomonadaceae;g__Oblitimonas;s__Oblitimonas alkaliphila	2.91335e-07	5.83e-07
d__Bacteria;p__Tenericutes;c__Mollicutes;o__Entomoplasmatales;f__Entomoplasmataceae;g__;s__Entomoplasmataceae unclassified	2.90977e-07	3.99981e-07
d__Bacteria;p__Proteobacteria;c__Gammaproteobacteria;o__Legionellales;f__Coxiellaceae;g__Coxiella;s__Coxiella endosymbiont of Amblyomma americanum	2.89699e-07	2.75458e-07
d__Bacteria;p__Actinobacteria;c__Actinobacteria;o__Corynebacteriales;f__Corynebacteriaceae;g__Corynebacterium;s__Corynebacterium striatum	2.89178e-07	4.25146e-07
d__Bacteria;p__Proteobacteria;c__Gammaproteobacteria;o__Alteromonadales;f__Shewanellaceae;g__Shewanella;s__Shewanella algae	2.88662e-07	5.01386e-07
d__Bacteria;p__Proteobacteria;c__Alphaproteobacteria;o__Rhizobiales;f__Rhizobiaceae;g__Sinorhizobium;s__Sinorhizobium meliloti	2.8853e-07	2.62603e-07
d__Eukaryota;k__Fungi;p__Ascomycota;c__Dothideomycetes;o__Capnodiales;f__Mycosphaerellaceae;g__Zymoseptoria	2.87979e-07	5.3638e-07
d__Bacteria;p__Cyanobacteria;c__;o__Oscillatoriales;f__Oscillatoriaceae;g__Moorea;s__Moorea producens	2.86669e-07	2.44309e-07
d__Bacteria;p__Proteobacteria;c__Gammaproteobacteria;o__Pseudomonadales;f__Moraxellaceae;g__Acinetobacter;s__Acinetobacter sp. NCu2D-2	2.85818e-07	2.89974e-07
d__Bacteria;p__Bacteroidetes;c__Cytophagia;o__Cytophagales;f__Cyclobacteriaceae;g__Echinicola;s__Echinicola vietnamensis	2.8558e-07	6.71246e-07
d__Bacteria;p__Proteobacteria;c__Gammaproteobacteria;o__Enterobacterales;f__Enterobacteriaceae;g__Enterobacter;s__Enterobacter bugandensis	2.84233e-07	2.73859e-07
d__Bacteria;p__Firmicutes;c__Bacilli;o__Bacillales;f__Alicyclobacillaceae;g__Tumebacillus;s__Tumebacillus avium	2.8408e-07	4.98804e-07
d__Bacteria;p__Proteobacteria;c__Gammaproteobacteria;o__Enterobacterales;f__Morganellaceae;g__Arsenophonus;s__Arsenophonus endosymbiont of Aleurodicus dispersus	2.82578e-07	2.38279e-07
d__Bacteria;p__Proteobacteria;c__Alphaproteobacteria;o__Rhizobiales;f__Rhizobiaceae;g__Liberibacter;s__Candidatus Liberibacter africanus	2.82099e-07	1.62384e-07
d__Bacteria;p__Proteobacteria;c__Alphaproteobacteria;o__Rhodospirillales;f__Acetobacteraceae;g__Neokomagataea;s__Neokomagataea tanensis	2.82024e-07	3.14093e-07
d__Bacteria;p__Proteobacteria;c__Gammaproteobacteria;o__Legionellales;f__Legionellaceae;g__Legionella;s__Legionella geestiana	2.80917e-07	5.52658e-07
d__Bacteria;p__Proteobacteria;c__Gammaproteobacteria;o__Vibrionales;f__Vibrionaceae;g__Vibrio;s__Vibrio campbellii	2.80824e-07	2.80435e-07
d__Bacteria;p__Proteobacteria;c__Betaproteobacteria;o__Nitrosomonadales;f__Methylophilaceae;g__Candidatus Methylopumilus;s__Candidatus Methylopumilus universalis	2.80591e-07	2.62082e-07
d__Bacteria;p__Firmicutes;c__Bacilli;o__Bacillales;f__Paenibacillaceae;g__Aneurinibacillus;s__Aneurinibacillus unclassified	2.80499e-07	3.30039e-07
d__Bacteria;p__Actinobacteria;c__Actinobacteria;o__Propionibacteriales;f__Nocardioidaceae;g__Aeromicrobium;s__Aeromicrobium choanae	2.80471e-07	3.25117e-07
d__Bacteria;p__Proteobacteria;c__Gammaproteobacteria;o__Aeromonadales;f__Aeromonadaceae;g__Aeromonas;s__Aeromonas rivipollensis	2.78397e-07	3.04147e-07
d__Bacteria;p__Tenericutes;c__Mollicutes;o__Entomoplasmatales;f__Spiroplasmataceae;g__Spiroplasma;s__Spiroplasma citri	2.78291e-07	2.50861e-07
d__Bacteria;p__Proteobacteria;c__Alphaproteobacteria;o__Rhizobiales;f__Brucellaceae;g__Ochrobactrum;s__Ochrobactrum unclassified	2.77413e-07	2.8846e-07
d__Bacteria;p__Proteobacteria;c__Gammaproteobacteria;o__Xanthomonadales;f__Xanthomonadaceae;g__Luteimonas;s__Luteimonas sp. 100111	2.77089e-07	3.04372e-07
d__Archaea;p__Euryarchaeota;c__Methanomicrobia;o__Methanosarcinales;f__Methanosarcinaceae;g__Methanosalsum;s__Methanosalsum zhilinae	2.76818e-07	3.75399e-07
d__Bacteria;p__Firmicutes;c__Bacilli;o__Lactobacillales;f__Carnobacteriaceae;g__Jeotgalibaca;s__Jeotgalibaca unclassified	2.76409e-07	3.99108e-07
d__Bacteria;p__Verrucomicrobia;c__Opitutae;o__Opitutales;f__Opitutaceae;g__Lacunisphaera;s__Lacunisphaera limnophila	2.74627e-07	3.54877e-07
d__Bacteria;p__Actinobacteria;c__Actinobacteria;o__Propionibacteriales;f__Propionibacteriaceae;g__Propionibacterium;s__Propionibacterium unclassified	2.74198e-07	3.4969e-07
d__Bacteria;p__Actinobacteria;c__Actinobacteria;o__Corynebacteriales;f__Corynebacteriaceae;g__Corynebacterium;s__Corynebacterium matruchotii	2.73189e-07	3.53515e-07
d__Bacteria;p__Bacteroidetes;c__Cytophagia;o__Cytophagales;f__Hymenobacteraceae;g__Rufibacter;s__Rufibacter tibetensis	2.73185e-07	9.23059e-07
d__Bacteria;p__Proteobacteria;c__Gammaproteobacteria;o__Aeromonadales;f__Aeromonadaceae;g__Aeromonas;s__Aeromonas caviae	2.72598e-07	2.47265e-07
d__Bacteria;p__Proteobacteria;c__Gammaproteobacteria;o__Xanthomonadales;f__Xanthomonadaceae;g__Luteimonas;s__Luteimonas sp. JM171	2.7246e-07	2.81765e-07
d__Bacteria;p__Actinobacteria;c__Actinobacteria;o__Propionibacteriales;f__Propionibacteriaceae;g__Cutibacterium;s__Cutibacterium avidum	2.71245e-07	5.23892e-07
d__Bacteria;p__Actinobacteria;c__Actinobacteria;o__Micrococcales;f__Brevibacteriaceae;g__Brevibacterium;s__Brevibacterium aurantiacum	2.7096e-07	2.08305e-07
d__Bacteria;p__Actinobacteria;c__Actinobacteria;o__Propionibacteriales;f__Nocardioidaceae;g__Nocardioides;s__Nocardioides sp. MMS17-SY207-3	2.7036e-07	9.69529e-07
d__Bacteria;p__Actinobacteria;c__Actinobacteria;o__Corynebacteriales;f__Corynebacteriaceae;g__Corynebacterium;s__Corynebacterium glyciniphilum	2.69749e-07	2.3149e-07
d__Bacteria;p__Proteobacteria;c__Gammaproteobacteria;o__Pseudomonadales;f__Moraxellaceae;g__Acinetobacter;s__Acinetobacter sp. LoGeW2-3	2.69441e-07	1.6218e-07
d__Bacteria;p__Actinobacteria;c__Actinobacteria;o__Propionibacteriales;f__Propionibacteriaceae;g__Cutibacterium;s__Cutibacterium unclassified	2.69353e-07	2.53094e-07
d__Bacteria;p__Proteobacteria;c__Gammaproteobacteria;o__Alteromonadales;f__Pseudoalteromonadaceae;g__Pseudoalteromonas;s__Pseudoalteromonas sp. 1_2015MBL_MicDiv	2.68239e-07	2.75581e-07
d__Bacteria;p__Bacteroidetes;c__Flavobacteriia;o__Flavobacteriales;f__Flavobacteriaceae;g__Cellulophaga;s__Cellulophaga unclassified	2.67915e-07	5.63458e-07
d__Bacteria;p__Bacteroidetes;c__Cytophagia;o__Cytophagales;f__Cytophagaceae;g__Spirosoma;s__Spirosoma aerolatum	2.67695e-07	2.3518e-07
d__Bacteria;p__Firmicutes;c__Bacilli;o__Bacillales;f__Staphylococcaceae;g__Staphylococcus;s__Staphylococcus caprae	2.67364e-07	2.33699e-07
d__Bacteria;p__Proteobacteria;c__Gammaproteobacteria;o__Enterobacterales;f__Enterobacteriaceae;g__;s__Enterobacteriaceae bacterium strain FGI 57	2.67053e-07	2.50384e-07
d__Bacteria;p__Proteobacteria;c__Epsilonproteobacteria;o__Campylobacterales;f__Campylobacteraceae;g__Arcobacter;s__Arcobacter suis	2.66921e-07	2.43137e-07
d__Bacteria;p__Firmicutes;c__Bacilli;o__Bacillales;f__Staphylococcaceae;g__Staphylococcus;s__Staphylococcus xylosus	2.66476e-07	4.49454e-07
d__Bacteria;p__Deinococcus-Thermus;c__Deinococci;o__Deinococcales;f__Deinococcaceae;g__Deinococcus;s__Deinococcus wulumuqiensis	2.66256e-07	3.55979e-07
d__Bacteria;p__Proteobacteria;c__Betaproteobacteria;o__Burkholderiales;f__Comamonadaceae;g__Hydrogenophaga;s__Hydrogenophaga sp. NH-16	2.65819e-07	2.30622e-07
d__Bacteria;p__Proteobacteria;c__Betaproteobacteria;o__Burkholderiales;f__Alcaligenaceae;g__Advenella;s__Advenella unclassified	2.65776e-07	3.11025e-07
d__Bacteria;p__Proteobacteria;c__Gammaproteobacteria;o__Pseudomonadales;f__Pseudomonadaceae;g__Pseudomonas;s__Pseudomonas fluorescens	2.64587e-07	3.61831e-07
d__Bacteria;p__Proteobacteria;c__Gammaproteobacteria;o__Pasteurellales;f__Pasteurellaceae;g__Mannheimia;s__Mannheimia unclassified	2.64422e-07	2.52807e-07
d__Bacteria;p__Tenericutes;c__Mollicutes;o__Entomoplasmatales;f__Spiroplasmataceae;g__Spiroplasma;s__Spiroplasma syrphidicola	2.6427e-07	3.3661e-07
d__Bacteria;p__Actinobacteria;c__Actinobacteria;o__Corynebacteriales;f__Corynebacteriaceae;g__Corynebacterium;s__Corynebacterium frankenforstense	2.62324e-07	3.82245e-07
d__Bacteria;p__Actinobacteria;c__Actinobacteria;o__Corynebacteriales;f__Dietziaceae;g__Dietzia;s__Dietzia sp. JS16-p6b	2.62025e-07	3.97619e-07
d__Bacteria;p__Firmicutes;c__Clostridia;o__Thermoanaerobacterales;f__Thermoanaerobacterales Family III. Incertae Sedis;g__Thermosediminibacter;s__Thermosediminibacter oceani	2.6189e-07	4.57425e-07
d__Bacteria;p__Firmicutes;c__Bacilli;o__Lactobacillales;f__Lactobacillaceae;g__Lactobacillus;s__Lactobacillus backii	2.61881e-07	5.79266e-07
d__Bacteria;p__Firmicutes;c__Bacilli;o__Bacillales;f__Paenibacillaceae;g__Cohnella;s__Cohnella sp. HS21	2.61721e-07	7.91548e-07
d__Bacteria;p__Proteobacteria;c__Deltaproteobacteria;o__Desulfuromonadales;f__Geobacteraceae;g__Geobacter;s__Geobacter lovleyi	2.61079e-07	4.13567e-07
d__Bacteria;p__Proteobacteria;c__Gammaproteobacteria;o__Pseudomonadales;f__Moraxellaceae;g__Acinetobacter;s__Acinetobacter sp. ACNIH1	2.60482e-07	3.27928e-07
d__Bacteria;p__Proteobacteria;c__Gammaproteobacteria;o__Oceanospirillales;f__Hahellaceae;g__Hahella;s__Hahella sp. KA22	2.60167e-07	2.43626e-07
d__Bacteria;p__Firmicutes;c__Bacilli;o__Lactobacillales;f__Streptococcaceae;g__Streptococcus;s__Streptococcus salivarius	2.58296e-07	2.63525e-07
d__Bacteria;p__Tenericutes;c__Mollicutes;o__Acholeplasmatales;f__Acholeplasmataceae;g__Acholeplasma;s__Acholeplasma hippikon	2.58253e-07	4.46704e-07
d__Bacteria;p__Proteobacteria;c__Alphaproteobacteria;o__Rhodobacterales;f__Rhodobacteraceae;g__Rhodobacter;s__Rhodobacter sp. CZR27	2.57979e-07	2.80279e-07
d__Bacteria;p__Bacteroidetes;c__Cytophagia;o__Cytophagales;f__Cytophagaceae;g__Runella;s__Runella sp. HYN0085	2.57102e-07	6.25004e-07
d__Bacteria;p__Firmicutes;c__Clostridia;o__Thermoanaerobacterales;f__Thermoanaerobacteraceae;g__Thermoanaerobacter;s__Thermoanaerobacter mathranii	2.56629e-07	6.51461e-07
d__Bacteria;p__Proteobacteria;c__Alphaproteobacteria;o__Rhizobiales;f__Hyphomicrobiaceae;g__;s__Hyphomicrobiaceae unclassified	2.56131e-07	4.01477e-07
d__Bacteria;p__Actinobacteria;c__Actinobacteria;o__Propionibacteriales;f__Propionibacteriaceae;g__Tessaracoccus;s__Tessaracoccus flavescens	2.55723e-07	2.94512e-07
d__Bacteria;p__Firmicutes;c__Bacilli;o__Bacillales;f__Paenibacillaceae;g__Paenibacillus;s__Paenibacillus sp. 32O-W	2.55162e-07	4.36552e-07
d__Bacteria;p__Actinobacteria;c__Actinobacteria;o__Micrococcales;f__Microbacteriaceae;g__Leifsonia;s__Leifsonia unclassified	2.54968e-07	5.34691e-07
d__Bacteria;p__Proteobacteria;c__Alphaproteobacteria;o__Rickettsiales;f__Rickettsiaceae;g__Orientia;s__Orientia tsutsugamushi	2.54369e-07	1.78484e-07
d__Bacteria;p__Cyanobacteria;c__;o__Pleurocapsales;f__Dermocarpellaceae;g__Stanieria;s__Stanieria cyanosphaera	2.5376e-07	4.38679e-07
d__Bacteria;p__Firmicutes;c__Clostridia;o__Halanaerobiales;f__Halanaerobiaceae;g__Halocella;s__Halocella sp. SP3-1	2.53197e-07	1.96637e-07
d__Bacteria;p__Proteobacteria;c__Deltaproteobacteria;o__Desulfarculales;f__Desulfarculaceae;g__Desulfarculus;s__Desulfarculus baarsii	2.52892e-07	1.99875e-07
d__Bacteria;p__Bacteroidetes;c__Bacteroidia;o__Bacteroidales;f__Rikenellaceae;g__Alistipes;s__Alistipes finegoldii	2.52075e-07	2.81715e-07
d__Bacteria;p__Actinobacteria;c__Actinobacteria;o__Micrococcales;f__Microbacteriaceae;g__Rathayibacter;s__Rathayibacter unclassified	2.51794e-07	1.9482e-07
d__Eukaryota;k__Fungi;p__Basidiomycota;c__Tremellomycetes;o__Tremellales;f__Cryptococcaceae;g__Cryptococcus	2.51658e-07	4.18615e-07
d__Bacteria;p__Proteobacteria;c__Deltaproteobacteria;o__Bradymonadales;f__Bradymonadaceae;g__Bradymonas;s__Bradymonas sediminis	2.51396e-07	3.36901e-07
d__Bacteria;p__Bacteroidetes;c__Flavobacteriia;o__Flavobacteriales;f__Flavobacteriaceae;g__Polaribacter;s__Polaribacter unclassified	2.51241e-07	2.62039e-07
d__Bacteria;p__Deferribacteres;c__Deferribacteres;o__Deferribacterales;f__Deferribacteraceae;g__Flexistipes;s__Flexistipes sinusarabici	2.50834e-07	2.05799e-07
d__Bacteria;p__Proteobacteria;c__Alphaproteobacteria;o__Rickettsiales;f__Rickettsiaceae;g__Rickettsia;s__Rickettsia amblyommatis	2.50292e-07	4.31125e-07
d__Bacteria;p__Proteobacteria;c__Gammaproteobacteria;o__Pasteurellales;f__Pasteurellaceae;g__Actinobacillus;s__Actinobacillus lignieresii	2.48641e-07	2.23422e-07
d__Bacteria;p__Chlorobi;c__Chlorobia;o__Chlorobiales;f__Chlorobiaceae;g__Chlorobaculum;s__Chlorobaculum limnaeum	2.48448e-07	4.46352e-07
d__Bacteria;p__Firmicutes;c__Bacilli;o__Lactobacillales;f__Streptococcaceae;g__Streptococcus;s__Streptococcus halotolerans	2.47354e-07	3.52858e-07
d__Bacteria;p__Bacteroidetes;c__Cytophagia;o__Cytophagales;f__Cytophagaceae;g__Pseudarcicella;s__Pseudarcicella sp. HME7025	2.47318e-07	2.92385e-07
d__Bacteria;p__Proteobacteria;c__Betaproteobacteria;o__Burkholderiales;f__Alcaligenaceae;g__Bordetella;s__Bordetella holmesii	2.4642e-07	2.53629e-07
d__Bacteria;p__Actinobacteria;c__Actinobacteria;o__Corynebacteriales;f__Corynebacteriaceae;g__Corynebacterium;s__Corynebacterium phocae	2.46189e-07	3.54916e-07
d__Bacteria;p__Proteobacteria;c__Gammaproteobacteria;o__Vibrionales;f__Vibrionaceae;g__Grimontia;s__Grimontia hollisae	2.4498e-07	3.75817e-07
d__Bacteria;p__Tenericutes;c__;o__;f__;g__;s__Tenericutes bacterium MZ-XQ	2.43092e-07	1.38661e-07
d__Bacteria;p__Actinobacteria;c__Actinobacteria;o__Streptomycetales;f__Streptomycetaceae;g__Streptomyces;s__Streptomyces venezuelae	2.41868e-07	1.22001e-07
d__Bacteria;p__Proteobacteria;c__Epsilonproteobacteria;o__Nautiliales;f__Nautiliaceae;g__;s__Nautiliaceae unclassified	2.40968e-07	2.1356e-07
d__Bacteria;p__Proteobacteria;c__Alphaproteobacteria;o__Pelagibacterales;f__Pelagibacteraceae;g__Candidatus Pelagibacter;s__Candidatus Pelagibacter sp. RS40	2.40446e-07	2.66849e-07
d__Bacteria;p__Cyanobacteria;c__;o__Chroococcales;f__;g__;s__Chroococcales unclassified	2.39718e-07	2.80661e-07
d__Bacteria;p__Proteobacteria;c__Betaproteobacteria;o__Burkholderiales;f__Comamonadaceae;g__Curvibacter;s__Curvibacter sp. AEP1-3	2.39321e-07	2.62755e-07
d__Bacteria;p__Firmicutes;c__Bacilli;o__Lactobacillales;f__Carnobacteriaceae;g__Carnobacterium;s__Carnobacterium unclassified	2.39164e-07	1.75836e-07
d__Bacteria;p__Actinobacteria;c__Actinobacteria;o__Streptosporangiales;f__;g__;s__Streptosporangiales unclassified	2.38865e-07	4.01052e-07
d__Bacteria;p__Proteobacteria;c__Gammaproteobacteria;o__Legionellales;f__Legionellaceae;g__Legionella;s__Legionella endosymbiont of Polyplax serrata	2.38331e-07	5.0999e-07
d__Bacteria;p__Proteobacteria;c__Betaproteobacteria;o__Burkholderiales;f__;g__;s__[Polyangium] brachysporum	2.37121e-07	2.32245e-07
d__Bacteria;p__Actinobacteria;c__Acidimicrobiia;o__Acidimicrobiales;f__Acidimicrobiaceae;g__Acidimicrobium;s__Acidimicrobium ferrooxidans	2.35997e-07	2.16218e-07
d__Bacteria;p__Bacteroidetes;c__Cytophagia;o__Cytophagales;f__Hymenobacteraceae;g__Rufibacter;s__Rufibacter sp. DG31D	2.35937e-07	2.39297e-07
d__Bacteria;p__Proteobacteria;c__Gammaproteobacteria;o__Acidiferrobacterales;f__Acidiferrobacteraceae;g__Acidiferrobacter;s__Acidiferrobacter sp. SPIII_3	2.35819e-07	6.20165e-07
d__Bacteria;p__Firmicutes;c__Bacilli;o__Bacillales;f__Paenibacillaceae;g__Paenibacillus;s__Paenibacillus sp. DCT19	2.35124e-07	3.01918e-07
d__Bacteria;p__Proteobacteria;c__Betaproteobacteria;o__Neisseriales;f__Neisseriaceae;g__Neisseria;s__Neisseria lactamica	2.35061e-07	1.75829e-07
d__Bacteria;p__Fusobacteria;c__Fusobacteriia;o__Fusobacteriales;f__Leptotrichiaceae;g__Streptobacillus;s__Streptobacillus moniliformis	2.34275e-07	3.72128e-07
d__Bacteria;p__Firmicutes;c__Bacilli;o__Lactobacillales;f__Streptococcaceae;g__Streptococcus;s__Streptococcus dysgalactiae	2.33979e-07	9.75632e-07
d__Bacteria;p__Proteobacteria;c__Betaproteobacteria;o__Burkholderiales;f__Alcaligenaceae;g__Bordetella;s__Bordetella flabilis	2.32759e-07	3.0406e-07
d__Bacteria;p__Bacteroidetes;c__Flavobacteriia;o__Flavobacteriales;f__Flavobacteriaceae;g__Flavobacterium;s__Flavobacterium sediminis	2.31184e-07	2.33204e-07
d__Bacteria;p__Bacteroidetes;c__Cytophagia;o__Cytophagales;f__Cyclobacteriaceae;g__Echinicola;s__Echinicola rosea	2.30718e-07	2.56126e-07
d__Bacteria;p__Proteobacteria;c__Betaproteobacteria;o__Burkholderiales;f__Burkholderiaceae;g__Hydromonas;s__Hydromonas sp. F02	2.30504e-07	4.28951e-07
d__Bacteria;p__Firmicutes;c__Clostridia;o__Clostridiales;f__Clostridiaceae;g__Clostridium;s__Clostridium argentinense	2.29902e-07	3.73678e-07
d__Bacteria;p__Thermotogae;c__Thermotogae;o__Thermotogales;f__Fervidobacteriaceae;g__Fervidobacterium;s__Fervidobacterium pennivorans	2.29817e-07	3.63409e-07
d__Bacteria;p__Firmicutes;c__Clostridia;o__Clostridiales;f__Clostridiaceae;g__Clostridium;s__Clostridium estertheticum	2.29591e-07	2.63034e-07
d__Archaea;p__Euryarchaeota;c__Methanomicrobia;o__Methanosarcinales;f__Methanosarcinaceae;g__Methanosarcina;s__Methanosarcina barkeri	2.2781e-07	2.62933e-07
d__Bacteria;p__Proteobacteria;c__Gammaproteobacteria;o__Oceanospirillales;f__Endozoicomonadaceae;g__Endozoicomonas;s__Endozoicomonas montiporae	2.27535e-07	7.16884e-07
d__Bacteria;p__Firmicutes;c__Bacilli;o__Bacillales;f__Bacillaceae;g__Bacillus;s__Bacillus pseudomycoides	2.27177e-07	1.31981e-07
d__Archaea;p__Euryarchaeota;c__Methanomicrobia;o__Methanosarcinales;f__Methanotrichaceae;g__Methanothrix;s__Methanosaeta harundinacea	2.27042e-07	2.46093e-07
d__Bacteria;p__Proteobacteria;c__Betaproteobacteria;o__Burkholderiales;f__Alcaligenaceae;g__Advenella;s__Advenella mimigardefordensis	2.26398e-07	4.15743e-07
d__Bacteria;p__Proteobacteria;c__Gammaproteobacteria;o__Pasteurellales;f__Pasteurellaceae;g__Actinobacillus;s__Actinobacillus suis	2.25283e-07	9.35003e-07
d__Bacteria;p__Firmicutes;c__Bacilli;o__Bacillales;f__Paenibacillaceae;g__Paenibacillus;s__Paenibacillus yonginensis	2.25238e-07	2.59035e-07
d__Bacteria;p__Firmicutes;c__Bacilli;o__Bacillales;f__Planococcaceae;g__Planococcus;s__Planococcus antarcticus	2.24744e-07	5.79588e-07
d__Bacteria;p__Bacteroidetes;c__Sphingobacteriia;o__Sphingobacteriales;f__Sphingobacteriaceae;g__Sphingobacterium;s__Sphingobacterium psychroaquaticum	2.24695e-07	2.32504e-07
d__Bacteria;p__Firmicutes;c__Clostridia;o__Clostridiales;f__Peptococcaceae;g__Desulfitobacterium;s__Desulfitobacterium unclassified	2.24233e-07	2.04341e-07
d__Bacteria;p__Actinobacteria;c__Actinobacteria;o__Corynebacteriales;f__Corynebacteriaceae;g__Corynebacterium;s__Corynebacterium sp. ATCC 6931	2.24215e-07	3.76599e-07
d__Bacteria;p__Proteobacteria;c__Alphaproteobacteria;o__Rickettsiales;f__Anaplasmataceae;g__Anaplasma;s__Anaplasma unclassified	2.23869e-07	3.51931e-07
d__Bacteria;p__Actinobacteria;c__Actinobacteria;o__Corynebacteriales;f__Corynebacteriaceae;g__Corynebacterium;s__Corynebacterium aurimucosum	2.23062e-07	2.11911e-07
d__Bacteria;p__Actinobacteria;c__Actinobacteria;o__Propionibacteriales;f__Propionibacteriaceae;g__Propionibacterium;s__Propionibacterium sp. oral taxon 193	2.23006e-07	4.18903e-07
d__Bacteria;p__Proteobacteria;c__Betaproteobacteria;o__Burkholderiales;f__Comamonadaceae;g__Candidatus Symbiobacter;s__Candidatus Symbiobacter mobilis	2.22635e-07	2.62305e-07
d__Bacteria;p__Proteobacteria;c__Betaproteobacteria;o__Burkholderiales;f__Burkholderiaceae;g__Burkholderia;s__Burkholderia unclassified	2.22631e-07	1.596e-07
d__Bacteria;p__Proteobacteria;c__Gammaproteobacteria;o__Enterobacterales;f__Enterobacteriaceae;g__Shimwellia;s__Shimwellia blattae	2.21011e-07	9.11353e-07
d__Bacteria;p__Proteobacteria;c__Gammaproteobacteria;o__Pseudomonadales;f__Pseudomonadaceae;g__Pseudomonas;s__Pseudomonas litoralis	2.20435e-07	2.71944e-07
d__Bacteria;p__Proteobacteria;c__Gammaproteobacteria;o__Xanthomonadales;f__Xanthomonadaceae;g__Lysobacter;s__Lysobacter unclassified	2.20402e-07	2.7597e-07
d__Bacteria;p__Actinobacteria;c__Actinobacteria;o__Nakamurellales;f__Nakamurellaceae;g__Nakamurella;s__Nakamurella unclassified	2.20238e-07	2.72233e-07
d__Bacteria;p__Firmicutes;c__Bacilli;o__Bacillales;f__Paenibacillaceae;g__Brevibacillus;s__Brevibacillus laterosporus	2.19755e-07	2.4276e-07
d__Bacteria;p__Firmicutes;c__Bacilli;o__Bacillales;f__Paenibacillaceae;g__Aneurinibacillus;s__Aneurinibacillus soli	2.19085e-07	2.81428e-07
d__Bacteria;p__Actinobacteria;c__Actinobacteria;o__Micrococcales;f__Micrococcaceae;g__Sinomonas;s__Sinomonas atrocyanea	2.18596e-07	2.24535e-07
d__Eukaryota;k__Fungi;p__Ascomycota;c__Saccharomycetes;o__Saccharomycetales;f__Saccharomycetaceae;g__Zygosaccharomyces	2.17556e-07	2.9175e-07
d__Bacteria;p__Firmicutes;c__Bacilli;o__Bacillales;f__Bacillaceae;g__Aeribacillus;s__Aeribacillus pallidus	2.15807e-07	2.25e-07
d__Bacteria;p__Proteobacteria;c__Epsilonproteobacteria;o__Campylobacterales;f__Helicobacteraceae;g__Helicobacter;s__Helicobacter mustelae	2.15714e-07	3.25359e-07
d__Bacteria;p__Firmicutes;c__Clostridia;o__Clostridiales;f__Peptococcaceae;g__Desulfosporosinus;s__Desulfosporosinus meridiei	2.15286e-07	1.2734e-07
d__Bacteria;p__Proteobacteria;c__Betaproteobacteria;o__Neisseriales;f__Chromobacteriaceae;g__Aquaspirillum;s__Aquaspirillum sp. LM1	2.14571e-07	4.42641e-07
d__Bacteria;p__Firmicutes;c__Bacilli;o__Lactobacillales;f__Lactobacillaceae;g__Lactobacillus;s__Lactobacillus brevis	2.14001e-07	2.75146e-07
d__Bacteria;p__Bacteroidetes;c__Cytophagia;o__Cytophagales;f__Cytophagaceae;g__Fibrella;s__Fibrella sp. ES10-3-2-2	2.13995e-07	1.47717e-07
d__Bacteria;p__Actinobacteria;c__Actinobacteria;o__Actinomycetales;f__Actinomycetaceae;g__Arcanobacterium;s__Arcanobacterium phocae	2.13334e-07	2.44425e-07
d__Bacteria;p__Proteobacteria;c__Gammaproteobacteria;o__Thiotrichales;f__Thiotrichaceae;g__Thioploca;s__Thioploca ingrica	2.12173e-07	2.38381e-07
d__Bacteria;p__Actinobacteria;c__Actinobacteria;o__Actinomycetales;f__Actinomycetaceae;g__Actinobaculum;s__Actinobaculum sp. 313	2.11751e-07	1.55028e-07
d__Bacteria;p__Proteobacteria;c__Gammaproteobacteria;o__Cellvibrionales;f__Cellvibrionaceae;g__Saccharophagus;s__Saccharophagus degradans	2.11536e-07	5.32544e-07
d__Bacteria;p__Firmicutes;c__Bacilli;o__Bacillales;f__Alicyclobacillaceae;g__;s__Alicyclobacillaceae unclassified	2.11535e-07	3.59323e-07
d__Bacteria;p__Tenericutes;c__Mollicutes;o__Entomoplasmatales;f__Entomoplasmataceae;g__Entomoplasma;s__Entomoplasma luminosum	2.11303e-07	2.98018e-07
d__Bacteria;p__Proteobacteria;c__Gammaproteobacteria;o__Thiotrichales;f__Piscirickettsiaceae;g__Cycloclasticus;s__Cycloclasticus unclassified	2.10903e-07	4.45746e-07
d__Bacteria;p__Chlorobi;c__Chlorobia;o__Chlorobiales;f__Chlorobiaceae;g__Chloroherpeton;s__Chloroherpeton thalassium	2.10701e-07	1.67952e-07
d__Bacteria;p__Firmicutes;c__Bacilli;o__Bacillales;f__Paenibacillaceae;g__Paenibacillus;s__Paenibacillus beijingensis	2.09037e-07	1.90064e-07
d__Bacteria;p__Proteobacteria;c__Gammaproteobacteria;o__Orbales;f__Orbaceae;g__Gilliamella;s__Gilliamella apicola	2.09018e-07	7.02187e-07
d__Bacteria;p__Bacteroidetes;c__Cytophagia;o__Cytophagales;f__Cytophagaceae;g__Dyadobacter;s__Dyadobacter fermentans	2.08837e-07	2.92652e-07
d__Bacteria;p__Bacteroidetes;c__Chitinophagia;o__Chitinophagales;f__Chitinophagaceae;g__Chitinophaga;s__Chitinophaga sp. MD30	2.08501e-07	1.45341e-07
d__Bacteria;p__Actinobacteria;c__Actinobacteria;o__Micrococcales;f__Micrococcaceae;g__Kocuria;s__Kocuria rosea	2.07161e-07	1.80208e-07
d__Bacteria;p__Bacteroidetes;c__Flavobacteriia;o__Flavobacteriales;f__Flavobacteriaceae;g__Capnocytophaga;s__Capnocytophaga haemolytica	2.06814e-07	3.14871e-07
d__Bacteria;p__Proteobacteria;c__Alphaproteobacteria;o__Rhizobiales;f__Hyphomicrobiaceae;g__Blastochloris;s__Blastochloris viridis	2.06619e-07	4.26467e-07
d__Bacteria;p__Actinobacteria;c__Actinobacteria;o__Micrococcales;f__Micrococcaceae;g__Kocuria;s__Kocuria palustris	2.06614e-07	1.94343e-07
d__Bacteria;p__Proteobacteria;c__Gammaproteobacteria;o__Legionellales;f__Legionellaceae;g__Legionella;s__Legionella israelensis	2.06394e-07	1.90658e-07
d__Bacteria;p__Firmicutes;c__Bacilli;o__Bacillales;f__Paenibacillaceae;g__Paenibacillus;s__Paenibacillus mucilaginosus	2.06343e-07	2.58285e-07
d__Bacteria;p__Bacteroidetes;c__Flavobacteriia;o__Flavobacteriales;f__Flavobacteriaceae;g__Polaribacter;s__Polaribacter vadi	2.05791e-07	4.29514e-07
d__Bacteria;p__Actinobacteria;c__Actinobacteria;o__Streptosporangiales;f__Nocardiopsaceae;g__Nocardiopsis;s__Nocardiopsis dassonvillei	2.04039e-07	2.05554e-07
d__Bacteria;p__Firmicutes;c__Clostridia;o__Clostridiales;f__Peptococcaceae;g__Thermincola;s__Thermincola potens	2.0376e-07	3.01322e-07
d__Bacteria;p__Bacteroidetes;c__Chitinophagia;o__Chitinophagales;f__Chitinophagaceae;g__Chitinophaga;s__Chitinophaga pinensis	2.03156e-07	2.95966e-07
d__Bacteria;p__Actinobacteria;c__Actinobacteria;o__Actinomycetales;f__Actinomycetaceae;g__Trueperella;s__Trueperella bialowiezensis	2.01589e-07	2.92741e-07
d__Archaea;p__Euryarchaeota;c__Thermoplasmata;o__Thermoplasmatales;f__;g__;s__Thermoplasmatales unclassified	2.01457e-07	1.71496e-07
d__Bacteria;p__Proteobacteria;c__Alphaproteobacteria;o__Caulobacterales;f__Caulobacteraceae;g__;s__Caulobacteraceae bacterium OTSz_A_272	2.01356e-07	2.10478e-07
d__Bacteria;p__Actinobacteria;c__Actinobacteria;o__Corynebacteriales;f__Corynebacteriaceae;g__Corynebacterium;s__Corynebacterium ulcerans	2.01321e-07	4.74713e-07
d__Archaea;p__Euryarchaeota;c__Methanomicrobia;o__Methanosarcinales;f__Methanosarcinaceae;g__Methanococcoides;s__Methanococcoides unclassified	2.01043e-07	2.55987e-07
d__Bacteria;p__Actinobacteria;c__Actinobacteria;o__Micrococcales;f__Jonesiaceae;g__Jonesia;s__Jonesia denitrificans	2.00762e-07	3.12398e-07
d__Bacteria;p__Proteobacteria;c__Gammaproteobacteria;o__;f__;g__;s__gamma proteobacterium HdN1	1.99877e-07	2.17185e-07
d__Bacteria;p__Firmicutes;c__Bacilli;o__Lactobacillales;f__Carnobacteriaceae;g__Jeotgalibaca;s__Jeotgalibaca dankookensis	1.98346e-07	3.61437e-07
d__Bacteria;p__Proteobacteria;c__Betaproteobacteria;o__Rhodocyclales;f__Rhodocyclaceae;g__Azospira;s__Azospira oryzae	1.98305e-07	1.61679e-07
d__Bacteria;p__Actinobacteria;c__Actinobacteria;o__Micrococcales;f__Microbacteriaceae;g__Microbacterium;s__Microbacterium sp. XT11	1.9829e-07	2.61693e-07
d__Bacteria;p__Firmicutes;c__Clostridia;o__Clostridiales;f__Clostridiaceae;g__Clostridium;s__Clostridium sp. JN500901	1.98219e-07	1.69771e-07
d__Bacteria;p__Actinobacteria;c__Actinobacteria;o__Micrococcales;f__Cellulomonadaceae;g__Cellulomonas;s__Cellulomonas unclassified	1.98174e-07	1.81324e-07
d__Bacteria;p__Aquificae;c__Aquificae;o__Desulfurobacteriales;f__Desulfurobacteriaceae;g__Thermovibrio;s__Thermovibrio ammonificans	1.97878e-07	1.57111e-07
d__Bacteria;p__Proteobacteria;c__Betaproteobacteria;o__Burkholderiales;f__;g__Thiomonas;s__Thiomonas unclassified	1.97636e-07	2.08834e-07
d__Bacteria;p__Actinobacteria;c__Actinobacteria;o__Corynebacteriales;f__Corynebacteriaceae;g__Corynebacterium;s__Corynebacterium crudilactis	1.97461e-07	2.90594e-07
d__Bacteria;p__Firmicutes;c__Bacilli;o__Lactobacillales;f__Streptococcaceae;g__Streptococcus;s__Streptococcus marmotae	1.96455e-07	3.90421e-07
d__Bacteria;p__Firmicutes;c__Bacilli;o__Lactobacillales;f__Leuconostocaceae;g__Leuconostoc;s__Leuconostoc mesenteroides	1.96445e-07	1.35952e-07
d__Bacteria;p__Firmicutes;c__Bacilli;o__Bacillales;f__Bacillaceae;g__Bacillus;s__Bacillus licheniformis	1.96089e-07	2.82253e-07
d__Bacteria;p__Proteobacteria;c__Betaproteobacteria;o__Burkholderiales;f__Alcaligenaceae;g__Bordetella;s__Bordetella trematum	1.95834e-07	2.78648e-07
d__Bacteria;p__Firmicutes;c__Bacilli;o__Bacillales;f__Bacillaceae;g__Lysinibacillus;s__Lysinibacillus sphaericus	1.95246e-07	1.12319e-07
d__Bacteria;p__Proteobacteria;c__Alphaproteobacteria;o__Rickettsiales;f__Anaplasmataceae;g__Ehrlichia;s__Ehrlichia unclassified	1.95125e-07	1.77887e-07
d__Bacteria;p__Proteobacteria;c__Gammaproteobacteria;o__Chromatiales;f__Chromatiaceae;g__Thiodictyon;s__Candidatus Thiodictyon syntrophicum	1.9484e-07	6.13068e-07
d__Bacteria;p__Firmicutes;c__Bacilli;o__Bacillales;f__Paenibacillaceae;g__Paenibacillus;s__Paenibacillus donghaensis	1.94531e-07	3.01069e-07
d__Bacteria;p__Firmicutes;c__Bacilli;o__Lactobacillales;f__Leuconostocaceae;g__Weissella;s__Weissella sp. 26KH-42	1.94364e-07	1.45185e-07
d__Bacteria;p__Proteobacteria;c__Betaproteobacteria;o__Burkholderiales;f__Comamonadaceae;g__Comamonas;s__Comamonas testosteroni	1.94008e-07	2.16441e-07
d__Bacteria;p__Proteobacteria;c__Gammaproteobacteria;o__Enterobacterales;f__Hafniaceae;g__Edwardsiella;s__Edwardsiella ictaluri	1.9331e-07	3.43982e-07
d__Bacteria;p__Actinobacteria;c__Actinobacteria;o__Corynebacteriales;f__Corynebacteriaceae;g__Corynebacterium;s__Corynebacterium epidermidicanis	1.92919e-07	3.77069e-07
d__Bacteria;p__Proteobacteria;c__Gammaproteobacteria;o__Pseudomonadales;f__Moraxellaceae;g__;s__Moraxellaceae bacterium HYN0046	1.92312e-07	2.2806e-07
d__Bacteria;p__Actinobacteria;c__Actinobacteria;o__Propionibacteriales;f__Propionibacteriaceae;g__Pseudopropionibacterium;s__Pseudopropionibacterium propionicum	1.92307e-07	2.31651e-07
d__Bacteria;p__Deferribacteres;c__Deferribacteres;o__Deferribacterales;f__Deferribacteraceae;g__Denitrovibrio;s__Denitrovibrio acetiphilus	1.92184e-07	1.45288e-07
d__Bacteria;p__Proteobacteria;c__Gammaproteobacteria;o__Enterobacterales;f__Yersiniaceae;g__Serratia;s__Serratia plymuthica	1.90631e-07	2.17277e-07
d__Bacteria;p__Proteobacteria;c__Gammaproteobacteria;o__Pasteurellales;f__Pasteurellaceae;g__Mannheimia;s__Mannheimia varigena	1.90031e-07	1.52695e-07
d__Bacteria;p__Proteobacteria;c__Alphaproteobacteria;o__Rhizobiales;f__Xanthobacteraceae;g__Xanthobacter;s__Xanthobacter autotrophicus	1.89843e-07	2.09175e-07
d__Bacteria;p__Nitrospirae;c__Nitrospira;o__Nitrospirales;f__Nitrospiraceae;g__Nitrospira;s__Nitrospira defluvii	1.89512e-07	5.85249e-07
d__Bacteria;p__Firmicutes;c__Bacilli;o__Lactobacillales;f__Streptococcaceae;g__Streptococcus;s__Streptococcus sp. Z15	1.89428e-07	2.87052e-07
d__Bacteria;p__Proteobacteria;c__Betaproteobacteria;o__Burkholderiales;f__Oxalobacteraceae;g__Massilia;s__Massilia sp. NR 4-1	1.89412e-07	1.93816e-07
d__Bacteria;p__Proteobacteria;c__Alphaproteobacteria;o__Rhizobiales;f__Beijerinckiaceae;g__Beijerinckia;s__Beijerinckia indica	1.88994e-07	2.3396e-07
d__Bacteria;p__Proteobacteria;c__Epsilonproteobacteria;o__;f__;g__Sulfurovum;s__Sulfurovum sp. NBC37-1	1.87822e-07	1.45752e-07
d__Bacteria;p__Actinobacteria;c__Actinobacteria;o__Corynebacteriales;f__Corynebacteriaceae;g__Corynebacterium;s__Corynebacterium casei	1.87137e-07	2.63337e-07
d__Bacteria;p__Firmicutes;c__Bacilli;o__Bacillales;f__Bacillaceae;g__Bacillus;s__Bacillus atrophaeus	1.87122e-07	1.26825e-07
d__Bacteria;p__Verrucomicrobia;c__Opitutae;o__Opitutales;f__Opitutaceae;g__Opitutus;s__Opitutus sp. GAS368	1.87115e-07	7.72086e-07
d__Bacteria;p__Proteobacteria;c__Gammaproteobacteria;o__Pseudomonadales;f__Pseudomonadaceae;g__Pseudomonas;s__Pseudomonas taetrolens	1.86839e-07	2.76035e-07
d__Bacteria;p__Proteobacteria;c__Alphaproteobacteria;o__Rhodospirillales;f__Acetobacteraceae;g__Swingsia;s__Swingsia sp. F3b2	1.86113e-07	2.11038e-07
d__Bacteria;p__Proteobacteria;c__Epsilonproteobacteria;o__Campylobacterales;f__Helicobacteraceae;g__Helicobacter;s__Helicobacter cinaedi	1.85813e-07	2.10155e-07
d__Bacteria;p__Proteobacteria;c__Alphaproteobacteria;o__Rhizobiales;f__Xanthobacteraceae;g__;s__Xanthobacteraceae unclassified	1.85672e-07	2.40307e-07
d__Bacteria;p__Actinobacteria;c__Actinobacteria;o__Micrococcales;f__Intrasporangiaceae;g__Janibacter;s__Janibacter indicus	1.85541e-07	4.15681e-07
d__Bacteria;p__Bacteroidetes;c__Chitinophagia;o__Chitinophagales;f__Chitinophagaceae;g__Flavisolibacter;s__Flavisolibacter sp. 17J28-1	1.85135e-07	2.06977e-07
d__Bacteria;p__Firmicutes;c__Negativicutes;o__Selenomonadales;f__Sporomusaceae;g__;s__Sporomusaceae unclassified	1.85107e-07	1.50076e-07
d__Bacteria;p__Proteobacteria;c__Epsilonproteobacteria;o__Campylobacterales;f__Helicobacteraceae;g__Sulfurimonas;s__Sulfurimonas autotrophica	1.84341e-07	2.35471e-07
d__Bacteria;p__Actinobacteria;c__Actinobacteria;o__Micromonosporales;f__Micromonosporaceae;g__Micromonospora;s__Micromonospora viridifaciens	1.84328e-07	4.12448e-07
d__Archaea;p__Euryarchaeota;c__Methanobacteria;o__Methanobacteriales;f__Methanobacteriaceae;g__Methanobacterium;s__Methanobacterium paludis	1.83763e-07	2.56549e-07
d__Bacteria;p__Firmicutes;c__Bacilli;o__Bacillales;f__Paenibacillaceae;g__Paenibacillus;s__Paenibacillus naphthalenovorans	1.83177e-07	2.32307e-07
d__Bacteria;p__Proteobacteria;c__Deltaproteobacteria;o__Desulfovibrionales;f__Desulfovibrionaceae;g__Desulfovibrio;s__Desulfovibrio carbinolicus	1.83094e-07	3.45983e-07
d__Bacteria;p__Thermotogae;c__Thermotogae;o__Thermotogales;f__Fervidobacteriaceae;g__Fervidobacterium;s__Fervidobacterium nodosum	1.82929e-07	1.67917e-07
d__Bacteria;p__Actinobacteria;c__Actinobacteria;o__Streptomycetales;f__Streptomycetaceae;g__Streptomyces;s__Streptomyces sp. TLI_053	1.82879e-07	3.09477e-07
d__Eukaryota;k__Fungi;p__Ascomycota;c__Saccharomycetes;o__Saccharomycetales;f__Debaryomycetaceae;g__Candida	1.82855e-07	3.61008e-07
d__Bacteria;p__Proteobacteria;c__Betaproteobacteria;o__Burkholderiales;f__Burkholderiaceae;g__Cupriavidus;s__Cupriavidus gilardii	1.82713e-07	2.25032e-07
d__Bacteria;p__Cyanobacteria;c__;o__Chroococcales;f__Aphanothecaceae;g__Halothece;s__Halothece sp. PCC 7418	1.82144e-07	1.66459e-07
d__Bacteria;p__Proteobacteria;c__Gammaproteobacteria;o__Pasteurellales;f__Pasteurellaceae;g__Actinobacillus;s__Actinobacillus porcitonsillarum	1.82028e-07	5.13159e-07
d__Bacteria;p__Firmicutes;c__Bacilli;o__Lactobacillales;f__Lactobacillaceae;g__Lactobacillus;s__Lactobacillus parabuchneri	1.81812e-07	3.02085e-07
d__Bacteria;p__Bacteroidetes;c__Cytophagia;o__Cytophagales;f__Amoebophilaceae;g__;s__Amoebophilaceae unclassified	1.81288e-07	2.0744e-07
d__Bacteria;p__Firmicutes;c__Bacilli;o__Lactobacillales;f__Lactobacillaceae;g__Lactobacillus;s__Lactobacillus paracollinoides	1.81094e-07	2.24975e-07
d__Bacteria;p__Actinobacteria;c__Actinobacteria;o__Micrococcales;f__Dermabacteraceae;g__Dermabacter;s__Dermabacter vaginalis	1.80932e-07	1.63552e-07
d__Bacteria;p__Actinobacteria;c__Actinobacteria;o__Actinomycetales;f__Actinomycetaceae;g__Flaviflexus;s__Flaviflexus sp. H23T48	1.80639e-07	1.82471e-07
d__Bacteria;p__Actinobacteria;c__Actinobacteria;o__Micrococcales;f__Microbacteriaceae;g__Microbacterium;s__Microbacterium aurum	1.79958e-07	1.66519e-07
d__Bacteria;p__Proteobacteria;c__Betaproteobacteria;o__Burkholderiales;f__Alcaligenaceae;g__Alcaligenes;s__Alcaligenes faecalis	1.79512e-07	2.68601e-07
d__Bacteria;p__Actinobacteria;c__Actinobacteria;o__Actinomycetales;f__Actinomycetaceae;g__Actinomyces;s__Actinomyces slackii	1.78763e-07	1.86901e-07
d__Bacteria;p__Tenericutes;c__Mollicutes;o__Mycoplasmatales;f__Mycoplasmataceae;g__Mycoplasma;s__Mycoplasma phocicerebrale	1.78473e-07	1.47099e-07
d__Bacteria;p__Bacteroidetes;c__Flavobacteriia;o__Flavobacteriales;f__Flavobacteriaceae;g__Antarcticibacterium;s__Antarcticibacterium flavum	1.78181e-07	1.68948e-07
d__Bacteria;p__Proteobacteria;c__Gammaproteobacteria;o__Oceanospirillales;f__Halomonadaceae;g__Halotalea;s__Halotalea alkalilenta	1.78085e-07	2.68554e-07
d__Bacteria;p__Proteobacteria;c__Alphaproteobacteria;o__Rhodospirillales;f__Acetobacteraceae;g__Acidiphilium;s__Acidiphilium unclassified	1.77799e-07	1.31563e-07
d__Bacteria;p__Firmicutes;c__Bacilli;o__Lactobacillales;f__Enterococcaceae;g__Enterococcus;s__Enterococcus wangshanyuanii	1.77435e-07	2.34424e-07
d__Bacteria;p__Proteobacteria;c__Gammaproteobacteria;o__Alteromonadales;f__Psychromonadaceae;g__Psychromonas;s__Psychromonas unclassified	1.77371e-07	2.25583e-07
d__Bacteria;p__Proteobacteria;c__Alphaproteobacteria;o__Rhizobiales;f__Xanthobacteraceae;g__Azorhizobium;s__Azorhizobium caulinodans	1.76787e-07	1.99399e-07
d__Bacteria;p__Firmicutes;c__Bacilli;o__Lactobacillales;f__Lactobacillaceae;g__Lactobacillus;s__Lactobacillus hokkaidonensis	1.76673e-07	2.82632e-07
d__Bacteria;p__Actinobacteria;c__Actinobacteria;o__Micrococcales;f__Brevibacteriaceae;g__Brevibacterium;s__Brevibacterium siliguriense	1.76242e-07	1.71029e-07
d__Bacteria;p__Proteobacteria;c__Alphaproteobacteria;o__Rhodospirillales;f__Rhodospirillaceae;g__Niveispirillum;s__Niveispirillum cyanobacteriorum	1.75808e-07	2.47044e-07
d__Bacteria;p__Actinobacteria;c__Actinobacteria;o__Corynebacteriales;f__Corynebacteriaceae;g__Corynebacterium;s__Corynebacterium cystitidis	1.75664e-07	4.34987e-07
d__Bacteria;p__Firmicutes;c__Clostridia;o__Thermoanaerobacterales;f__Thermoanaerobacteraceae;g__Caldanaerobacter;s__Caldanaerobacter subterraneus	1.75492e-07	3.02698e-07
d__Bacteria;p__Proteobacteria;c__Gammaproteobacteria;o__Enterobacterales;f__Enterobacteriaceae;g__Candidatus Ishikawaella;s__Candidatus Ishikawaella capsulata	1.74987e-07	4.08336e-07
d__Bacteria;p__Synergistetes;c__Synergistia;o__Synergistales;f__Synergistaceae;g__Aminomonas;s__Aminomonas paucivorans	1.74768e-07	2.70593e-07
d__Bacteria;p__Proteobacteria;c__Deltaproteobacteria;o__Desulfuromonadales;f__Geobacteraceae;g__;s__Geobacteraceae unclassified	1.7439e-07	3.7171e-07
d__Bacteria;p__Firmicutes;c__Bacilli;o__Bacillales;f__Planococcaceae;g__Ureibacillus;s__Ureibacillus thermosphaericus	1.74261e-07	1.32741e-07
d__Bacteria;p__Actinobacteria;c__Actinobacteria;o__Corynebacteriales;f__Corynebacteriaceae;g__Corynebacterium;s__Corynebacterium efficiens	1.74122e-07	2.60817e-07
d__Bacteria;p__Bacteroidetes;c__Flavobacteriia;o__Flavobacteriales;f__Blattabacteriaceae;g__Blattabacterium;s__Blattabacterium sp. (Nauphoeta cinerea)	1.74086e-07	4.31765e-07
d__Bacteria;p__Proteobacteria;c__Alphaproteobacteria;o__Rhodobacterales;f__Rhodobacteraceae;g__Oceanicola;s__Oceanicola sp. D3	1.7338e-07	2.02268e-07
d__Bacteria;p__Proteobacteria;c__Acidithiobacillia;o__Acidithiobacillales;f__Acidithiobacillaceae;g__Acidithiobacillus;s__Acidithiobacillus unclassified	1.7317e-07	2.81854e-07
d__Bacteria;p__Bacteroidetes;c__Flavobacteriia;o__Flavobacteriales;f__Flavobacteriaceae;g__Tenacibaculum;s__Tenacibaculum sp. SZ-18	1.73047e-07	2.06352e-07
d__Bacteria;p__Firmicutes;c__Bacilli;o__Bacillales;f__Bacillaceae;g__Bacillus;s__Bacillus flexus	1.72868e-07	1.8691e-07
d__Bacteria;p__Bacteroidetes;c__Flavobacteriia;o__Flavobacteriales;f__Flavobacteriaceae;g__Euzebyella;s__Euzebyella marina	1.72567e-07	2.68613e-07
d__Bacteria;p__Firmicutes;c__Bacilli;o__Lactobacillales;f__Streptococcaceae;g__Streptococcus;s__Streptococcus pantholopis	1.7218e-07	2.24794e-07
d__Bacteria;p__Actinobacteria;c__Actinobacteria;o__Streptosporangiales;f__Nocardiopsaceae;g__Nocardiopsis;s__Nocardiopsis alba	1.72e-07	1.52934e-07
d__Bacteria;p__Cyanobacteria;c__;o__Chroococcales;f__Microcystaceae;g__Microcystis;s__Microcystis unclassified	1.71486e-07	4.57865e-07
d__Archaea;p__Euryarchaeota;c__Methanobacteria;o__Methanobacteriales;f__Methanobacteriaceae;g__Methanobacterium;s__Methanobacterium congolense	1.71115e-07	2.53786e-07
d__Bacteria;p__Proteobacteria;c__Gammaproteobacteria;o__Pseudomonadales;f__Moraxellaceae;g__Acinetobacter;s__Acinetobacter indicus	1.71082e-07	2.71483e-07
d__Bacteria;p__Tenericutes;c__Mollicutes;o__Mycoplasmatales;f__Mycoplasmataceae;g__Mycoplasma;s__Mycoplasma citelli	1.70642e-07	4.51302e-07
d__Bacteria;p__Firmicutes;c__Clostridia;o__Halanaerobiales;f__Halanaerobiaceae;g__Halanaerobium;s__Halanaerobium praevalens	1.70534e-07	1.73671e-07
d__Bacteria;p__Verrucomicrobia;c__Methylacidiphilae;o__Methylacidiphilales;f__Methylacidiphilaceae;g__Methylacidiphilum;s__Methylacidiphilum fumariolicum	1.69723e-07	2.85347e-07
d__Bacteria;p__Proteobacteria;c__Gammaproteobacteria;o__Pseudomonadales;f__Moraxellaceae;g__Acinetobacter;s__Acinetobacter lwoffii	1.69601e-07	4.89398e-07
d__Bacteria;p__Actinobacteria;c__Actinobacteria;o__Micrococcales;f__Microbacteriaceae;g__Mycetocola;s__Mycetocola sp. 449	1.69334e-07	2.4925e-07
d__Bacteria;p__Actinobacteria;c__Actinobacteria;o__Corynebacteriales;f__Corynebacteriaceae;g__Corynebacterium;s__Corynebacterium singulare	1.67716e-07	1.99645e-07
d__Bacteria;p__Actinobacteria;c__Actinobacteria;o__Micrococcales;f__Intrasporangiaceae;g__Janibacter;s__Janibacter limosus	1.67391e-07	3.12235e-07
d__Bacteria;p__Actinobacteria;c__Actinobacteria;o__Geodermatophilales;f__Geodermatophilaceae;g__Blastococcus;s__Blastococcus saxobsidens	1.67371e-07	3.22419e-07
d__Bacteria;p__Firmicutes;c__Bacilli;o__Lactobacillales;f__Lactobacillaceae;g__Lactobacillus;s__Lactobacillus rhamnosus	1.67265e-07	1.95731e-07
d__Bacteria;p__Firmicutes;c__Bacilli;o__Lactobacillales;f__Lactobacillaceae;g__Lactobacillus;s__Lactobacillus coryniformis	1.67081e-07	1.37e-07
d__Bacteria;p__Proteobacteria;c__Gammaproteobacteria;o__;f__;g__Pseudohongiella;s__Pseudohongiella spirulinae	1.66705e-07	6.29328e-07
d__Bacteria;p__Bacteroidetes;c__Flavobacteriia;o__Flavobacteriales;f__Flavobacteriaceae;g__Chryseobacterium;s__Chryseobacterium carnipullorum	1.6624e-07	4.3286e-07
d__Bacteria;p__Actinobacteria;c__Actinobacteria;o__Propionibacteriales;f__Propionibacteriaceae;g__Propionibacterium;s__Propionibacterium australiense	1.65733e-07	1.81079e-07
d__Bacteria;p__Proteobacteria;c__Deltaproteobacteria;o__Desulfuromonadales;f__Geobacteraceae;g__Geobacter;s__Geobacter sulfurreducens	1.65322e-07	3.94662e-07
d__Bacteria;p__Actinobacteria;c__Actinobacteria;o__Propionibacteriales;f__Propionibacteriaceae;g__Tessaracoccus;s__Tessaracoccus sp. T2.5-30	1.64874e-07	1.2778e-07
d__Bacteria;p__Proteobacteria;c__Betaproteobacteria;o__Burkholderiales;f__Burkholderiaceae;g__Ralstonia;s__Ralstonia solanacearum	1.64737e-07	1.37787e-07
d__Bacteria;p__Bacteroidetes;c__Flavobacteriia;o__Flavobacteriales;f__Flavobacteriaceae;g__Chryseobacterium;s__Chryseobacterium sp. 3008163	1.64209e-07	2.30667e-07
d__Bacteria;p__Firmicutes;c__Bacilli;o__Bacillales;f__Thermoactinomycetaceae;g__Laceyella;s__Laceyella sacchari	1.63501e-07	3.30396e-07
d__Bacteria;p__Firmicutes;c__Bacilli;o__Lactobacillales;f__Enterococcaceae;g__Enterococcus;s__Enterococcus cecorum	1.6343e-07	2.40993e-07
d__Bacteria;p__Firmicutes;c__Bacilli;o__Bacillales;f__Bacillaceae;g__Bacillus;s__Bacillus halodurans	1.62828e-07	2.72929e-07
d__Bacteria;p__Proteobacteria;c__Alphaproteobacteria;o__Caulobacterales;f__Caulobacteraceae;g__Brevundimonas;s__Brevundimonas naejangsanensis	1.61927e-07	1.80875e-07
d__Bacteria;p__Proteobacteria;c__Betaproteobacteria;o__Burkholderiales;f__;g__Leptothrix;s__Leptothrix cholodnii	1.61848e-07	1.22438e-07
d__Bacteria;p__Firmicutes;c__Clostridia;o__Clostridiales;f__Clostridiaceae;g__Clostridium;s__Clostridium cochlearium	1.61746e-07	2.20172e-07
d__Bacteria;p__Firmicutes;c__Tissierellia;o__Tissierellales;f__Tissierellaceae;g__;s__Tissierellaceae unclassified	1.61619e-07	3.44512e-07
d__Bacteria;p__Proteobacteria;c__Gammaproteobacteria;o__Pseudomonadales;f__Pseudomonadaceae;g__Pseudomonas;s__Candidatus Pseudomonas adelgestsugas	1.61172e-07	2.8816e-07
d__Bacteria;p__Proteobacteria;c__Gammaproteobacteria;o__Legionellales;f__Coxiellaceae;g__Coxiella;s__Candidatus Coxiella mudrowiae	1.60798e-07	2.33653e-07
d__Bacteria;p__Actinobacteria;c__Actinobacteria;o__Corynebacteriales;f__Segniliparaceae;g__Segniliparus;s__Segniliparus rotundus	1.60676e-07	1.62659e-07
d__Bacteria;p__Firmicutes;c__Bacilli;o__Bacillales;f__Paenibacillaceae;g__Paenibacillus;s__Paenibacillus bovis	1.60414e-07	2.18553e-07
d__Bacteria;p__Proteobacteria;c__Gammaproteobacteria;o__Chromatiales;f__Ectothiorhodospiraceae;g__Halorhodospira;s__Halorhodospira halophila	1.59749e-07	1.87914e-07
d__Bacteria;p__Actinobacteria;c__Actinobacteria;o__Micrococcales;f__Micrococcaceae;g__Pseudarthrobacter;s__Pseudarthrobacter chlorophenolicus	1.59414e-07	1.59352e-07
d__Bacteria;p__Actinobacteria;c__Actinobacteria;o__Corynebacteriales;f__Dietziaceae;g__Dietzia;s__Dietzia psychralcaliphila	1.58954e-07	2.56056e-07
d__Bacteria;p__Firmicutes;c__Negativicutes;o__Selenomonadales;f__Selenomonadaceae;g__Selenomonas;s__Selenomonas sp. oral taxon 136	1.58458e-07	1.37848e-07
d__Bacteria;p__Firmicutes;c__Clostridia;o__Halanaerobiales;f__Halanaerobiaceae;g__;s__Halanaerobiaceae unclassified	1.57917e-07	1.55198e-07
d__Bacteria;p__Proteobacteria;c__Betaproteobacteria;o__Neisseriales;f__Neisseriaceae;g__Neisseria;s__Neisseria sp. 10023	1.57515e-07	1.37378e-07
d__Bacteria;p__Firmicutes;c__Bacilli;o__Lactobacillales;f__Enterococcaceae;g__Vagococcus;s__Vagococcus teuberi	1.57127e-07	1.97627e-07
d__Bacteria;p__Firmicutes;c__Bacilli;o__Lactobacillales;f__Leuconostocaceae;g__Weissella;s__Weissella jogaejeotgali	1.56639e-07	1.58306e-07
d__Bacteria;p__Tenericutes;c__Mollicutes;o__Mycoplasmatales;f__Mycoplasmataceae;g__Mycoplasma;s__Mycoplasma hyopneumoniae	1.56011e-07	1.72048e-07
d__Bacteria;p__Firmicutes;c__Bacilli;o__Lactobacillales;f__Leuconostocaceae;g__Weissella;s__Weissella cibaria	1.55818e-07	2.82583e-07
d__Bacteria;p__Actinobacteria;c__Actinobacteria;o__Micrococcales;f__Microbacteriaceae;g__Agromyces;s__Agromyces sp. HY052	1.54966e-07	2.29596e-07
d__Bacteria;p__Firmicutes;c__Bacilli;o__Lactobacillales;f__Lactobacillaceae;g__Lactobacillus;s__Lactobacillus curvatus	1.54638e-07	3.14881e-07
d__Bacteria;p__Proteobacteria;c__Alphaproteobacteria;o__Rhizobiales;f__Methylobacteriaceae;g__Methylorubrum;s__Methylorubrum populi	1.54197e-07	1.1685e-07
d__Bacteria;p__Chlamydiae;c__Chlamydiia;o__Parachlamydiales;f__Parachlamydiaceae;g__Parachlamydia;s__Parachlamydia acanthamoebae	1.53468e-07	1.60404e-07
d__Bacteria;p__Actinobacteria;c__Actinobacteria;o__Actinomycetales;f__Actinomycetaceae;g__Arcanobacterium;s__Arcanobacterium unclassified	1.52855e-07	1.90099e-07
d__Bacteria;p__Actinobacteria;c__Actinobacteria;o__Micrococcales;f__Microbacteriaceae;g__Agromyces;s__Agromyces sp. LHK192	1.5277e-07	2.62825e-07
d__Bacteria;p__Actinobacteria;c__Actinobacteria;o__Micrococcales;f__Sanguibacteraceae;g__Sanguibacter;s__Sanguibacter keddieii	1.52682e-07	1.62405e-07
d__Bacteria;p__Proteobacteria;c__Gammaproteobacteria;o__Vibrionales;f__Vibrionaceae;g__Aliivibrio;s__Aliivibrio fischeri	1.52373e-07	1.94684e-07
d__Bacteria;p__Firmicutes;c__Bacilli;o__Lactobacillales;f__Lactobacillaceae;g__Lactobacillus;s__Lactobacillus casei	1.52335e-07	1.17287e-07
d__Bacteria;p__Proteobacteria;c__Gammaproteobacteria;o__Cellvibrionales;f__Cellvibrionaceae;g__Cellvibrio;s__Cellvibrio unclassified	1.52285e-07	2.00648e-07
d__Bacteria;p__Actinobacteria;c__Actinobacteria;o__Pseudonocardiales;f__Pseudonocardiaceae;g__Kibdelosporangium;s__Kibdelosporangium phytohabitans	1.51323e-07	9.08294e-08
d__Bacteria;p__Firmicutes;c__Bacilli;o__Lactobacillales;f__Leuconostocaceae;g__Weissella;s__Weissella ceti	1.51055e-07	1.10775e-07
d__Bacteria;p__Proteobacteria;c__Alphaproteobacteria;o__Rhizobiales;f__Bradyrhizobiaceae;g__Bosea;s__Bosea unclassified	1.5043e-07	1.39963e-07
d__Bacteria;p__Actinobacteria;c__Actinobacteria;o__Propionibacteriales;f__Propionibacteriaceae;g__Tessaracoccus;s__Tessaracoccus aquimaris	1.50427e-07	1.64213e-07
d__Bacteria;p__Tenericutes;c__Mollicutes;o__Mycoplasmatales;f__Mycoplasmataceae;g__Mycoplasma;s__Mycoplasma neurolyticum	1.50136e-07	1.47448e-07
d__Bacteria;p__Bacteroidetes;c__Cytophagia;o__Cytophagales;f__Persicobacteraceae;g__Persicobacter;s__Persicobacter sp. JZB09	1.49946e-07	1.10088e-07
d__Bacteria;p__Proteobacteria;c__Gammaproteobacteria;o__Vibrionales;f__Vibrionaceae;g__Photobacterium;s__Photobacterium profundum	1.49918e-07	1.23995e-07
d__Bacteria;p__Proteobacteria;c__Alphaproteobacteria;o__Rhizobiales;f__Phyllobacteriaceae;g__Mesorhizobium;s__Mesorhizobium unclassified	1.49394e-07	1.08929e-07
d__Bacteria;p__Firmicutes;c__Bacilli;o__Lactobacillales;f__Leuconostocaceae;g__Weissella;s__Weissella koreensis	1.49371e-07	1.32843e-07
d__Bacteria;p__Firmicutes;c__Bacilli;o__Lactobacillales;f__Streptococcaceae;g__Streptococcus;s__Streptococcus infantarius	1.49137e-07	1.529e-07
d__Bacteria;p__Proteobacteria;c__Deltaproteobacteria;o__Syntrophobacterales;f__Syntrophaceae;g__Desulfomonile;s__Desulfomonile tiedjei	1.48893e-07	1.33901e-07
d__Bacteria;p__Proteobacteria;c__Gammaproteobacteria;o__;f__;g__;s__endosymbiont of Euscepes postfasciatus	1.48572e-07	1.16147e-07
d__Bacteria;p__Proteobacteria;c__Gammaproteobacteria;o__Enterobacterales;f__Morganellaceae;g__Proteus;s__Proteus unclassified	1.48445e-07	1.72988e-07
d__Bacteria;p__Actinobacteria;c__Actinobacteria;o__Micrococcales;f__Microbacteriaceae;g__Lysinimonas;s__Lysinimonas sp. 2DFWR-13	1.48401e-07	1.75843e-07
d__Bacteria;p__Proteobacteria;c__Gammaproteobacteria;o__Enterobacterales;f__Enterobacteriaceae;g__Kosakonia;s__Kosakonia cowanii	1.4819e-07	1.51243e-07
d__Bacteria;p__Proteobacteria;c__Gammaproteobacteria;o__Pseudomonadales;f__Moraxellaceae;g__Moraxella;s__Moraxella ovis	1.47315e-07	1.74727e-07
d__Bacteria;p__Proteobacteria;c__Gammaproteobacteria;o__Enterobacterales;f__Morganellaceae;g__Morganella;s__Morganella morganii	1.47311e-07	1.92942e-07
d__Bacteria;p__Actinobacteria;c__Actinobacteria;o__Corynebacteriales;f__Corynebacteriaceae;g__Corynebacterium;s__Corynebacterium ureicelerivorans	1.47277e-07	1.60519e-07
d__Bacteria;p__Proteobacteria;c__Betaproteobacteria;o__Burkholderiales;f__Burkholderiaceae;g__Ralstonia;s__Ralstonia pickettii	1.47181e-07	1.12016e-07
d__Bacteria;p__Firmicutes;c__Bacilli;o__Lactobacillales;f__Streptococcaceae;g__Streptococcus;s__Streptococcus iniae	1.47005e-07	1.41117e-07
d__Bacteria;p__Proteobacteria;c__Gammaproteobacteria;o__Alteromonadales;f__Shewanellaceae;g__;s__Shewanellaceae unclassified	1.46701e-07	2.50238e-07
d__Bacteria;p__Chloroflexi;c__Dehalococcoidia;o__;f__;g__Dehalogenimonas;s__Dehalogenimonas unclassified	1.46668e-07	2.09257e-07
d__Bacteria;p__Planctomycetes;c__Planctomycetia;o__Planctomycetales;f__Planctomycetaceae;g__Planctomyces;s__Planctomyces sp. SH-PL62	1.4644e-07	1.33942e-07
d__Bacteria;p__Planctomycetes;c__Planctomycetia;o__Planctomycetales;f__Isosphaeraceae;g__Isosphaera;s__Isosphaera pallida	1.46383e-07	2.13712e-07
d__Archaea;p__Euryarchaeota;c__Methanomicrobia;o__Methanosarcinales;f__Methanosarcinaceae;g__Methanosarcina;s__Methanosarcina sp. MTP4	1.46333e-07	1.8299e-07
d__Bacteria;p__Proteobacteria;c__Alphaproteobacteria;o__Rhizobiales;f__Phyllobacteriaceae;g__Aminobacter;s__Aminobacter sp. MSH1	1.46182e-07	1.68041e-07
d__Bacteria;p__Bacteroidetes;c__Flavobacteriia;o__Flavobacteriales;f__Flavobacteriaceae;g__Chryseobacterium;s__Chryseobacterium sp. 17S1E7	1.4579e-07	1.52977e-07
d__Bacteria;p__Bacteroidetes;c__Cytophagia;o__Cytophagales;f__Cyclobacteriaceae;g__Algoriphagus;s__Algoriphagus unclassified	1.45788e-07	2.84928e-07
d__Bacteria;p__Firmicutes;c__Bacilli;o__Bacillales;f__Bacillaceae;g__Bacillus;s__Bacillus clausii	1.45069e-07	1.78455e-07
d__Bacteria;p__Firmicutes;c__Bacilli;o__Bacillales;f__Staphylococcaceae;g__Staphylococcus;s__Staphylococcus sp. AntiMn-1	1.44794e-07	1.08615e-07
d__Bacteria;p__Proteobacteria;c__Betaproteobacteria;o__Nitrosomonadales;f__Methylophilaceae;g__Methylophilus;s__Methylophilus medardicus	1.44501e-07	1.78236e-07
d__Bacteria;p__Proteobacteria;c__Gammaproteobacteria;o__Chromatiales;f__Woeseiaceae;g__Woeseia;s__Woeseia oceani	1.44375e-07	2.43494e-07
d__Bacteria;p__Chlorobi;c__Chlorobia;o__Chlorobiales;f__Chlorobiaceae;g__Prosthecochloris;s__Prosthecochloris sp. GSB1	1.43907e-07	1.99394e-07
d__Bacteria;p__Actinobacteria;c__Actinobacteria;o__Micrococcales;f__Microbacteriaceae;g__Agromyces;s__Agromyces unclassified	1.43749e-07	1.11562e-07
d__Bacteria;p__Proteobacteria;c__Gammaproteobacteria;o__Enterobacterales;f__Morganellaceae;g__Providencia;s__Providencia sneebia	1.43373e-07	1.3957e-07
d__Bacteria;p__Proteobacteria;c__Alphaproteobacteria;o__Rhizobiales;f__Rhodobiaceae;g__Anderseniella;s__Anderseniella sp. Alg231-50	1.43267e-07	1.64424e-07
d__Bacteria;p__Firmicutes;c__Bacilli;o__Lactobacillales;f__Enterococcaceae;g__Tetragenococcus;s__Tetragenococcus osmophilus	1.42926e-07	8.33861e-08
d__Bacteria;p__Proteobacteria;c__Gammaproteobacteria;o__Pseudomonadales;f__Pseudomonadaceae;g__Pseudomonas;s__Pseudomonas koreensis	1.41865e-07	1.20036e-07
d__Bacteria;p__Firmicutes;c__Bacilli;o__Lactobacillales;f__Streptococcaceae;g__Lactococcus;s__Lactococcus garvieae	1.4142e-07	1.73754e-07
d__Bacteria;p__Proteobacteria;c__Gammaproteobacteria;o__Thiotrichales;f__Francisellaceae;g__Francisella;s__Francisella tularensis	1.40797e-07	1.21731e-07
d__Bacteria;p__Actinobacteria;c__Actinobacteria;o__Micrococcales;f__Micrococcaceae;g__Citricoccus;s__Citricoccus unclassified	1.40667e-07	1.39689e-07
d__Bacteria;p__Actinobacteria;c__Actinobacteria;o__Bifidobacteriales;f__Bifidobacteriaceae;g__Bifidobacterium;s__Bifidobacterium pseudocatenulatum	1.40254e-07	1.77891e-07
d__Bacteria;p__Proteobacteria;c__Gammaproteobacteria;o__Enterobacterales;f__Yersiniaceae;g__;s__Yersiniaceae unclassified	1.40015e-07	2.84286e-07
d__Bacteria;p__Proteobacteria;c__Deltaproteobacteria;o__Desulfuromonadales;f__Desulfuromonadaceae;g__Pelobacter;s__Pelobacter carbinolicus	1.39748e-07	8.53906e-08
d__Bacteria;p__Proteobacteria;c__Gammaproteobacteria;o__Enterobacterales;f__Enterobacteriaceae;g__Enterobacter;s__Enterobacter hormaechei	1.39709e-07	2.03361e-07
d__Bacteria;p__Actinobacteria;c__Actinobacteria;o__Streptomycetales;f__Streptomycetaceae;g__Streptomyces;s__Streptomyces cattleya	1.39598e-07	8.48654e-08
d__Bacteria;p__Bacteroidetes;c__Saprospiria;o__Saprospirales;f__;g__;s__Saprospirales unclassified	1.38524e-07	1.41583e-07
d__Bacteria;p__Thermodesulfobacteria;c__Thermodesulfobacteria;o__Thermodesulfobacteriales;f__Thermodesulfobacteriaceae;g__;s__Thermodesulfobacteriaceae unclassified	1.38318e-07	1.31397e-07
d__Bacteria;p__Proteobacteria;c__Gammaproteobacteria;o__Enterobacterales;f__Yersiniaceae;g__Serratia;s__Serratia marcescens	1.38061e-07	3.62522e-07
d__Bacteria;p__Firmicutes;c__Bacilli;o__Bacillales;f__Planococcaceae;g__Jeotgalibacillus;s__Jeotgalibacillus malaysiensis	1.37726e-07	1.70288e-07
d__Bacteria;p__Proteobacteria;c__Alphaproteobacteria;o__Rhodobacterales;f__Rhodobacteraceae;g__Ruegeria;s__Ruegeria sp. NKC1-1	1.37189e-07	1.63549e-07
d__Bacteria;p__Aquificae;c__Aquificae;o__Aquificales;f__;g__Thermosulfidibacter;s__Thermosulfidibacter takaii	1.36573e-07	1.35566e-07
d__Bacteria;p__Proteobacteria;c__Gammaproteobacteria;o__Enterobacterales;f__Enterobacteriaceae;g__Candidatus Gullanella;s__Candidatus Gullanella endobia	1.36486e-07	4.03035e-07
d__Bacteria;p__Proteobacteria;c__Alphaproteobacteria;o__Rhizobiales;f__Xanthobacteraceae;g__Starkeya;s__Starkeya novella	1.36021e-07	1.76751e-07
d__Bacteria;p__Proteobacteria;c__Betaproteobacteria;o__Burkholderiales;f__Burkholderiaceae;g__Cupriavidus;s__Cupriavidus taiwanensis	1.35735e-07	1.97856e-07
d__Bacteria;p__Proteobacteria;c__Alphaproteobacteria;o__Rhodospirillales;f__Acetobacteraceae;g__Parasaccharibacter;s__Parasaccharibacter apium	1.35692e-07	1.09531e-07
d__Bacteria;p__Actinobacteria;c__Actinobacteria;o__Bifidobacteriales;f__Bifidobacteriaceae;g__Scardovia;s__Scardovia inopinata	1.35298e-07	2.61005e-07
d__Bacteria;p__Proteobacteria;c__Alphaproteobacteria;o__Caulobacterales;f__Caulobacteraceae;g__Phenylobacterium;s__Phenylobacterium unclassified	1.34448e-07	2.17365e-07
d__Bacteria;p__Actinobacteria;c__Actinobacteria;o__Corynebacteriales;f__Nocardiaceae;g__Rhodococcus;s__Rhodococcus ruber	1.33877e-07	1.33837e-07
d__Bacteria;p__Actinobacteria;c__Actinobacteria;o__Bifidobacteriales;f__Bifidobacteriaceae;g__Parascardovia;s__Parascardovia denticolens	1.33186e-07	2.14941e-07
d__Bacteria;p__Actinobacteria;c__Actinobacteria;o__Corynebacteriales;f__Dietziaceae;g__Dietzia;s__Dietzia sp. oral taxon 368	1.33087e-07	1.56979e-07
d__Bacteria;p__Proteobacteria;c__Alphaproteobacteria;o__Rhodospirillales;f__Rhodospirillaceae;g__Tistrella;s__Tistrella mobilis	1.32945e-07	3.08416e-07
d__Bacteria;p__Actinobacteria;c__Actinobacteria;o__Corynebacteriales;f__Mycobacteriaceae;g__Mycolicibacterium;s__Mycolicibacterium neoaurum	1.32871e-07	1.02172e-07
d__Bacteria;p__Verrucomicrobia;c__Opitutae;o__Opitutales;f__Opitutaceae;g__Nibricoccus;s__Nibricoccus aquaticus	1.32087e-07	1.86861e-07
d__Bacteria;p__Actinobacteria;c__Actinobacteria;o__Micrococcales;f__Micrococcaceae;g__Arthrobacter;s__Arthrobacter unclassified	1.3124e-07	1.13619e-07
d__Bacteria;p__Proteobacteria;c__Gammaproteobacteria;o__Alteromonadales;f__Alteromonadaceae;g__Alteromonas;s__Alteromonas mediterranea	1.312e-07	3.62172e-07
d__Bacteria;p__Nitrospirae;c__Nitrospira;o__Nitrospirales;f__Nitrospiraceae;g__Nitrospira;s__Nitrospira unclassified	1.30981e-07	9.55441e-08
d__Bacteria;p__Proteobacteria;c__Gammaproteobacteria;o__Pasteurellales;f__Pasteurellaceae;g__Actinobacillus;s__Actinobacillus unclassified	1.30976e-07	1.09239e-07
d__Bacteria;p__Bacteroidetes;c__Flavobacteriia;o__Flavobacteriales;f__Flavobacteriaceae;g__Croceibacter;s__Croceibacter atlanticus	1.30884e-07	1.44134e-07
d__Bacteria;p__Firmicutes;c__Bacilli;o__Bacillales;f__Paenibacillaceae;g__Aneurinibacillus;s__Aneurinibacillus sp. XH2	1.30641e-07	1.62262e-07
d__Bacteria;p__Proteobacteria;c__Oligoflexia;o__Bacteriovoracales;f__Bacteriovoracaceae;g__Bacteriovorax;s__Bacteriovorax stolpii	1.30489e-07	1.56862e-07
d__Bacteria;p__Bacteroidetes;c__Flavobacteriia;o__Flavobacteriales;f__Flavobacteriaceae;g__;s__Flavobacteriaceae bacterium F202Z8	1.30454e-07	1.95572e-07
d__Bacteria;p__Actinobacteria;c__Actinobacteria;o__Corynebacteriales;f__Mycobacteriaceae;g__Mycolicibacterium;s__Mycolicibacterium aurum	1.29622e-07	1.21291e-07
d__Bacteria;p__Proteobacteria;c__Betaproteobacteria;o__Neisseriales;f__Neisseriaceae;g__Neisseria;s__Neisseria weaveri	1.29489e-07	1.61563e-07
d__Bacteria;p__Proteobacteria;c__Gammaproteobacteria;o__Thiotrichales;f__Piscirickettsiaceae;g__Methylophaga;s__Methylophaga frappieri	1.29315e-07	3.39944e-07
d__Bacteria;p__Proteobacteria;c__Deltaproteobacteria;o__Myxococcales;f__Myxococcaceae;g__Myxococcus;s__Myxococcus unclassified	1.28822e-07	1.56671e-07
d__Bacteria;p__Thermotogae;c__Thermotogae;o__Thermotogales;f__Fervidobacteriaceae;g__Thermosipho;s__Thermosipho melanesiensis	1.28489e-07	1.2714e-07
d__Bacteria;p__Firmicutes;c__Bacilli;o__Bacillales;f__Bacillaceae;g__Lentibacillus;s__Lentibacillus amyloliquefaciens	1.28067e-07	1.03428e-07
d__Bacteria;p__Proteobacteria;c__Betaproteobacteria;o__Rhodocyclales;f__Zoogloeaceae;g__Azoarcus;s__Azoarcus sp. SY39	1.27212e-07	1.34636e-07
d__Bacteria;p__Tenericutes;c__Mollicutes;o__Entomoplasmatales;f__Entomoplasmataceae;g__Entomoplasma;s__Entomoplasma freundtii	1.26565e-07	2.36544e-07
d__Bacteria;p__Actinobacteria;c__Actinobacteria;o__Micrococcales;f__Brevibacteriaceae;g__Brevibacterium;s__Brevibacterium sandarakinum	1.26367e-07	1.4951e-07
d__Bacteria;p__Firmicutes;c__Bacilli;o__Bacillales;f__Bacillaceae;g__Geobacillus;s__Geobacillus unclassified	1.26164e-07	1.87126e-07
d__Bacteria;p__Firmicutes;c__Bacilli;o__Lactobacillales;f__Carnobacteriaceae;g__Jeotgalibaca;s__Jeotgalibaca sp. PTS2502	1.25826e-07	2.08353e-07
d__Bacteria;p__Actinobacteria;c__Actinobacteria;o__Corynebacteriales;f__Nocardiaceae;g__Rhodococcus;s__Rhodococcus rhodochrous	1.25637e-07	1.87169e-07
d__Bacteria;p__Firmicutes;c__Bacilli;o__Bacillales;f__Staphylococcaceae;g__Staphylococcus;s__Staphylococcus capitis	1.25631e-07	1.82129e-07
d__Bacteria;p__Thermotogae;c__Thermotogae;o__Kosmotogales;f__Kosmotogaceae;g__Kosmotoga;s__Kosmotoga olearia	1.25247e-07	2.51582e-07
d__Archaea;p__Crenarchaeota;c__Thermoprotei;o__Thermoproteales;f__Thermoproteaceae;g__;s__Thermoproteaceae unclassified	1.24477e-07	1.54446e-07
d__Bacteria;p__Proteobacteria;c__Alphaproteobacteria;o__Rhodospirillales;f__Acetobacteraceae;g__Asaia;s__Asaia bogorensis	1.23921e-07	1.32376e-07
d__Bacteria;p__Proteobacteria;c__Gammaproteobacteria;o__Pseudomonadales;f__Moraxellaceae;g__Acinetobacter;s__Acinetobacter schindleri	1.23828e-07	1.99078e-07
d__Bacteria;p__Bacteroidetes;c__Flavobacteriia;o__Flavobacteriales;f__Flavobacteriaceae;g__Flavobacterium;s__Flavobacterium indicum	1.2376e-07	1.27995e-07
d__Bacteria;p__Proteobacteria;c__Gammaproteobacteria;o__Vibrionales;f__Vibrionaceae;g__Vibrio;s__Vibrio harveyi	1.23742e-07	1.73155e-07
d__Bacteria;p__Proteobacteria;c__Gammaproteobacteria;o__Alteromonadales;f__Alteromonadaceae;g__Agarivorans;s__Agarivorans gilvus	1.23723e-07	3.46611e-07
d__Bacteria;p__Proteobacteria;c__Gammaproteobacteria;o__Pseudomonadales;f__Pseudomonadaceae;g__Pseudomonas;s__Pseudomonas sp. S150	1.22854e-07	1.35868e-07
d__Bacteria;p__Proteobacteria;c__Deltaproteobacteria;o__Myxococcales;f__Polyangiaceae;g__Chondromyces;s__Chondromyces crocatus	1.22842e-07	1.48198e-07
d__Bacteria;p__Firmicutes;c__Bacilli;o__Bacillales;f__Staphylococcaceae;g__Staphylococcus;s__Staphylococcus warneri	1.22676e-07	1.0233e-07
d__Bacteria;p__Proteobacteria;c__Alphaproteobacteria;o__Sphingomonadales;f__Sphingomonadaceae;g__Sphingopyxis;s__Sphingopyxis unclassified	1.22201e-07	1.08872e-07
d__Bacteria;p__Actinobacteria;c__Actinobacteria;o__Glycomycetales;f__Glycomycetaceae;g__Salilacibacter;s__Salilacibacter sp. NKC3-5	1.21945e-07	1.50049e-07
d__Bacteria;p__Bacteroidetes;c__Chitinophagia;o__Chitinophagales;f__Chitinophagaceae;g__Niabella;s__Niabella ginsenosidivorans	1.21371e-07	1.30632e-07
d__Bacteria;p__Proteobacteria;c__Betaproteobacteria;o__Burkholderiales;f__Alcaligenaceae;g__Pusillimonas;s__Pusillimonas sp. T7-7	1.21138e-07	1.29755e-07
d__Bacteria;p__Proteobacteria;c__Deltaproteobacteria;o__Myxococcales;f__Sandaracinaceae;g__Sandaracinus;s__Sandaracinus amylolyticus	1.21003e-07	1.75128e-07
d__Bacteria;p__Firmicutes;c__Bacilli;o__Bacillales;f__Paenibacillaceae;g__Paenibacillus;s__Paenibacillus sp. MBLB1234	1.20827e-07	1.55715e-07
d__Bacteria;p__Proteobacteria;c__Alphaproteobacteria;o__Rhizobiales;f__Methylocystaceae;g__;s__Methylocystaceae unclassified	1.20434e-07	9.24483e-08
d__Bacteria;p__Tenericutes;c__Mollicutes;o__Mycoplasmatales;f__Mycoplasmataceae;g__Mycoplasma;s__Mycoplasma pullorum	1.20038e-07	1.63843e-07
d__Bacteria;p__Proteobacteria;c__Alphaproteobacteria;o__Rhizobiales;f__Hyphomicrobiaceae;g__Rhodomicrobium;s__Rhodomicrobium vannielii	1.1983e-07	1.15158e-07
d__Bacteria;p__Proteobacteria;c__Deltaproteobacteria;o__Bradymonadales;f__Bradymonadaceae;g__Bradymonas;s__Bradymonas sp. YN101	1.19795e-07	2.4436e-07
d__Bacteria;p__Chloroflexi;c__Dehalococcoidia;o__;f__;g__Dehalogenimonas;s__Dehalogenimonas lykanthroporepellens	1.19706e-07	2.32558e-07
d__Bacteria;p__Proteobacteria;c__Gammaproteobacteria;o__Pseudomonadales;f__Moraxellaceae;g__Moraxella;s__Moraxella catarrhalis	1.19562e-07	1.04597e-07
d__Bacteria;p__Actinobacteria;c__Actinobacteria;o__Actinomycetales;f__Actinomycetaceae;g__Actinomyces;s__Actinomyces sp. oral taxon 414	1.19389e-07	1.49147e-07
[truncated: 2,183 more rows]
