# Supplementary material for: Effects of Multi-Species Direct-Fed Microbial Products on Ruminal Metatranscriptome and Carboxyl-Metabolome of Beef Steers
Source: Animals (Basel). 2021 Jan 2;11(1):72. doi: 10.3390/ani11010072 (PMC7823837; doi:10.3390/ani11010072)
Supplement: Supplementary file 1 [file animals-11-00072-s001.zip › Proof Metatranscriptome Supplementary Table S2.xlsx]

## Sheet: Supplemental Table 1
Supplemental Table S2. List of peak pairs detected from CIL LC-MS measurement of the samples. Note that in "Peak Pair Information" section, column "No." shows individual peak pair number coded from the LC-MS experiment. Column "RT (s)" shows the retention time of the peak pair detected in sec. Column "Normalized RT (s)" shows the corrected retention time of the peak pair with Universal RT Calibra…
Peak Pair Information									Identification Level	Tier 1 - Positive Identification (CIL Library)				Tier 2- High Confidence Putative Identification (LI Library)				Tier 3 - Putative Identification (MyCompoundID Library)			Missing Ratio	IsoMS_results_01CON_P1-C-5_01_6629_Spectrum.csv	IsoMS_results_01PROB_P1-D-5_01_6653_Spectrum.csv	IsoMS_results_01SYNB_P1-C-2_01_6626_Spectrum.csv	IsoMS_results_02CON_P1-E-8_01_6682_Spectrum.csv	IsoMS_results_02PROB_P1-D-4_01_6651_Spectrum.csv	IsoMS_results_02SYNB_P1-E-3_01_6672_Spectrum.csv	IsoMS_results_03CON_P1-D-6_01_6655_Spectrum.csv	IsoMS_results_03PROB_P1-C-6_01_6633_Spectrum.csv	IsoMS_results_03SYNB_P1-D-9_01_6661_Spectrum.csv	IsoMS_results_05CON_P1-C-7_01_6635_Spectrum.csv	IsoMS_results_05PROB_P1-E-7_01_6680_Spectrum.csv	IsoMS_results_05SYNB_P1-D-2_01_6647_Spectrum.csv	IsoMS_results_08CON_P1-E-5_01_6676_Spectrum.csv	IsoMS_results_08PROB_P1-E-1_01_6668_Spectrum.csv	IsoMS_results_08SYNB_P1-E-2_01_6670_Spectrum.csv	IsoMS_results_10CON_P1-D-8_01_6659_Spectrum.csv	IsoMS_results_10PROB_P1-C-4_01_6628_Spectrum.csv	IsoMS_results_10SYNB_P1-E-4_01_6674_Spectrum.csv	IsoMS_results_15CON_P1-E-9_01_6684_Spectrum.csv	IsoMS_results_15PROB_P1-E-6_01_6678_Spectrum.csv	IsoMS_results_15SYNB_P1-C-8_01_6637_Spectrum.csv	IsoMS_results_20CON_P1-D-3_01_6649_Spectrum.csv	IsoMS_results_20PROB_P1-C-3_01_6627_Spectrum.csv	IsoMS_results_20SYNB_P1-D-7_01_6657_Spectrum.csv	IsoMS_results_25CON_P1-C-9_01_6639_Spectrum.csv	IsoMS_results_25PROB_P1-D-1_01_6645_Spectrum.csv	IsoMS_results_25SYNB_P1-C-1_01_6625_Spectrum.csv
No	RT (s)	Normalized RT (s)	m/z_light	m/z_heavy	Neutral Mass (Da)	Intensity	nCharge	nTag		HMDB No.	Compound	Mass Error (ppm)	RT Error (s)	LI Library No.	Compound	Mass Error (ppm)	RT Error (s)	Zero-reaction	One-reaction	Two-reaction		2297	2427	2335	2275	2431	2393	2434	2380	2425	2377	2356	2415	2410	2404	2398	2426	2294	2424	2380	2354	2378	2423	2355	2416	2407	2415	2213
48	76.3	232.6	307.105	309.112	145.014	6724	1	1	Tier 3 only two-reaction									0	0	63	0.1143	1.669	0.942	3.833	0.274	0.54	0.526	0.677	1.805	1.004	2.683	0.466	0.927	0.703	0.934	0.579	0.699	1.069	0.54	0.501	0.438	1.218	0.801	2.28	0.503	1.111	2.009	3.977
49	76.4	232.6	389.122	391.129	227.031	186299	1	1	Tier 3 one-reaction									0	3	90	0.1143	5.917	1.632	7.014	1.646	1.337	1.813	1.809	4.267	1.268	5.975	1.044	1.226	0.965	1.366	1.04	2.033	4.633	1.179	0.822	0.978	2.287	0.976	4.667	1.398	2.893	2.056	12.988
50	76.5	232.7	411.276	415.289	88.1001	187980	1	2	Tier 3 zero-reaction									1	5	80	0.1143	1.396	0.441	1.378	0.507	0.728	1.122	0.711	0.777	0.746	1.162	0.965	0.808	0.597	3.228	0.862	0.644	0.959	0.802	1.804	5.137	1.382	0.808	0.562	2.98	0.706	0.982	0.63
51	76.5	232.7	397.26	401.273	74.0843	14107.1	1	2	Tier 3 zero-reaction									1	3	86	0.1143	2.207	1.018	1.395	1.046	1.203	2.127	1.022	0.949	1.282	2.118	1.179	2.029	2.115	3.592	1.594	1.168	1.445	1.228	2.08	4.053	2.488	1.096	1.175	2.114	1.278	1.372	2.763
54	76.9	233.2	435.188	437.194	273.096	5754	1	1	Tier 3 one-reaction									0	40	481	0.2	NA	2.328	1.712	NA	1.99	0.162	0.853	0.573	0.233	0.655	0.154	2.484	1.413	0.3	0.141	0.432	0.543	0.383	0.523	0.795	5.601	0.338	3.53	0.936	1.255	0.7	NA
56	77	233.2	306.217	308.224	144.126	160392	1	1	Tier 3 zero-reaction									2	9	105	0.1143	0.117	0.724	0.188	0.027	1.153	0.784	0.846	0.079	0.538	4.549	0.046	0.981	0.909	0.47	0.052	2.149	0.069	0.31	1.147	0.932	2.18	0.673	1.965	0.873	1.266	0.822	1.766
58	77	233.3	467.302	471.316	144.127	7443.88	1	2	Tier 3 zero-reaction									2	9	105	0.1143	3.306	0.426	2.462	2.878	0.766	1.254	1.626	1.696	1.73	1.309	2.573	1.44	1.536	1.255	4.06	1.399	1.816	1.544	0.69	1.003	0.922	1.549	1.123	1.147	1.013	1.521	1.287
59	77.2	233.5	323.195	325.203	161.103	8324.89	1	1	Unidentified												0.1143	2.76	0.769	3.749	1.15	0.786	0.71	0.95	1.991	0.877	2.547	0.684	0.934	0.65	0.968	0.788	0.945	2.536	0.895	0.652	0.626	1.301	0.706	3.048	0.96	1.581	2.186	3.121
61	77.3	233.5	283.153	285.16	121.061	6960	1	1	Unidentified												0.1143	2.828	0.724	3.043	0.95	0.804	0.583	0.582	1.731	0.631	1.411	0.56	1.08	0.461	0.674	0.419	0.628	3.252	0.462	0.666	1.009	2.161	0.659	6.079	0.735	1.104	1.237	2.455
62	77.3	233.5	274.155	276.162	112.064	111678	1	1	Tier 3 one-reaction									0	6	224	0.2286	NA	1.023	NA	0.035	1.102	1.833	1.137	0.172	0.594	2.393	0.035	1.323	0.815	NA	0.046	1.092	NA	0.751	0.876	0.788	1.183	0.824	1.47	1.125	1.314	1.599	5.802
66	77.4	233.6	510.344	514.358	187.169	5955.82	1	2	Tier 3 zero-reaction									2	3	31	0.1143	2.501	0.807	3.072	1.536	0.499	1.179	1.125	2.025	1.763	1.276	1.589	0.832	1.265	2.233	2.391	1.03	1.91	1.247	0.498	0.475	0.971	0.998	1.805	0.688	1.128	2.196	1.718
72	78.4	234.6	255.676	257.682	187.169	5940	2	2	Tier 3 zero-reaction									2	3	31	0.1429	2.515	0.777	2.924	1.43	0.515	1.126	1.078	2.034	1.941	1.499	1.531	0.782	1.217	2.209	2.414	0.982	2.181	1.256	0.684	0.358	0.866	0.972	1.046	0.507	1.142	2.041	NA
75	78.8	235.1	323.16	325.17	161.069	4502	1	1	Tier 3 zero-reaction									1	48	681	0.1714	2.145	1.469	NA	0.6	1.734	0.696	1.033	1.166	0.791	2.021	0.454	0.893	1.337	0.433	0.528	0.726	1.188	0.746	0.949	0.437	2.692	0.846	NA	0.789	1.621	1.523	1.869
77	79	235.2	221.165	223.171	59.0734	5.47208e+06	1	1	Tier 3 zero-reaction									1	15	233	0	0.036	1.141	0.025	0.019	1.045	0.916	1.471	0.038	0.61	3.434	0.005	1.177	0.475	0.75	0.116	1.266	0.018	0.121	1.655	1.601	1.887	0.78	1.59	0.992	2.43	1.355	5.499
79	79.6	235.9	297.181	299.188	135.089	105806	1	1	Tier 3 one-reaction									0	18	236	0	0.693	0.778	1.02	0.199	0.9	0.533	0.59	0.798	0.619	0.857	0.238	0.937	0.472	0.39	0.333	0.551	0.59	0.398	0.598	1.062	1.712	0.801	1.908	1.015	1.31	0.987	1.711
80	79.8	236	302.15	304.157	140.059	39670.2	1	1	Tier 3 zero-reaction									4	16	317	0.0286	1.824	0.688	2.65	0.434	1.04	0.903	0.416	1.24	0.319	2.523	0.371	0.841	0.804	0.93	0.401	0.752	1.91	1.222	1.119	0.942	1.911	0.666	5.114	1.075	1.335	1.329	1.889
83	80.4	236.6	285.123	287.13	123.032	158486	1	1	Tier 3 zero-reaction									2	9	222	0	1.962	1.008	4.367	0.232	0.416	0.501	1.088	2.337	1.308	2.373	0.518	0.959	0.824	1.223	0.681	0.719	1.294	0.699	0.539	0.281	1.346	0.986	2.481	0.575	1.204	2.445	4.801
84	80.4	236.7	217.097	219.104	55.0059	60867.4	1	1	Tier 3 one-reaction									0	1	128	0.1143	2.794	0.744	5.54	0.421	0.765	0.315	0.481	2.051	0.452	1.578	0.372	0.533	0.563	0.456	0.359	0.559	2.42	0.524	0.496	0.546	1.808	0.442	4.613	0.789	1.481	1.673	3.21
85	80.5	236.7	292.129	294.137	130.038	105656	1	1	Tier 2					AAA00594000	Isomer of Ureidoacrylate	0.39	67.3				0.1143	2.746	0.716	6.572	0.441	0.765	0.359	0.522	2.342	0.469	1.754	0.39	0.578	0.62	0.499	0.387	0.558	2.63	0.599	0.527	0.58	1.951	0.488	5.406	0.823	1.586	1.777	3.395
86	80.6	236.8	538.226	540.236	376.135	19004.8	1	1	Tier 3 zero-reaction									1	11	229	0	1.804	0.614	3.186	0.333	0.702	0.272	0.421	1.374	0.378	1.096	0.301	0.538	0.466	0.397	0.316	0.444	1.541	0.434	0.45	0.512	1.744	0.439	3.951	0.66	1.223	1.457	1.538
88	81	237.2	410.243	414.257	87.0679	5424	1	2	Tier 3 zero-reaction									1	29	398	0.1714	1.754	0.867	1.991	0.622	0.668	0.598	0.97	1.661	0.94	1.101	0.7	0.964	0.57	0.539	1.103	0.535	1.809	0.887	NA	NA	0.779	1.422	1.45	0.823	0.705	1.531	1.075
90	81.4	237.7	425.291	429.305	102.116	51403	1	2	Tier 3 zero-reaction									2	8	74	0.0571	0.52	1.521	0.578	0.181	2.052	1.249	0.75	0.521	0.477	0.891	0.41	1.399	1.368	0.449	0.257	0.951	0.395	0.786	1.88	1.748	3.425	1.174	1.659	1.392	2.09	0.805	0.338
93	82.1	238.4	297.146	299.152	135.054	77020.9	1	1	Tier 2					AAA01612000	Isomer of 4-Hydroxy-L-threonine	5.08	15.3				0.0286	2.551	0.522	3.159	0.928	0.464	0.721	0.739	0.871	0.362	2.32	1.443	1.474	0.917	0.66	1.507	0.59	3.428	1.277	0.213	0.416	0.407	1.068	0.665	0.404	0.359	0.987	5.307
94	82.2	238.4	291.17	293.178	129.079	70311	1	1	Tier 3 zero-reaction									4	30	418	0.0857	1.271	0.991	1.81	0.67	1.133	0.422	0.542	0.925	0.699	2.055	0.303	0.852	1.173	0.427	0.371	1.04	1.115	1.514	0.514	0.387	1.923	0.863	2.421	0.545	1.426	3.002	2.692
97	82.5	238.7	258.196	260.203	96.105	8140	1	1	Unidentified												0.1143	0.572	1.52	0.546	0.176	2.153	1.122	0.779	0.449	0.531	0.869	0.407	1.326	1.175	0.439	0.261	1.03	0.431	0.753	1.703	1.581	3.117	1.088	1.421	1.479	1.939	0.786	0.445
98	82.9	239.2	204.144	206.15	84.1052	15528.9	2	2	Unidentified												0.1143	0.468	1.386	0.637	0.167	1.912	1.08	0.68	0.518	0.432	0.755	0.389	1.158	1.245	0.379	0.224	0.871	0.371	0.739	1.556	1.367	3.218	1.14	1.576	1.4	1.907	0.728	0.388
99	83	239.2	371.133	373.142	209.041	35893	1	1	Tier 3 only two-reaction									0	0	5	0.1714	1.818	0.593	NA	0.338	0.661	0.207	0.345	1.248	0.356	0.957	0.407	0.594	0.46	0.349	0.325	0.382	1.062	0.468	0.387	0.422	1.889	0.361	2.722	0.612	1.327	1.525	NA
100	83.1	239.3	339.183	341.186	177.091	15447.3	1	1	Tier 3 one-reaction									0	3	115	0	3.387	0.515	1.494	0.639	0.568	0.288	0.483	1.155	0.467	0.734	0.773	0.795	0.42	0.449	0.871	0.49	2.688	0.628	0.6	0.791	2.302	0.535	2.12	0.724	1.227	1.934	0.461
101	83.6	239.8	387.106	389.116	225.014	6298.67	1	1	Tier 3 one-reaction									0	4	99	0.1714	1.225	0.492	NA	0.349	0.601	0.214	0.36	0.908	0.399	0.784	0.277	0.612	0.394	0.362	0.295	0.337	1.053	0.473	0.552	0.548	1.678	0.399	3.868	0.616	1.143	1.246	NA
102	84.5	240.8	337.175	339.182	175.084	13171.4	1	1	Tier 3 zero-reaction									1	41	651	0.1143	1.529	1.15	1.576	0.471	1.281	0.769	1.086	0.893	0.56	3.048	0.378	1.107	1.174	0.851	0.362	1.022	1.316	0.968	0.977	0.81	1.331	0.915	2.306	1.013	1.22	1.797	3.256
104	85.3	241.6	221.165	223.171	59.0734	7791446	1	1	Tier 3 zero-reaction									1	15	233	0	0.07	1.146	0.057	0.032	1.047	0.924	1.453	0.062	0.619	3.41	0.024	1.181	0.508	0.75	0.127	1.276	0.073	0.139	1.66	1.58	1.896	0.789	1.587	0.991	2.447	1.362	5.364
105	85.4	241.7	233.165	235.172	71.0733	151702	1	1	Tier 3 one-reaction									0	6	232	0.1143	0.916	0.3	0.79	0.615	0.438	1.059	0.477	0.523	0.378	0.717	0.278	0.535	0.302	0.889	0.325	0.475	0.906	0.355	0.486	0.683	0.926	0.463	0.937	0.553	0.602	1.204	4.694
107	85.7	242	277.155	279.162	115.063	527557	1	1	Tier 3 zero-reaction									2	33	454	0	12.668	2.551	11.008	1.481	0.675	0.33	1.11	6.12	1.375	0.892	1.5	1.197	0.991	0.438	1.894	0.48	13.348	0.993	0.464	0.178	1.754	2.112	3.931	0.441	1.164	5.895	2.254
108	86.3	242.5	213.149	215.156	102.115	19620.8	2	2	Tier 3 zero-reaction									2	8	74	0	0.689	1.461	0.763	0.307	2.053	1.199	0.83	0.605	0.583	1.122	0.479	1.438	1.382	0.521	0.347	1.012	0.488	0.826	1.746	1.633	3.145	1.121	1.716	1.461	2.152	0.979	0.509
110	86.5	242.7	461.229	463.236	299.137	3528	1	1	Tier 3 one-reaction									0	12	269	0	0.944	1.13	2.201	0.354	0.96	0.913	1.489	0.804	1.253	2.567	0.334	1.36	0.59	0.876	0.325	1.48	0.631	0.633	0.861	0.909	1.665	1.012	2.501	1.268	1.681	1.296	3.701
111	86.6	242.8	281.15	283.156	119.058	12560	1	1	Tier 2					AAA00630000	L-Homoserine	1.2	107.4				0.1143	2.169	1.769	2.398	0.619	0.838	0.575	0.908	2.811	0.995	1.046	0.831	0.792	0.741	0.699	0.944	0.575	2.605	0.633	0.482	0.273	1.314	1.065	1.547	0.608	1.294	1.799	0.97
112	86.7	242.9	363.192	365.198	201.1	3612	1	1	Tier 3 one-reaction									0	26	404	0.1143	2.533	0.818	3.137	0.814	1.019	0.632	0.963	1.679	0.86	2.035	0.66	0.882	0.641	0.913	0.657	1.02	2.108	0.937	0.66	0.649	1.511	0.828	2.819	0.855	1.684	1.93	2.357
114	86.9	243.1	390.169	394.18	66.9933	9690	1	2	Unidentified												0	4.652	3.528	6.355	2.052	2.807	1.912	2.583	3.085	3.72	3.457	1.818	4.779	2.058	1.657	2.341	3.244	5.071	2.374	2.815	3.909	7.88	3.626	6.89	3.961	3.009	5.127	7.338
115	87.1	243.3	409.26	413.274	86.0844	10677	1	2	Tier 3 one-reaction									0	1	96	0.1143	0.129	0.155	0.447	0.078	0.247	0.425	0.375	0.181	0.426	0.639	0.117	0.346	0.177	0.985	0.123	0.271	0.085	0.181	0.858	3.104	0.668	0.497	0.433	1.704	0.363	0.426	0.285
116	87.1	243.4	371.151	375.166	47.9753	15643.5	1	2	Unidentified												0	0.721	0.251	1.287	0.169	0.432	0.249	0.261	0.452	0.248	0.599	0.169	0.337	0.194	0.291	0.23	0.42	0.773	0.239	0.302	0.383	0.954	0.348	1.716	0.258	0.394	0.637	0.84
119	88.2	244.4	411.177	413.184	249.086	4665.14	1	1	Tier 3 zero-reaction									2	41	613	0.1143	1.557	0.797	3.188	0.514	0.939	0.8	1.135	1.245	0.977	2.525	0.448	1.088	0.706	0.927	0.503	1.126	1.229	0.789	0.674	0.812	1.28	0.882	2.157	0.963	1.306	1.512	2.802
120	88.3	244.6	337.212	339.218	175.12	5432	1	1	Tier 3 one-reaction									0	17	259	0.1143	6.952	0.793	6.678	2.393	0.791	0.833	0.967	4.155	0.714	4.318	0.994	0.837	0.743	1.175	1.4	0.632	3.149	1.011	0.806	0.61	2.401	0.585	3.684	0.785	1.833	1.775	3.55
121	88.6	244.9	353.206	355.214	191.115	5818.5	1	1	Tier 3 one-reaction									0	11	257	0.2857	12.44	NA	2.351	5.789	0.698	0.805	0.857	2.928	0.73	2.428	2.26	NA	0.778	1.176	2.003	0.84	11.479	1.065	0.797	NA	NA	0.671	NA	0.557	1.27	1.673	NA
124	89.4	245.6	320.233	322.24	158.142	50791.4	1	1	Tier 3 one-reaction									0	3	77	0.1143	0.135	0.657	0.151	0.034	1.171	0.68	0.949	0.052	0.665	3.139	0.047	1.01	0.809	0.157	0.053	0.886	0.046	0.721	1.067	0.862	2.966	1.35	2.089	1.212	1.519	1.527	1.022
125	89.5	245.7	434.256	438.269	111.081	15398	1	2	Tier 3 zero-reaction									1	4	114	0	2.625	1.371	1.277	0.393	1.053	0.713	0.53	1.671	0.859	0.309	0.737	1.47	0.824	0.174	0.931	0.279	2.378	0.476	0.822	1.836	3.532	0.905	1.192	0.342	1.636	0.946	0.518
128	89.7	245.9	371.171	373.178	209.08	8885	1	1	Tier 3 one-reaction									0	13	305	0.1143	1.356	0.627	1.378	0.512	0.92	1.616	0.869	1.563	0.622	2.061	0.501	0.893	0.544	1.361	0.633	0.952	1	0.484	0.702	1.024	1.322	0.491	1.891	0.889	1.027	0.963	4.424
129	89.7	246	279.168	281.177	117.077	82330	1	1	Unidentified												0.2286	11.037	6.562	7.254	2.526	5.179	1.236	2.083	5.148	1.795	2.617	1.492	8.084	3.01	1.508	1.36	1.295	10.619	1.704	1.43	1.182	16.009	1.697	5.796	1.756	2.609	2.943	4.007
132	90	246.3	217.631	219.638	111.08	12016.6	2	2	Tier 3 zero-reaction									1	4	108	0.0571	2.352	1.311	1.077	0.414	1.017	0.68	0.489	1.549	0.752	0.273	0.811	1.232	0.814	0.133	0.825	0.233	2.445	0.436	0.892	1.756	3.346	0.824	1.06	0.316	1.554	0.748	0.399
134	90.3	246.6	411.276	415.289	88.1001	37066.3	1	2	Tier 3 zero-reaction									1	5	80	0.0286	1.376	0.449	1.41	0.507	0.75	1.159	0.719	0.768	0.711	1.127	0.967	0.855	0.612	3.163	0.838	0.634	0.959	0.787	1.799	5.296	1.418	0.837	0.547	3.087	0.728	0.993	0.675
135	90.5	246.7	397.26	401.272	74.0846	4303	1	2	Tier 3 zero-reaction									1	3	86	0.1143	2.436	1.381	1.346	1.195	1.346	2.083	1.103	0.983	1.354	2.221	1.395	2.342	2.351	3.25	1.873	1.124	1.596	1.338	2.323	2.365	2.328	1.048	1.467	1.708	1.171	1.257	2.549
139	91	247.2	425.291	429.305	102.116	89986.4	1	2	Tier 3 zero-reaction									2	8	74	0.0286	0.534	1.484	0.588	0.181	2.052	1.261	0.76	0.523	0.467	0.889	0.398	1.397	1.359	0.451	0.256	0.956	0.41	0.79	1.861	1.741	3.494	1.182	1.607	1.42	2.08	0.811	0.367
140	91.4	247.6	257.128	259.135	95.0371	81523.5	1	1	Tier 3 one-reaction									0	5	225	0	2.671	0.81	4.038	0.966	0.826	0.65	1.181	1.432	0.973	3.244	0.566	0.806	0.703	0.75	0.57	1.078	1.653	1.018	0.583	0.891	1.825	0.927	3.054	0.897	1.387	1.792	3.557
146	92.6	248.8	315.134	317.139	153.043	8416	1	1	Tier 3 zero-reaction									2	20	376	0.1143	2.123	0.908	5.006	0.593	1.019	0.662	1.106	1.153	0.947	2.707	0.43	1.008	0.831	0.823	0.375	1.114	1.653	0.882	0.456	0.608	1.065	0.713	1.874	0.745	1.134	2.15	4.961
148	92.6	248.8	331.139	333.148	169.048	11414.7	1	1	Tier 3 one-reaction									0	8	203	0.1429	2.398	0.672	3.332	0.435	0.729	0.397	0.57	1.781	0.504	1.481	0.412	0.616	0.618	0.516	0.43	0.551	2.204	0.598	0.508	0.556	1.812	0.502	3.687	0.774	1.401	1.574	NA
150	93.3	249.6	242.165	244.172	80.0737	53857.4	1	1	Unidentified												0.1143	0.574	1.076	1.198	0.248	0.701	0.306	0.515	1.033	0.998	0.25	0.364	1.083	0.478	0.443	0.584	0.303	0.718	0.435	0.41	0.454	1.455	1.176	1.819	0.71	0.935	1.373	0.203
151	93.6	249.8	350.207	352.214	188.116	5316	1	1	Tier 3 zero-reaction									3	24	212	0	3.895	0.905	3.574	0.849	1.16	0.688	1.652	3.396	0.91	7.206	0.683	1.195	0.797	1.821	0.798	1.507	3.412	0.775	1.131	1.034	2.94	0.801	4.567	1.339	2.684	1.781	9.462
154	95.3	251.5	435.188	437.195	273.096	37883.6	1	1	Tier 3 one-reaction									0	40	473	0	0.856	1.248	5.488	0.097	1.008	0.265	0.513	3.323	0.514	1.227	0.433	1.346	0.873	0.656	0.521	0.429	0.679	0.605	0.32	0.343	3.045	0.384	3.527	0.553	1.553	1.646	2.629
157	95.6	251.8	313.141	315.147	151.049	45069.9	1	1	Tier 3 zero-reaction									3	18	450	0.0286	2.625	0.559	2.383	1.01	0.729	0.681	1.288	1.158	0.544	4.494	0.652	0.737	0.684	2.671	0.826	1.457	2.326	0.82	0.54	0.95	0.832	0.482	1.679	1.103	0.82	1.017	4.107
160	96.5	252.8	498.236	500.242	336.145	4352	1	1	Tier 3 one-reaction									0	11	289	0.1714	15.344	0.658	6.831	3.03	0.477	0.383	0.515	5.101	0.713	1.342	1.537	0.514	0.571	0.87	2.064	0.585	15.703	0.816	0.329	0.749	1.042	0.513	NA	0.601	NA	2.445	NA
161	96.6	252.9	233.128	235.135	71.0371	533918	1	1	Tier 3 zero-reaction									1	9	290	0.0286	0.201	3.706	0.427	0.092	2.218	0.521	0.597	0.433	0.431	0.31	0.194	3.66	1.704	0.486	0.267	0.342	0.241	0.415	1.249	0.869	3.282	0.466	0.874	0.656	1.175	0.644	0.379
162	96.7	252.9	337.175	339.183	175.084	5683.5	1	1	Tier 3 zero-reaction									1	41	506	0.1143	1.255	1.232	1.786	0.467	1.405	0.7	1.044	1.038	0.612	2.823	0.396	1.198	1.07	0.815	0.345	1.001	1.408	0.891	0.985	0.748	1.855	0.869	2.808	1.043	1.638	1.949	3.512
163	96.7	252.9	453.222	455.23	291.13	3978	1	1	Tier 3 zero-reaction									2	26	446	0	1.617	0.599	2.759	0.592	0.549	0.441	0.641	1.034	0.593	1.955	0.357	0.611	0.413	0.717	0.387	0.72	1.458	0.632	0.378	0.479	1.142	0.392	2.114	0.677	0.916	1.614	2.2
165	96.9	253.1	449.203	451.21	287.112	26318.4	1	1	Tier 3 zero-reaction									1	13	431	0	1.794	0.435	1.593	0.291	0.76	0.262	0.504	0.676	0.155	2.46	0.23	0.546	0.614	0.188	0.244	0.927	1.395	0.288	0.597	0.513	1.549	0.59	1.644	0.831	1.009	0.402	4.73
167	97.2	253.4	320.233	322.24	158.142	26261.3	1	1	Tier 3 one-reaction									0	3	77	0.1143	0.141	0.691	0.175	0.052	1.421	0.586	0.773	0.087	0.461	2.106	0.053	1.239	0.76	0.155	0.061	0.706	0.113	0.538	1.489	1.348	2.796	0.868	1.57	1.742	1.25	1.129	0.954
168	97.4	253.6	343.166	345.172	181.075	33494.9	1	1	Tier 3 zero-reaction									5	42	451	0	13.695	3.757	10.936	2.906	1.293	1.526	1.845	7.141	1.829	2.158	2.009	1.869	1.584	1.3	2.25	1.049	14.887	1.295	0.804	1.11	3.811	1.639	4.191	0.873	1.948	4.124	2.959
169	97.7	253.9	434.255	438.269	111.08	84834	1	2	Tier 3 zero-reaction									1	4	114	0	2.842	1.692	1.015	0.514	1.224	0.978	0.661	1.714	1.012	0.258	1.101	1.802	1.401	0.148	1.155	0.304	3.163	0.534	1.198	2.459	4.151	1.124	1.069	0.338	1.88	0.905	0.461
170	97.7	253.9	392.254	394.258	230.162	3676	1	1	Tier 3 one-reaction									0	4	91	0.1143	1.308	0.86	2.292	0.355	0.753	0.486	0.524	0.757	0.38	1.599	0.342	1.176	0.709	0.439	0.408	0.883	1.351	0.354	1.358	0.383	2.281	0.653	1.659	0.766	2.67	0.587	1.136
171	97.9	254.2	285.171	287.177	123.079	18432	1	1	Tier 3 one-reaction									0	3	135	0.0571	1.768	1.944	0.867	0.485	1.03	0.838	1.021	1.015	0.986	0.74	0.652	2.009	0.747	0.226	0.657	0.483	1.906	0.405	1.819	1.173	3.599	1.253	1.114	0.857	2.179	0.795	0.55
172	98.4	254.6	351.227	353.234	189.136	8514.67	1	1	Tier 3 one-reaction									0	5	179	0.1143	0.767	0.772	0.939	0.82	0.867	1.265	0.594	1.034	0.403	4.199	0.462	0.835	0.501	0.298	0.42	0.416	0.761	0.594	0.504	0.371	1.215	0.57	1.281	0.539	1.27	0.857	16.746
173	98.4	254.6	204.144	206.15	84.1052	8171.33	2	2	Unidentified												0.1143	0.613	1.39	0.61	0.243	1.946	1.321	0.665	0.492	0.403	0.81	0.422	1.424	1.3	0.385	0.259	0.87	0.596	0.765	1.473	1.514	3.346	1.136	1.458	1.205	1.969	0.814	0.386
174	98.6	254.8	217.631	219.638	111.08	51175.9	2	2	Tier 3 zero-reaction									1	4	108	0.0571	2.702	1.71	0.943	0.487	1.187	0.914	0.637	1.575	0.91	0.223	1.071	1.635	1.296	0.115	1.056	0.27	2.958	0.508	1.188	2.397	4.198	1.041	0.983	0.317	1.829	0.838	0.372
175	98.9	255.1	469.282	473.294	146.107	4002	1	2	Tier 3 zero-reaction									4	23	200	0.0857	11.054	1.971	4.268	3.492	0.879	0.526	0.921	4.027	0.899	0.909	2.409	1.005	1.817	1.022	2.541	0.711	12.74	1.374	0.55	0.399	1.953	1.465	2.235	0.514	1.806	3.269	0.774
181	100	256.2	425.291	429.305	102.116	75178.4	1	2	Tier 3 zero-reaction									2	8	74	0	0.597	1.467	0.575	0.182	2.039	1.276	0.732	0.53	0.475	0.926	0.396	1.443	1.367	0.447	0.252	0.947	0.369	0.781	1.857	1.753	3.398	1.147	1.57	1.406	2.115	0.818	0.436
184	100.9	257.2	306.097	308.104	144.006	18106.4	1	1	Tier 3 one-reaction									0	5	179	0	2.005	0.629	3.092	0.239	0.423	0.197	0.962	2.072	0.85	1.798	0.646	0.476	0.684	0.669	0.641	0.616	1.27	0.701	0.395	0.227	0.89	0.638	1.822	0.492	1.188	2.421	0.817
187	101.3	257.6	285.17	287.177	246.158	24300.2	2	2	Tier 3 one-reaction									0	13	165	0.0571	1.768	1.944	0.867	0.453	1.03	0.838	1.021	1.015	0.986	0.74	0.652	2.009	0.747	0.226	0.657	0.483	1.906	0.405	1.819	1.173	3.836	1.253	1.114	0.857	2.179	0.795	0.55
188	101.4	257.6	291.171	293.177	129.079	384989	1	1	Tier 3 zero-reaction									4	30	417	0.1143	1.936	0.957	0.911	0.584	1.158	1.094	0.322	0.57	0.687	1.116	0.285	1.158	0.948	0.231	0.442	1.488	1.387	1.349	0.621	0.716	1.853	0.962	1.358	0.548	0.813	2.279	4.981
191	102.5	258.8	411.276	415.289	88.1002	608946	1	2	Tier 3 zero-reaction									1	5	80	0.0286	0.637	0.374	0.734	0.292	0.576	1.362	0.775	0.474	0.725	1.257	0.649	0.869	0.512	2.88	0.557	0.67	0.296	0.558	1.93	6.088	1.213	0.879	0.401	2.9	0.73	0.735	0.767
192	102.7	259	206.141	208.148	88.1001	39678	2	2	Tier 3 zero-reaction									1	5	80	0.1143	0.364	0.361	0.615	0.155	0.492	1.23	0.715	0.398	0.674	1.166	0.401	0.782	0.431	2.757	0.383	0.653	0.268	0.4	1.75	5.23	1.123	0.835	0.418	2.589	0.67	0.564	0.712
199	103.3	259.6	241.134	243.141	79.0424	34912.4	1	1	Tier 3 zero-reaction									1	3	162	0.1143	1.717	0.494	2.833	0.76	0.444	0.343	0.565	3.12	0.822	0.655	1.718	0.372	0.532	0.955	2.055	0.628	1.959	1.217	0.342	0.291	0.526	0.979	0.951	0.468	1.417	1.721	0.397
207	104.6	260.9	307.202	309.208	145.11	177864	1	1	Tier 3 zero-reaction									1	19	300	0.1143	1.219	0.847	1.704	0.619	1.071	0.524	1.136	0.99	0.86	2.637	0.322	0.925	0.64	0.631	0.418	0.608	0.683	0.601	0.761	0.652	1.909	0.717	2.641	0.944	1.358	1.452	3.076
210	104.9	261.1	416.193	418.2	254.101	9428.3	1	1	Tier 3 zero-reaction									1	14	439	0.0286	3.814	0.874	5.046	0.839	0.791	0.552	0.788	2.368	0.965	1.327	0.776	0.708	0.639	0.609	0.93	0.714	3.456	0.867	0.599	0.455	1.502	0.981	4.693	0.907	1.053	3.018	3.174
215	105.8	262.1	291.168	293.177	129.077	102234	1	1	Tier 3 only two-reaction									0	0	1	0.1143	0.697	1.265	0.442	0.634	1.331	0.392	0.35	0.274	0.891	1.316	0.22	1.207	1.407	0.266	0.26	0.939	0.562	1.842	0.404	0.425	2.606	1.293	1.622	0.5	1.126	2.663	1.647
217	106	262.2	314.125	316.131	152.033	247495	1	1	Tier 3 zero-reaction									3	12	426	0	4.548	0.617	5.559	0.779	0.392	0.647	0.602	3.433	0.717	1.141	0.76	0.494	0.576	1.153	0.861	0.388	4.757	0.567	0.395	0.15	0.851	0.63	2.779	0.307	1.023	3.102	1.312
218	106	262.3	297.146	299.153	135.054	245712	1	1	Tier 2					AAA01612000	4-Hydroxy-L-threonine	5.2	8.6				0.0286	2.505	0.566	2.606	1.095	0.565	0.78	0.754	0.867	0.384	2.04	1.687	1.287	0.994	0.705	1.392	0.726	3.825	1.323	0.308	0.516	0.443	1.037	0.596	0.428	0.434	0.993	3.722
220	106.4	262.7	260.175	262.183	98.0839	34210.9	1	1	Tier 3 one-reaction									0	1	121	0.1714	NA	0.221	1.064	0.204	0.281	0.647	0.495	0.457	0.502	1.106	0.161	0.537	0.24	1.408	0.152	0.329	NA	0.269	0.983	3.231	1.036	0.452	0.636	1.8	0.513	0.593	0.664
221	106.8	263	331.139	333.146	169.048	6230	1	1	Tier 3 one-reaction									0	8	203	0.1714	NA	0.776	4.317	0.505	0.735	0.513	0.678	1.958	0.625	2.291	0.436	0.703	0.688	0.624	0.487	0.687	2.227	0.687	0.588	0.628	1.862	0.599	3.401	0.804	1.487	1.775	NA
222	107	263.2	302.15	304.157	140.059	145686	1	1	Tier 3 zero-reaction									4	16	317	0.0286	0.665	0.819	0.976	0.498	1.23	1.563	0.574	0.791	0.616	1.546	0.392	1.15	1.021	1.107	0.486	0.8	0.856	0.813	1.414	1.807	1.478	1.05	1.745	1.913	0.943	0.87	0.552
224	107.1	263.4	376.223	378.23	214.131	16451.8	1	1	Tier 3 zero-reaction									1	7	115	0	2.426	0.923	4.702	0.767	1.127	0.913	1.356	2.979	1.187	2.166	0.63	0.755	0.581	1.216	0.708	1.179	2.043	0.569	0.635	0.774	1.707	0.994	4.392	0.607	1.792	2.93	4.472
226	107.4	263.7	510.345	514.358	187.169	7249.27	1	2	Tier 3 zero-reaction									2	3	31	0.1143	0.576	1.126	1.749	0.765	0.565	1.981	1.626	0.931	2.495	1.423	0.992	1.041	1.116	2.031	1.368	1.358	0.532	1.032	0.834	0.671	1.207	1.557	1.369	0.655	1.51	1.551	0.696
228	108.1	264.4	285.16	287.167	123.069	37549.1	1	1	Tier 3 one-reaction									0	10	309	0.1143	0.824	0.621	1.482	0.377	0.631	0.476	0.839	0.585	0.66	1.309	0.299	0.519	0.467	0.621	0.299	0.93	0.706	0.568	0.429	0.457	0.76	0.711	0.963	0.776	0.992	1.01	1.885
231	108.5	264.8	427.173	429.18	265.081	10276.5	1	1	Tier 3 one-reaction									0	45	649	0	1.286	0.891	1.662	0.449	1.179	0.832	0.68	0.779	0.47	2.228	0.335	0.916	0.901	0.665	0.314	1.939	1.089	0.527	0.921	0.776	1.299	0.442	1.73	1.185	0.82	0.867	3.251
232	109	265.2	388.223	390.23	226.131	5155.33	1	1	Tier 3 one-reaction									0	3	109	0.1143	1.601	0.945	3.067	0.346	1.203	0.727	1.029	0.917	0.715	1.209	0.257	0.939	0.586	0.249	0.265	1.142	1.067	0.61	0.969	1.086	2.095	1.405	4.561	0.977	1.943	2.79	4.584
234	109.4	265.6	334.249	336.255	172.157	32324.3	1	1	Tier 3 one-reaction									0	5	44	0.1429	0.096	0.651	0.079	0.042	1.187	0.277	1.098	0.049	0.86	1.092	0.037	1.146	1.025	0.091	0.036	0.683	NA	1.292	0.67	0.385	2.548	1.632	3.277	0.754	1.802	3.55	0.217
235	109.4	265.7	276.207	278.214	114.115	11683.8	1	1	Tier 3 one-reaction									0	1	76	0.1143	0.237	1.3	0.361	0.249	1.446	0.994	0.689	0.273	0.514	0.904	0.275	1.637	0.874	0.323	0.228	0.793	0.376	0.483	1.566	1.46	3.057	1	1.183	1.034	1.661	0.735	0.518
236	109.5	265.8	425.291	429.305	102.116	283953	1	2	Tier 3 zero-reaction									2	8	74	0	0.325	1.402	0.284	0.118	1.595	1.331	0.711	0.347	0.479	0.971	0.265	1.733	1.055	0.366	0.165	0.837	0.156	0.548	1.814	1.821	3.368	1.093	1.198	1.192	2.152	0.591	0.484
237	109.7	266	242.165	244.172	80.0736	29192	1	1	Unidentified												0.1143	0.173	1.092	0.699	0.173	0.563	0.275	0.378	0.424	0.67	0.26	0.141	0.9	0.299	0.295	0.126	0.17	0.218	0.238	0.357	0.326	1.406	0.826	1.375	0.454	0.726	0.94	0.091
241	110.3	266.5	217.631	219.638	111.08	15444	2	2	Tier 3 zero-reaction									1	4	114	0.1143	2.615	2.006	0.914	0.607	1.341	1.159	0.774	1.528	1.101	0.192	1.306	2.098	1.682	0.108	1.264	0.305	2.853	0.584	1.459	2.828	4.478	1.251	0.917	0.297	2.071	0.821	0.338
247	111.5	267.7	235.18	237.187	73.089	191651	1	1	Tier 3 one-reaction									0	8	196	0.1143	0.386	1.557	0.983	0.133	1.472	0.481	0.191	0.725	0.458	0.31	0.745	1.085	5.243	0.167	0.264	2.8	2.261	2.073	0.19	0.313	0.193	1.096	0.344	1.011	1.948	1.434	0.153
254	112.3	268.5	313.141	315.147	151.049	29399.1	1	1	Tier 3 zero-reaction									3	18	450	0.1143	3.529	0.464	2.383	1.489	0.674	0.638	1.263	1.162	0.518	4.643	0.763	0.583	0.757	2.541	0.988	1.435	3.128	0.904	0.48	0.898	0.807	0.468	1.369	1.063	0.774	0.984	3.256
259	113.2	269.4	467.302	471.315	144.127	7524.67	1	2	Tier 3 zero-reaction									2	9	105	0.1143	0.209	0.28	0.435	0.23	0.349	0.702	0.635	0.309	0.825	0.575	0.217	0.517	0.274	1.686	0.254	0.352	0.129	0.261	1.139	1.658	0.657	1.119	0.39	1.779	0.473	0.639	0.342
263	114.1	270.3	302.147	304.156	140.056	10522	1	1	Tier 3 only two-reaction									0	0	3	0	0.476	0.835	0.432	0.19	1.222	1.807	0.324	0.366	0.143	1.631	0.17	1.18	1.14	0.975	0.225	0.764	0.403	0.311	1.356	1.684	2.874	1.043	3.243	1.765	0.82	0.474	0.573
266	114.9	271.1	216.063	218.07	53.9719	12549.7	1	1	Unidentified												0	1.366	0.456	4.594	0.27	0.558	0.565	0.608	1.784	0.736	1.641	0.393	0.464	0.408	0.453	0.386	0.76	1.622	0.452	0.433	0.58	1.215	0.539	3.383	0.567	1.777	1.715	4.463
268	115.1	271.4	213.149	215.156	102.116	59593.9	2	2	Tier 3 zero-reaction									2	8	74	0	0.167	1.323	0.267	0.073	1.309	1.278	0.657	0.232	0.447	0.964	0.162	1.74	0.789	0.299	0.105	0.743	0.121	0.361	1.639	1.721	3.242	0.964	1.08	1.002	2.012	0.471	0.479
270	115.5	271.7	395.171	397.179	233.08	12720.3	1	1	Tier 3 one-reaction									0	1	166	0	1.342	0.756	3.119	0.426	0.784	0.718	1.015	1.019	0.629	2.977	0.418	0.946	0.628	0.843	0.365	1.067	1.216	0.841	0.725	0.718	1.288	0.711	2.137	0.941	1.045	1.614	3.738
271	115.6	271.9	305.186	307.193	143.095	337599	1	1	Tier 3 zero-reaction									1	19	347	0.1143	2.451	0.883	0.973	2.653	0.834	0.769	0.462	1.17	1.011	0.892	0.888	0.871	0.968	0.532	0.904	0.596	2.02	1.815	0.442	0.304	2.024	1.148	1.501	0.385	1.304	2.033	5.068
272	115.9	272.1	426.238	428.247	264.147	7208	1	1	Tier 3 one-reaction									0	11	180	0.1143	1.603	0.759	1.699	0.605	0.84	0.703	0.739	1.001	0.85	1.449	0.523	1.042	0.608	0.923	0.719	0.783	0.942	0.778	0.749	0.861	1.179	0.876	1.736	0.767	1.176	1.296	1.456
273	116	272.2	254.102	256.109	92.0107	120121	1	1	Tier 3 one-reaction									0	3	289	0.1143	2.316	1.247	1.415	1.158	1.027	0.6	0.956	0.98	1.028	0.469	0.716	1.244	0.934	0.707	0.863	0.553	1.936	0.706	0.716	0.776	1.434	1.488	1.604	1.202	0.872	1.712	0.504
275	116.1	272.3	398.092	400.098	236	4288	1	1	Tier 3 one-reaction									0	1	85	0.2	NA	0.669	3.142	NA	0.891	0.598	0.613	1.112	0.728	1.331	0.378	0.48	0.542	0.48	NA	0.624	2.117	0.49	0.412	0.712	1.091	0.789	2.788	0.508	1.515	1.259	4.139
277	116.1	272.4	469.281	473.295	146.106	14383.3	1	2	Tier 3 zero-reaction									4	23	200	0.1143	2.708	0.92	2.205	1.046	0.609	0.42	0.738	2.269	0.588	1.751	1.105	0.659	0.749	0.881	1.362	0.61	3.273	0.825	0.442	0.393	1.22	0.938	1.152	0.574	1.947	2.559	1.483
280	116.3	272.6	235.143	237.15	146.104	20545.8	2	2	Unidentified												0.1714	1.82	0.607	1.956	0.685	0.348	0.264	0.465	2.322	0.403	0.402	0.875	0.418	0.476	0.604	1.07	0.315	2.568	0.721	0.251	NA	0.603	0.707	0.877	0.255	0.991	2.417	NA
281	116.6	272.9	481.318	485.331	158.143	5353	1	2	Tier 3 one-reaction									0	3	77	0.2	0.504	1.135	0.324	NA	0.567	0.64	0.578	0.302	0.66	0.437	NA	0.87	0.421	0.285	NA	0.484	0.27	0.209	0.895	0.553	1.913	1.109	1.057	0.677	1.224	0.538	0.436
284	117.1	273.3	513.198	515.206	351.107	4971.71	1	1	Tier 3 one-reaction									0	6	356	0.1143	1.231	1.162	3.507	0.252	0.613	0.465	0.711	1.705	0.713	0.71	0.428	0.71	0.501	0.686	0.484	0.487	1.172	0.431	0.446	0.727	1.834	0.838	2.673	0.629	0.887	2.056	1.289
285	117.1	273.3	239.663	241.668	155.143	5164	2	2	Tier 3 only two-reaction									0	0	25	0.1143	1.273	1.583	1.642	0.485	0.699	1.47	1.177	1.357	1.142	1.938	0.494	1.543	1.44	1.527	1.151	1	1.145	1.523	0.696	0.668	0.835	1.419	0.994	0.913	0.944	2.117	1.67
287	117.3	273.6	216.113	218.12	54.0218	43941.3	1	1	Tier 3 only two-reaction									0	0	167	0.2	NA	0.914	0.321	NA	1.062	0.249	0.47	0.102	1.36	0.125	NA	1.714	0.296	0.113	0.038	0.252	0.057	0.064	0.507	0.841	3.098	1.303	4.111	1.513	1.059	0.278	0.112
288	117.3	273.6	401.207	403.214	239.116	18111.7	1	1	Tier 3 one-reaction									0	5	242	0	0.522	1.512	2.455	0.239	1.429	1.52	1.995	0.891	1.643	3.304	0.248	1.609	0.795	1.385	0.335	1.908	0.355	0.852	1.034	1.139	1.556	1.643	2.699	1.67	1.879	1.56	4.91
290	117.7	273.9	321.217	323.224	159.126	485238	1	1	Tier 3 zero-reaction									1	13	243	0.1143	0.793	1.543	0.719	0.585	1.179	0.465	1.685	0.751	0.729	1.486	0.339	1.209	0.773	0.637	0.478	0.251	0.645	0.686	0.704	0.373	1.705	1.068	2.409	1.172	3.144	1.161	1.403
292	117.9	274.2	287.139	289.146	125.048	34848.8	1	1	Tier 3 one-reaction									0	15	293	0.0857	4.503	0.607	1.81	3.655	0.653	0.67	1.307	1.086	0.573	2.588	1.277	0.555	1.01	0.882	1.397	1.347	4.238	1.435	0.564	0.817	0.736	0.643	0.785	0.76	0.847	1.314	1.317
293	118.1	274.3	430.172	432.179	268.081	223741	1	1	Tier 3 zero-reaction									4	23	460	0	4.981	0.985	2.702	0.989	0.252	0.307	0.833	3.419	0.295	1.446	0.48	0.205	0.545	1.461	1.102	0.593	5.956	0.781	0.532	0.154	0.892	0.234	1.392	0.532	1.542	3.659	0.774
295	118.2	274.4	313.191	315.197	151.1	61401	1	1	Tier 3 zero-reaction									3	11	203	0.1143	0.542	0.797	1.032	0.494	0.869	1.013	1.635	0.457	0.781	2.01	0.407	0.886	0.714	0.859	0.435	1.777	0.372	0.812	0.755	1.366	1.07	0.915	1.206	1.48	1.116	0.947	1.545
299	118.9	275.2	365.205	367.213	203.114	16558.7	1	1	Tier 3 zero-reaction									1	20	304	0.1143	3.258	1.224	5.34	0.781	1.212	1.365	1.742	2.221	1.036	2.698	0.696	1.386	0.773	0.965	0.763	1.393	3.685	0.802	0.875	1.294	2.493	1.176	5.736	1.665	2.288	2.26	7.936
300	119.2	275.4	478.318	482.331	155.143	5070.67	1	2	Tier 3 only two-reaction									0	0	25	0.1143	1.496	1.494	1.828	0.571	0.82	1.357	1.338	1.533	1.087	1.601	0.839	1.526	1.658	1.392	1.41	0.91	1.179	1.469	0.872	0.728	0.766	1.079	0.791	0.924	0.891	1.967	1.908
302	119.5	275.7	217.631	219.638	111.08	14543.7	2	2	Tier 3 zero-reaction									1	4	108	0.1143	2.139	1.972	0.798	0.588	1.218	1.19	0.835	1.336	1.239	0.175	1.226	2.306	1.73	0.107	1.19	0.308	2.401	0.558	1.495	2.508	4.273	1.35	0.776	0.266	2.236	0.802	0.342
305	120.3	276.6	469.281	473.295	146.106	7891.67	1	2	Tier 3 zero-reaction									4	23	200	0.1143	5.488	0.859	3.045	1.164	0.698	0.519	0.878	2.841	0.705	2.281	1.349	0.772	0.896	1.07	1.605	0.91	8.355	0.919	0.559	0.506	1.389	0.988	1.516	0.574	2.168	2.695	1.399
307	120.4	276.7	309.181	311.189	147.089	12090.8	1	1	Tier 3 one-reaction									0	39	429	0.1429	1.322	1.964	1.064	NA	0.781	1.704	2.687	0.641	0.372	2.807	0.208	1.336	2.912	0.255	0.311	0.23	1.218	0.221	4.632	2.579	14.179	0.582	2.659	1.024	4.963	2.528	3.035
308	120.5	276.8	213.149	215.156	102.116	19871.7	2	2	Tier 3 zero-reaction									2	8	74	0	0.241	1.358	0.289	0.073	1.304	1.278	0.704	0.267	0.444	0.954	0.165	1.723	0.783	0.312	0.106	0.73	0.129	0.363	1.66	1.675	3.256	0.972	1.157	1.021	1.948	0.475	0.497
309	120.7	276.9	293.186	295.193	131.095	189810	1	1	Tier 3 zero-reaction									6	36	394	0.1143	11.584	7.552	6.367	3.621	4.028	1.791	2.621	5.677	3.065	1.891	2.233	5.327	2.826	1.719	2.691	1.069	16.091	1.27	1.69	1.165	9.436	2.697	5.744	1.441	3.067	4.43	2.496
311	120.9	277.2	298.13	300.136	136.038	2.14911e+06	1	1	Tier 2					AAA00127000	Isomer of Threonate	4.9	210.3				0.1143	0.954	1.01	1.993	0.34	0.376	0.534	0.896	1.495	0.849	0.961	0.321	0.948	0.577	0.809	0.587	0.592	0.899	0.615	0.446	0.179	0.751	1.171	1.355	0.502	1.029	3.032	0.529
313	121.2	277.4	311.188	313.192	149.097	10250	1	1	Tier 3 only two-reaction									0	0	6	0.2	2.147	0.751	NA	NA	0.548	0.24	0.299	1.68	0.633	0.869	NA	0.571	0.506	0.496	0.601	0.257	1.757	0.357	0.47	0.373	2.302	0.465	1.771	0.306	1.024	0.695	0.538
317	121.6	277.9	595.325	599.339	272.15	29358.9	1	2	Tier 3 one-reaction									0	2	136	0.1143	4.373	1.18	5.989	0.671	0.823	0.381	0.558	4.37	0.627	0.886	1.114	0.581	1.01	0.686	1.183	0.512	6.16	0.926	0.61	0.34	2.3	0.877	3.117	0.443	2.242	4.022	0.728
318	121.6	277.9	260.65	262.656	197.117	15846	2	2	Tier 3 one-reaction									0	3	159	0.1143	3.869	1.125	4.86	0.589	0.821	0.475	0.551	4.289	0.61	0.906	1.018	0.548	0.936	0.636	1.186	0.563	4.639	0.984	0.686	0.459	1.934	1.012	2.739	0.538	1.928	2.92	0.742
319	121.8	278	246.652	248.659	169.122	19820.5	2	2	Tier 3 one-reaction									0	1	67	0.1143	4.485	1.197	4.737	0.564	0.811	0.348	0.54	4.062	0.644	1.019	1.083	0.624	0.935	0.621	1.212	0.493	5.887	0.748	0.548	0.332	2.063	0.845	3.3	0.422	2.175	3.656	0.623
320	121.8	278.1	269.655	271.661	215.127	9342.8	2	2	Tier 3 one-reaction									0	1	108	0.1143	4.186	1.075	4.967	0.537	0.719	0.364	0.602	3.731	0.562	0.974	0.954	0.608	0.902	0.584	1.076	0.409	5.765	0.868	0.614	0.316	1.876	0.818	2.836	0.409	2.216	3.372	0.68
321	121.9	278.2	425.291	429.305	102.115	44064.4	1	2	Tier 3 zero-reaction									2	8	74	0	0.372	1.352	0.464	0.074	1.452	1.363	0.704	0.35	0.48	1.051	0.188	1.865	0.892	0.336	0.136	0.855	0.278	0.426	1.815	1.86	3.441	1.084	1.407	1.14	2.192	0.56	0.65
322	122.1	278.4	298.165	300.171	272.148	61121	2	2	Tier 3 one-reaction									0	1	90	0.1143	4.216	0.935	4.52	0.615	0.76	0.414	0.511	3.602	0.618	1.031	1.025	0.662	0.858	0.604	1.065	0.498	5.571	0.805	0.52	0.353	1.926	0.746	2.659	0.456	1.847	2.784	0.933
324	122.2	278.5	511.328	515.342	188.153	5476	1	2	Tier 3 zero-reaction									1	4	83	0.1143	2.577	1.291	1.287	0.627	1.192	0.891	0.736	1.167	0.579	0.747	0.772	1.12	1.837	0.426	0.912	1.523	2.708	0.788	1.273	1.07	2.482	0.915	0.865	0.889	2.208	1.134	2.807
326	122.3	278.5	435.258	439.272	112.082	13352	1	2	Unidentified												0	2.4	2.365	1.062	0.736	1.26	1.515	1.075	1.466	1.523	0.455	1.371	2.928	2.222	0.275	1.516	0.467	2.805	0.696	1.849	2.604	5.379	1.723	1.137	0.384	2.897	1.114	0.596
328	122.4	278.7	434.255	438.269	111.08	68173.3	1	2	Tier 3 zero-reaction									1	4	114	0	2.087	2.115	0.79	0.527	1.08	1.319	0.892	1.301	1.303	0.198	1.241	2.695	2.035	0.112	1.349	0.337	2.433	0.527	1.563	2.405	4.38	1.565	0.848	0.254	2.413	0.923	0.34
330	122.4	278.7	274.191	276.199	112.1	16223.9	1	1	Tier 3 only two-reaction									0	0	94	0.1714	NA	0.627	0.427	0.038	0.935	0.702	0.485	0.245	0.389	0.562	0.091	1.001	0.425	0.225	0.093	0.524	NA	0.302	0.946	1.211	1.939	0.848	1.501	0.887	1.219	0.469	0.269
335	123.1	279.4	334.249	336.255	172.157	12463.2	1	1	Tier 3 one-reaction									0	5	44	0.1714	0.121	0.668	0.19	NA	1.514	0.805	0.546	0.099	0.412	0.944	0.046	0.833	0.769	0.357	0.084	0.409	NA	0.531	2.007	3.269	1.307	0.822	1.813	1.711	0.665	1.512	1.723
336	123.2	279.4	424.223	428.237	101.048	50575	1	2	Tier 3 one-reaction									0	29	443	0.0571	0.49	0.534	0.798	0.168	0.476	0.331	0.673	0.695	0.844	0.444	0.474	0.499	0.522	0.453	0.604	0.492	0.394	0.733	0.44	0.411	0.37	1.526	0.819	0.736	0.581	0.956	0.244
341	123.6	279.8	352.133	354.142	190.041	4480	1	1	Tier 3 one-reaction									0	2	118	0.1143	0.904	0.874	1.415	0.465	0.627	0.526	0.824	0.555	0.497	1.446	0.273	0.855	0.303	0.477	0.329	0.706	2.454	0.42	0.408	0.568	1.387	0.636	1.412	0.687	0.698	0.904	2.024
343	124.2	280.5	279.17	281.177	117.079	167252	1	1	Tier 3 zero-reaction									5	38	484	0.1143	1.217	1.285	0.953	0.464	1.895	0.447	0.772	1.21	0.805	0.437	0.615	2.009	0.887	0.705	0.774	0.385	1.25	0.576	0.442	0.406	2.987	0.783	0.917	0.762	0.822	1.38	0.322
351	125.6	281.8	497.288	501.301	174.112	12451.5	1	2	Tier 3 zero-reaction									2	6	79	0.0571	0.542	1.546	1	0.364	1.04	0.738	1.111	1.339	0.772	1.327	0.526	1.046	1.073	2.014	0.506	1.014	0.442	0.711	0.539	0.815	1.19	0.69	1.011	0.972	1.333	1.096	1.193
352	125.6	281.9	316.164	318.172	154.073	28742	1	1	Tier 3 one-reaction									0	23	300	0.2	2.334	1.679	2.443	NA	1.175	0.832	1.103	1.588	1.292	1.656	NA	0.767	0.452	1.053	0.87	0.934	NA	0.832	0.705	0.966	2.497	1.006	3.395	1.616	0.805	1.65	2.396
354	126	282.2	382.212	386.226	59.0366	6113	1	2	Tier 3 zero-reaction									2	27	387	0.3143	1.603	0.696	3.154	NA	0.527	0.448	0.719	1.95	0.51	NA	0.852	NA	0.693	0.478	1.008	0.592	1.321	0.692	0.454	0.6	1.209	1.09	NA	NA	NA	1.891	NA
355	126.4	282.6	411.275	415.289	88.0996	7337.5	1	2	Tier 3 zero-reaction									1	5	80	0	0.623	0.475	0.832	0.223	0.592	1.315	0.79	0.576	0.793	1.297	0.539	0.893	0.535	2.781	0.512	0.745	0.406	0.534	1.799	5.936	1.282	0.918	0.564	2.801	0.79	0.745	0.842
356	126.5	282.7	235.144	237.149	146.105	7831.5	2	2	Tier 3 zero-reaction									4	23	199	0.2286	1.804	0.922	4.013	0.738	0.326	0.194	0.607	5.454	0.4	1.209	0.843	1.438	0.458	0.912	1.064	0.391	2.309	0.876	0.269	NA	1.532	0.952	NA	NA	1.284	2.935	NA
360	127.3	283.5	314.125	316.131	152.033	2.06474e+06	1	1	Tier 3 zero-reaction									3	12	425	0.0857	1.79	0.785	2.408	0.522	0.48	1.061	0.87	2.128	1.026	0.857	0.67	0.678	0.633	1.462	0.875	0.493	1.624	0.57	0.533	0.193	0.727	1.032	1.57	0.453	0.955	2.319	0.787
361	127.4	283.7	644.236	646.242	482.145	3854	1	1	Tier 3 one-reaction									0	12	210	0.1714	1.864	0.602	2.052	0.485	0.454	0.746	0.967	2.131	0.876	1.032	0.591	0.596	0.646	1.282	0.878	0.483	1.784	0.443	0.586	NA	1.472	0.839	1.378	0.465	0.943	2.022	NA
362	127.4	283.7	298.13	300.137	136.038	1.05704e+06	1	1	Tier 2					AAA00127000	Isomer of Threonate	5.14	203.8				0.1143	0.641	1.021	1.966	0.184	0.415	0.609	0.926	1.441	0.911	0.932	0.299	0.977	0.651	0.887	0.481	0.616	0.66	0.606	0.435	0.184	0.661	1.333	1.278	0.499	0.94	2.884	0.429
363	127.5	283.7	491.24	495.252	168.065	11759.3	1	2	Tier 3 one-reaction									0	29	467	0.1429	NA	2.255	3.033	0.959	1.27	0.441	0.528	2.521	0.508	1.111	0.686	1.556	NA	0.531	0.767	0.448	NA	0.725	0.699	0.577	4.089	0.513	NA	0.554	1.832	1.445	1.545
367	128	284.2	452.133	454.139	290.042	4573.5	1	1	Tier 3 zero-reaction									1	5	332	0.1429	2.969	0.85	2.554	0.711	0.496	0.418	0.77	2.401	0.789	0.8	0.74	0.505	0.618	0.728	1.013	0.568	2.137	0.601	0.573	NA	0.847	0.81	1.495	0.487	1.112	2.909	0.395
368	128	284.3	414.177	416.184	252.086	121220	1	1	Tier 3 zero-reaction									1	30	591	0	2.832	0.871	2.314	0.887	0.454	0.439	0.708	2.619	0.74	0.735	0.843	0.537	0.658	0.624	0.945	0.537	3.082	0.547	0.514	0.371	0.956	0.849	1.765	0.399	0.959	3.239	1.002
369	128.2	284.5	401.205	403.214	239.114	12264.8	1	1	Tier 3 one-reaction									0	4	193	0	1.47	1.576	2.709	0.667	1.372	1.402	1.787	1.466	1.634	3.072	0.593	1.642	0.988	1.555	0.69	1.756	1.546	1.158	1.022	1.077	1.586	1.612	2.472	1.589	1.769	1.89	4.203
372	128.4	284.7	286.092	288.099	124.001	5779.33	1	1	Tier 3 only two-reaction									0	0	118	0.1143	0.593	0.344	1.618	0.155	0.176	0.186	0.331	0.964	0.353	0.405	0.204	0.357	0.193	0.262	0.244	0.269	0.562	0.195	0.142	0.123	0.464	0.397	0.711	0.171	0.471	0.438	0.443
373	128.5	284.7	487.292	489.298	325.2	4820.67	1	1	Tier 3 only two-reaction									0	0	92	0.0286	3.117	1.175	5.594	0.831	0.983	0.527	1.257	3.049	0.864	3.13	0.552	1.09	1.01	0.592	0.682	1.014	2.761	0.98	0.931	0.416	1.295	0.742	3.504	0.84	1.701	2.013	1.974
378	129.4	285.6	421.177	423.18	259.085	5324	1	1	Tier 3 one-reaction									0	2	178	0.1143	2.585	0.635	4.695	0.778	0.641	0.625	1.135	1.882	1.205	1.809	0.603	0.945	0.475	1.468	0.694	0.706	2.225	0.835	0.426	0.624	1.588	0.818	2.544	0.999	1.069	1.784	1.602
381	130.1	286.3	425.255	427.262	263.163	17113.2	1	1	Tier 3 one-reaction									0	7	93	0.0857	1.155	1.155	0.766	0.324	1.011	1.054	0.635	0.529	0.513	0.75	0.438	0.91	0.98	0.544	0.344	0.935	0.433	0.629	0.996	1.091	2.045	1.154	0.874	0.651	2.207	0.923	0.465
386	130.9	287.2	320.111	322.118	158.02	62868	1	1	Tier 3 one-reaction									0	17	298	0.0286	0.255	1.107	1.944	0.063	0.492	0.633	1.047	1.057	0.97	1.027	0.203	1.086	0.569	0.818	0.309	0.694	0.158	0.543	0.494	0.248	0.82	1.382	1.326	0.599	1.023	2.204	0.607
388	131.4	287.7	525.319	529.332	202.143	6168.5	1	2	Tier 3 zero-reaction									2	4	36	0.1143	1.746	2.507	1.087	0.675	1.422	0.64	0.896	1.531	0.546	0.642	0.802	1.481	1.413	0.417	1.32	0.897	2.557	1.073	0.781	0.941	1.598	1.467	1.046	0.727	1.917	2.264	0.894
389	131.4	287.7	563.263	567.277	240.088	4082	1	2	Tier 3 one-reaction									0	28	389	0.1143	0.532	0.839	2.023	0.276	0.741	0.252	0.351	0.766	0.408	0.815	0.149	0.611	0.667	0.277	0.231	0.277	1.2	0.281	0.513	0.595	2.657	0.521	2.899	0.814	0.981	1.177	1.077
392	132.2	288.4	298.13	300.137	136.038	1.93541e+06	1	1	Tier 2					AAA00127000	Isomer of Threonate	4.94	199.1				0.1143	0.659	1.011	1.959	0.142	0.422	0.6	0.917	1.475	0.907	0.894	0.317	0.967	0.627	0.849	0.498	0.615	0.629	0.597	0.439	0.183	0.657	1.342	1.255	0.488	0.924	2.889	0.415
394	132.3	288.5	292.129	294.136	130.038	46690.1	1	1	Tier 2					AAA00594000	Ureidoacrylate	0.66	15.5				0	1.8	0.489	5.772	0.199	0.485	0.32	0.475	3.332	0.511	1.192	0.496	0.406	0.454	0.799	0.605	0.453	1.282	0.767	0.335	0.329	1.104	0.511	2.598	0.437	1.072	2.338	1.346
399	132.4	288.7	526.25	530.262	203.075	8446	1	2	Tier 3 only two-reaction									0	0	81	0.1143	0.578	0.305	1.677	0.186	0.641	0.257	0.318	0.699	0.591	0.972	0.23	0.424	0.349	0.264	0.307	0.321	0.61	0.234	0.514	0.655	2.458	0.414	5.827	1	1.239	0.634	0.637
400	132.5	288.7	217.098	219.104	55.0064	21222.8	1	1	Unidentified												0.1429	1.597	0.467	5.466	0.247	0.49	0.219	0.432	3.557	0.571	1.056	0.582	0.301	0.423	0.837	0.734	0.39	1.465	0.748	0.329	0.23	0.819	0.707	2.269	0.409	1.135	2.392	NA
401	132.5	288.7	349.15	351.158	187.059	40183.2	1	1	Tier 3 one-reaction									0	1	172	0.1143	2.045	0.584	7.16	0.322	0.631	0.33	0.535	3.608	0.74	1.314	0.656	0.685	0.573	0.758	0.742	0.498	1.904	0.756	0.517	0.53	1.245	0.722	3.045	0.793	1.215	2.784	0.979
402	132.5	288.8	390.238	392.245	228.147	91321.4	1	1	Tier 3 zero-reaction									2	3	83	0.1143	1.103	1.306	2.504	0.706	1.167	0.688	1.28	2.229	1.1	1.474	0.605	1.311	0.996	1.161	0.672	0.81	1.505	0.565	0.957	0.334	1.985	0.74	3.338	0.54	1.915	2.22	1.287
403	132.7	289	425.291	429.305	102.115	6856.55	1	2	Tier 3 zero-reaction									2	8	74	0	0.741	1.397	0.862	0.128	1.695	1.428	0.809	0.587	0.547	1.151	0.285	1.9	1.077	0.414	0.19	0.952	0.582	0.565	1.747	1.925	3.541	1.177	1.871	1.249	2.203	0.713	0.945
405	132.9	289.2	525.246	529.26	202.071	30920	1	2	Tier 3 only two-reaction									0	0	59	0.1143	0.725	0.263	1.618	0.125	0.589	0.169	0.383	0.547	0.484	0.297	0.19	0.349	0.327	0.404	0.196	0.355	0.344	0.216	0.441	0.548	2.078	0.422	5.899	0.746	1.044	0.616	0.146
406	132.9	289.2	311.142	313.149	149.051	62179	1	1	Tier 3 zero-reaction									1	9	167	0.1143	0.826	1.57	1.393	0.388	0.672	0.855	1.121	1.47	1.218	0.827	0.532	1.03	0.802	1.316	0.763	0.594	0.922	0.544	0.593	0.36	1.012	1.384	1.049	0.639	0.9	1.851	0.484
414	134.2	290.4	327.207	329.213	165.115	58169.5	1	1	Tier 3 zero-reaction									2	11	127	0.0571	0.319	0.875	0.516	0.32	1.016	1.078	1.662	0.347	0.786	2.667	0.272	1.061	0.744	0.855	0.367	1.622	0.17	0.722	0.874	1.623	1.157	0.972	1.309	1.427	1.067	0.89	1.987
418	134.8	291	361.188	363.193	199.097	7653.67	1	1	Tier 3 one-reaction									0	5	252	0.1143	1.073	0.905	1.783	0.386	0.856	0.575	0.714	1.487	0.835	1.581	0.38	0.888	0.402	0.904	0.571	0.692	1.596	0.585	0.693	0.575	1.889	1.009	2.395	0.666	1.501	1.081	2.035
419	135.5	291.7	379.177	381.183	217.085	19963.9	1	1	Tier 3 one-reaction									0	4	145	0.1143	1.91	0.977	3.396	0.605	0.964	0.734	1.018	1.437	0.931	2.578	0.487	1.139	0.873	0.931	0.52	1.005	1.301	0.919	0.652	0.673	1.429	0.759	2.51	0.84	1.681	1.657	3.007
422	135.9	292.1	335.208	337.214	173.116	23257.8	1	1	Tier 3 one-reaction									0	5	98	0.0857	0.362	1.937	0.822	0.172	1.611	0.199	1.23	0.743	1.502	1.234	0.21	1.648	0.788	0.352	0.38	0.286	0.275	0.741	0.618	0.274	1.517	0.757	2.215	0.996	1.431	1.777	0.495
427	136.6	292.8	434.255	438.268	111.08	9259.33	1	2	Tier 3 zero-reaction									1	4	114	0	2.185	2.05	1.21	0.515	1.103	1.24	0.849	1.431	1.23	0.505	1.117	2.652	1.991	0.149	1.204	0.365	2.424	0.527	1.57	2.274	3.984	1.474	1.117	0.336	2.25	1.05	0.687
429	136.7	293	502.177	504.184	340.086	3734	1	1	Tier 3 one-reaction									0	1	126	0.1429	4.162	0.502	4.436	1.034	0.272	0.496	1.17	2.238	1.07	0.774	1.074	0.753	1.463	0.26	0.623	0.365	1.851	0.773	0.401	NA	2.375	0.501	2.859	0.352	0.968	2.594	1.196
435	137.1	293.3	323.175	325.182	161.083	26473	1	1	Tier 3 zero-reaction									1	14	169	0.0571	1.239	0.421	1.899	0.602	0.566	0.407	0.776	0.916	0.511	1.281	0.583	0.374	0.577	0.862	0.661	0.896	1.023	0.819	0.367	0.52	0.526	0.619	0.882	0.728	0.801	1.085	0.974
440	137.6	293.8	261.196	263.203	99.1045	31309.2	1	1	Tier 3 one-reaction									0	1	163	0.0857	1.725	1.159	1.889	1.439	1.485	2.035	1.378	1.499	1.557	2.335	0.943	1.947	1.218	1.101	1.04	1.465	1.28	1.168	1.048	0.841	1.096	1.494	2.238	1.096	1.495	1.957	2.898
442	137.6	293.9	215.079	217.086	52.9878	34292.1	1	1	Unidentified												0.0571	0.341	0.827	0.963	0.124	1.016	0.833	0.944	0.526	1.438	0.564	0.209	1.036	0.509	0.291	0.258	0.817	0.379	0.315	0.593	1.118	1.677	1.244	2.905	1.316	1.483	0.67	0.739
447	138	294.3	390.238	392.245	228.147	49752.4	1	1	Tier 3 zero-reaction									2	3	83	0.0857	0.615	1.296	1.104	0.443	1.386	0.653	1.258	0.999	0.89	1.242	0.302	1.638	1.234	0.9	0.369	0.89	0.637	0.456	1.264	0.333	2.116	0.466	2.558	0.439	2.307	1.752	1.004
449	138.3	294.6	402.239	404.245	240.147	21559.3	1	1	Tier 3 one-reaction									0	1	55	0.0286	0.229	1.75	0.494	0.085	1.599	0.442	1.12	0.468	0.816	0.257	0.093	2.506	1.46	0.119	0.098	0.891	0.14	0.354	1.697	0.198	2.332	0.27	2.53	0.184	2.629	1.25	0.411
451	138.7	294.9	314.123	316.131	152.032	24266	1	1	Tier 3 zero-reaction									3	12	425	0.1143	1.764	0.867	2.388	0.489	0.553	1.103	0.901	1.857	1.072	0.939	0.624	0.765	0.618	1.424	0.804	0.491	1.45	0.57	0.551	0.244	0.835	1.085	1.802	0.542	0.989	2.325	0.865
454	139	295.2	291.134	293.141	129.043	86507.8	1	1	Tier 3 zero-reaction									5	28	357	0.1143	1.77	0.963	4.954	0.315	0.537	0.355	0.515	2.729	0.505	1.017	0.401	0.577	0.525	0.582	0.575	0.495	2.057	0.566	0.446	0.347	2.043	0.571	3.607	0.374	1.678	2.372	2.804
455	139.2	295.4	383.197	387.21	60.0211	557893	1	2	Tier 3 zero-reaction									2	25	624	0	1.034	3.539	3.267	0.656	2.531	3.32	3.706	2.361	3.255	5.502	0.677	3.047	1.671	2.513	0.841	3.365	0.844	1.183	1.522	1.593	2.478	3.029	3.724	2.328	3.147	1.236	7.014
456	139.4	295.6	433.159	435.165	542.136	9684.25	2	2	Tier 3 only two-reaction									0	0	204	0.0571	1.243	0.387	6.649	0.208	0.515	0.332	0.501	1.629	0.415	1.588	0.26	0.281	0.478	0.436	0.234	0.597	0.871	0.515	0.502	0.504	1.316	0.265	5.059	0.538	1.467	1.012	2.25
461	139.9	296.2	433.159	435.166	271.068	8758	1	1	Tier 3 one-reaction									0	4	190	0.0571	1.261	0.387	6.649	0.175	0.515	0.332	0.492	1.641	0.391	1.609	0.3	0.281	0.48	0.397	0.245	0.597	0.871	0.514	0.496	0.535	1.301	0.284	5.409	0.552	1.462	0.973	2.416
466	140.9	297.1	496.329	500.343	173.153	5211	1	2	Tier 3 one-reaction									0	5	48	0.1143	1.659	0.858	2.028	0.547	0.501	0.917	0.999	1.545	1.11	1.196	1.082	0.787	1.114	1.295	2.033	0.824	1.688	1.729	0.699	0.635	0.813	1.56	1.057	0.782	1.085	2.747	1.26
469	141.5	297.8	307.201	309.208	145.11	50019.5	1	1	Tier 3 zero-reaction									1	19	300	0.1143	2.199	0.295	1.553	1.42	0.363	0.272	0.917	1.843	1.247	0.745	0.97	0.262	0.391	1.062	1.044	0.844	2.021	1.204	0.199	0.264	0.492	0.84	0.897	0.374	0.518	0.98	0.292
470	141.5	297.8	279.133	281.141	117.042	25646.9	1	1	Tier 2					AAA00631000	Isomer of L-Aspartate 4-semialdehyde	3.39	58.3				0.2	1.123	0.518	NA	0.159	0.388	0.334	0.223	0.66	0.31	NA	0.146	0.515	0.308	0.197	0.162	0.185	NA	0.199	0.414	0.325	1.226	0.231	2.948	0.384	0.944	0.584	5.145
471	141.7	297.9	327.17	329.177	165.079	188924	1	1	Tier 3 zero-reaction									4	48	381	0.0286	6.898	2.883	4.394	1.804	1.28	1.284	1.635	3.958	1.471	1.648	1.514	1.93	1.45	1.209	1.77	0.885	8.598	1.218	0.955	2.005	3.115	1.708	2.736	0.796	1.43	2.88	1.419
476	142.1	298.3	298.13	300.136	136.039	23109.3	1	1	Tier 2					AAA00127000	Isomer of Threonate	5.91	189.2				0.1143	0.761	0.972	2.033	0.17	0.448	0.582	0.908	1.592	0.863	0.956	0.334	0.97	0.628	0.874	0.525	0.657	0.752	0.623	0.452	0.191	0.67	1.291	1.252	0.512	0.913	2.761	0.447
479	142.6	298.9	565.278	569.291	242.102	10416	1	2	Tier 3 one-reaction									0	11	298	0.1143	0.378	0.374	1.44	0.209	0.36	0.148	0.21	0.568	0.376	0.329	0.096	0.346	0.372	0.223	0.177	0.175	0.316	0.201	0.344	0.413	1.709	0.237	1.859	0.376	0.708	1.322	0.461
482	142.9	299.2	411.275	415.289	88.0995	5482	1	2	Tier 3 zero-reaction									1	5	80	0.0286	0.816	0.5	1.037	0.351	0.76	1.379	0.883	0.713	0.906	1.423	0.673	0.939	0.638	2.72	0.621	0.868	0.629	0.685	1.99	5.302	1.335	1.032	0.751	2.731	0.879	0.924	1.04
483	143.1	299.3	268.118	270.125	106.026	90272.7	1	1	Tier 2					AAA00047000	D-Glycerate	1.72	112.6				0.1143	2.278	1.225	1.766	0.519	0.571	0.464	0.915	1.664	0.906	0.871	0.672	0.865	0.861	0.671	0.796	0.659	1.913	0.613	0.531	0.262	0.858	1.013	0.897	0.663	1.003	1.478	1.152
487	143.5	299.7	307.129	309.138	145.038	5212	1	1	Tier 2					AAA00841000	4-Oxoglutaramate	0.2	91.2				0.2	NA	1.287	0.608	NA	1.59	0.809	0.786	NA	0.716	1.499	0.234	1.174	0.718	0.568	0.27	1.005	0.628	0.454	0.71	1.031	2.36	0.674	1.911	1.287	1.465	0.677	3.432
488	143.6	299.9	292.166	294.172	130.074	7812	1	1	Tier 3 one-reaction									0	18	303	0.0857	0.402	0.136	1.074	0.241	0.174	0.632	0.346	0.392	0.329	0.864	0.26	0.266	0.147	1.008	0.181	0.413	0.938	0.265	0.506	1.816	0.554	0.313	0.447	0.955	0.433	0.781	1.517
490	143.7	299.9	323.143	325.149	161.052	5836	1	1	Tier 3 one-reaction									0	4	141	0.1143	0.4	1.293	0.983	0.165	0.804	0.225	0.97	0.474	1.111	0.685	0.214	1.083	0.629	0.505	0.328	0.334	0.328	0.547	0.35	0.602	1.224	1.037	0.888	1.208	0.526	2.216	NA
493	144.2	300.4	249.196	251.203	87.1046	494290	1	1	Tier 3 one-reaction									0	10	138	0.1143	0.751	1.567	0.768	0.064	1.469	0.505	0.472	0.606	0.608	0.657	0.52	1.54	4.848	0.032	0.41	2.091	1.672	1.889	0.359	0.262	0.58	0.853	0.269	0.799	1.346	1.716	0.395
495	144.7	300.9	281.09	283.097	118.999	5476	1	1	Tier 3 only two-reaction									0	0	4	0.1429	0.343	0.631	1.037	NA	0.547	0.248	0.576	0.917	0.636	0.522	0.259	0.798	0.411	0.254	0.383	0.328	0.534	0.561	0.436	0.273	0.712	1.014	1.579	0.583	0.554	0.959	0.6
499	144.9	301.2	409.051	411.054	246.959	8598.4	1	1	Tier 3 only two-reaction									0	0	10	0	1.344	0.483	2.741	0.263	0.588	0.346	0.456	1.348	0.394	1.202	0.263	0.586	0.375	0.349	0.284	0.413	1.199	0.437	0.422	0.521	1.695	0.487	2.839	0.565	1.272	0.801	1.668
503	145.5	301.7	293.165	295.172	131.074	70337.7	1	1	Tier 3 zero-reaction									1	4	106	0.1143	1.615	0.338	1.099	1.008	0.381	0.421	0.672	0.762	0.493	1.076	0.718	0.352	0.681	0.815	0.874	0.772	1.303	0.981	0.386	0.489	0.345	0.559	0.51	0.526	0.666	1.095	0.443
504	145.6	301.9	510.345	514.358	187.169	7197.81	1	2	Tier 3 zero-reaction									2	3	31	0.1143	0.635	1.045	1.67	0.306	0.574	1.273	1.79	1.14	2.235	1.553	0.575	1.166	0.812	2.388	0.97	1.117	0.481	0.921	0.815	0.809	1.168	1.328	1.495	0.837	1.274	1.609	0.936
505	145.7	301.9	236.092	238.099	74.0003	70210.2	1	1	Tier 2					AAA00460000	Glyoxylate	1.44	26.5				0.0857	1.641	1.011	1.756	1.055	1.011	0.842	1.124	1.658	1.14	1.839	1.077	1.085	1.02	1.187	1.137	1.13	1.41	0.917	0.817	0.822	1.294	1.196	1.553	1.091	1.758	1.491	1.287
509	146	302.2	281.095	283.099	119.003	4510	1	1	Tier 3 one-reaction									0	2	132	0.1143	1.326	0.929	2.275	0.263	1.001	0.491	0.794	1.272	0.718	1.543	0.408	1.028	0.726	0.633	0.407	0.797	0.968	0.552	0.573	0.57	1.209	1.015	2.269	0.686	0.756	2.088	1.828
512	146.7	303	370.212	374.226	47.0371	8028	1	2	Tier 3 one-reaction									0	5	307	0.0571	2.931	2.519	4.621	1.118	2.949	1.689	4.36	2.902	3.202	3.095	1.563	4.199	2.285	1.806	2.131	2.711	2.734	2.995	2.017	1.293	4.784	4.505	5.63	3.42	3.787	2.899	2.394
514	147.4	303.6	274.119	276.125	112.027	1.33357e+06	1	1	Tier 3 zero-reaction									1	9	262	0.1143	5.95	0.401	2.327	2.715	0.316	0.946	0.822	3.486	0.826	0.694	2.34	0.45	1.22	2	3.037	0.526	6.477	1.261	0.464	0.123	0.4	0.892	0.788	0.328	0.702	2.417	0.242
519	147.8	304	431.152	433.159	538.122	5198	2	2	Tier 3 one-reaction									0	2	206	0.3143	2.443	NA	0.659	0.945	0.371	0.159	NA	0.803	0.242	NA	0.432	NA	NA	0.459	0.78	0.097	6.084	0.321	0.122	0.228	0.573	0.373	0.971	0.502	0.949	0.534	NA
520	147.8	304	468.335	472.348	145.159	5738	1	2	Tier 3 zero-reaction									1	3	23	0.1143	3.451	1.445	3.25	0.951	0.685	1.054	1.073	2.109	1.03	1.863	1.077	1.281	1.733	1.271	1.756	0.765	3.435	2.056	0.724	0.762	1.755	1.216	1.622	0.789	1.312	4.38	2.836
522	147.8	304.1	425.255	429.267	102.079	6056.8	1	2	Tier 3 one-reaction									0	10	214	0.1143	3.784	1.388	1.996	2.103	1.859	2.168	1.519	1.763	1.14	2.246	2.119	1.829	1.834	3.608	2.163	1.54	2.841	1.524	2.51	4.979	3.308	1.482	2.318	3.075	3.118	1.805	2.026
526	148.4	305.2	335.233	337.239	173.141	8202	1	1	Tier 3 one-reaction									0	8	125	0.1143	1.43	0.603	2.43	0.613	0.709	0.405	0.555	1.457	0.625	1.554	0.568	0.568	0.359	0.502	0.492	0.582	1.057	0.463	0.547	0.446	1.575	0.501	3.644	0.5	1.359	1.431	1.654
528	148.7	305.8	291.16	293.165	129.068	22723	1	1	Tier 3 only two-reaction									0	0	1	0.1429	0.382	0.303	0.906	0.243	0.227	0.133	0.086	0.558	0.269	1.082	0.187	0.237	0.484	0.253	0.209	0.38	0.192	0.38	0.199	0.323	0.759	0.202	0.799	0.11	0.53	0.646	NA
529	148.8	305.9	266.139	268.145	104.047	650989	1	1	Tier 3 zero-reaction									8	58	663	0	0.382	0.912	0.642	0.472	1.403	0.572	0.929	0.46	0.767	0.374	0.351	1.211	0.822	0.418	0.468	0.687	0.434	0.683	1.032	0.808	1.322	1.362	1.006	1.446	0.875	1.256	0.237
535	149	306.3	565.301	569.315	242.126	17596.7	1	2	Tier 3 one-reaction									0	6	202	0	4.775	1.238	0.551	2.115	1.118	0.255	0.372	0.945	0.245	0.485	1.434	0.969	1.506	0.457	1.216	0.269	9.118	0.727	0.538	0.449	1.648	0.386	0.573	0.394	0.79	0.534	0.525
536	149	306.4	390.238	392.246	228.146	10319.6	1	1	Tier 3 zero-reaction									2	3	83	0.0857	1.215	1.049	1.924	0.567	1.185	0.546	1.119	0.969	0.709	1.066	0.325	1.487	0.974	0.57	0.305	0.89	0.945	0.605	1.089	0.495	1.915	0.501	2.513	0.583	1.968	1.531	0.767
538	149.3	307	321.217	323.224	159.126	66105.5	1	1	Tier 3 zero-reaction									1	13	243	0.1143	1.504	0.697	0.333	0.988	1.086	1.193	0.753	0.966	0.31	1.494	0.578	0.919	0.634	0.726	0.566	0.968	0.52	0.51	0.977	0.889	2.63	0.685	3.458	0.788	2.891	1.382	3.382
540	149.6	307.6	599.328	603.342	276.153	9489.33	1	2	Tier 3 only two-reaction									0	0	49	0.1143	0.785	2.497	2.27	0.307	2.503	0.959	1.358	0.553	2.218	2.847	0.273	2.137	2.206	1.029	0.301	1.413	0.661	2.29	1.622	0.686	0.635	2.195	0.751	0.905	0.712	3.212	2.289
541	149.7	307.9	238.107	240.114	76.0159	194553	1	1	Tier 2					AAA01494000	Glycolate	0.36	31.5				0	7.334	1.114	1.267	1.42	0.957	0.936	1.262	1.134	1.278	1.184	1.13	1.175	0.914	1.208	1.168	1.061	0.729	0.893	1.002	0.928	1.275	1.688	1.321	1	1.497	0.98	0.853
542	149.7	307.9	323.16	325.168	161.069	9653.5	1	1	Tier 2					AAA00681000	O-Acetyl-L-homoserine	1.48	205.8				0.1143	0.45	0.91	1.403	0.207	0.735	0.945	0.594	0.651	0.681	1.886	0.221	1.43	0.664	0.432	0.236	0.768	1.422	0.357	1.026	1.214	2.454	0.636	1.521	1.032	2.383	0.716	4.977
543	149.8	308.1	481.283	485.295	158.107	3570	1	2	Unidentified												0.1143	1.794	0.847	3.45	0.484	0.89	1.296	0.986	1.556	1.401	2.113	1.028	1.163	0.79	0.765	1.221	1.146	2.108	0.86	0.636	0.734	0.777	1.309	2.117	0.751	1.781	2.147	2.827
546	150.2	309	281.655	283.661	239.127	5586	2	2	Tier 3 one-reaction									0	9	206	0.1143	1.024	1.954	2.391	0.346	2.065	0.868	1.131	0.655	1.687	2.281	0.325	1.574	1.94	0.879	0.276	1.053	0.718	1.601	1.172	0.436	0.864	1.841	0.842	0.662	0.653	2.094	1.766
547	150.2	309	313.191	315.197	151.1	18840	1	1	Tier 3 zero-reaction									3	11	203	0.1143	0.629	0.936	1.307	1.758	0.999	0.923	1.308	0.559	0.933	1.226	0.372	0.753	0.732	0.865	0.391	1.048	1.727	0.646	0.58	1.211	0.839	0.968	1.172	1.075	1.075	0.842	2.138
548	150.2	309	598.325	602.339	275.15	32313.9	1	2	Tier 3 zero-reaction									2	13	167	0.0571	0.721	2.419	2.265	0.331	2.452	0.874	1.232	0.547	2.007	2.348	0.247	1.977	2.22	0.976	0.293	1.256	0.61	2.11	1.574	0.666	0.483	2.201	0.625	0.802	0.605	2.867	2.058
549	150.5	309.6	326.124	328.13	164.032	4131	1	1	Tier 3 one-reaction									0	31	477	0.2571	NA	1.973	1.618	NA	1.399	1.253	1.331	0.998	1.159	1.519	NA	1.68	0.705	0.855	NA	1.022	NA	0.35	0.789	0.972	1.894	1.582	3.154	1.258	1.358	1.03	5.905
558	152	312.7	293.186	295.193	131.095	250940	1	1	Tier 3 zero-reaction									6	36	394	0	0.848	1.279	1.23	0.532	1.213	0.622	0.887	1.437	0.932	0.457	0.714	1.27	0.729	1.036	0.985	0.416	1.369	0.594	0.561	0.555	1.365	1.024	0.871	0.757	0.736	1.633	0.367
560	152.1	313	388.202	392.215	65.0267	6394	1	2	Tier 3 only two-reaction									0	0	166	0.1143	6.217	0.319	6.587	1.002	0.537	0.513	0.701	3.382	0.563	1.511	1.548	0.254	0.495	0.774	1.575	0.601	4.896	1.109	0.345	0.307	0.794	0.472	2.687	0.519	1.094	2.688	2.268
562	152.2	313.1	364.178	366.181	202.086	59258.5	1	1	Tier 3 one-reaction									0	2	117	0.1143	0.297	0.105	0.729	0.071	0.364	0.1	0.178	0.265	0.156	0.59	0.053	0.318	0.122	0.146	0.082	0.273	0.158	0.142	0.238	0.439	0.738	0.116	1.398	0.442	0.417	0.267	1.663
563	152.4	313.5	345.163	347.169	183.072	24187	1	1	Tier 3 only two-reaction									0	0	42	0.1429	0.287	0.847	1.22	0.254	1.048	0.75	1.069	NA	0.72	1.543	0.251	0.915	0.64	1.061	0.194	1.075	0.399	0.771	0.735	0.915	0.552	1.132	0.679	1.242	0.637	1.04	1.819
566	152.8	314.4	321.216	323.224	159.124	6376	1	1	Tier 3 only two-reaction									0	0	1	0.1143	0.974	0.878	0.314	0.516	1.106	1.256	0.902	0.766	0.333	1.656	0.404	1.113	0.772	0.856	0.486	1.124	0.057	0.62	0.971	0.889	0.912	0.79	0.92	0.9	1.682	1.688	3.464
571	153.1	315	217.132	219.139	110.082	5728	2	2	Tier 3 only two-reaction									0	0	1	0.1143	1.014	1.112	1.677	0.534	0.666	0.318	0.719	1.827	0.562	0.46	0.788	0.492	0.595	0.756	0.905	0.406	1.447	0.613	0.444	0.477	0.856	1.059	0.837	0.459	1.044	1.81	1.118
573	153.1	315.1	348.264	350.271	186.173	4789.2	1	1	Tier 3 only two-reaction									0	0	29	0.1143	0.339	0.47	0.319	0.155	0.808	0.913	1.135	0.265	0.134	0.599	0.232	0.782	0.341	0.376	0.354	0.251	0.206	0.272	1.54	5.129	1.464	0.253	0.467	2.605	0.418	0.626	0.751
576	153.7	316.5	335.196	337.203	173.105	36158.5	1	1	Tier 3 zero-reaction									4	29	349	0.1714	0.139	1.15	0.316	NA	0.852	1.402	1.668	0.405	1.185	1.441	0.21	1.589	0.69	1.158	0.206	0.112	NA	0.705	0.818	1	0.879	1.508	0.424	1.399	0.749	1.228	1.823
577	153.8	316.5	345.144	347.151	183.053	20348.7	1	1	Tier 3 zero-reaction									1	23	362	0.1143	1.044	0.972	1.215	0.606	0.902	0.975	0.864	0.83	0.786	2.346	0.465	1.232	0.711	0.81	0.409	1.008	1.903	0.712	0.845	0.938	1.928	0.784	1.415	0.873	1.625	1.24	4.386
579	153.9	316.8	542.298	546.313	219.123	3862	1	2	Tier 3 one-reaction									0	2	122	0.1143	1.882	2.143	2.294	0.652	1.782	0.947	1.131	1.566	1.638	2.255	0.624	1.28	1.543	0.872	0.602	1.174	1.645	1.76	1.489	0.419	1.196	1.948	2.475	0.81	1.489	1.952	2.213
583	154.4	317.8	325.154	327.161	163.063	261445	1	1	Tier 3 zero-reaction									2	31	306	0.0857	0.526	1.719	1.341	0.309	0.698	1.061	1.23	1.292	1.239	0.419	0.543	0.984	0.63	1.093	0.835	0.56	0.614	0.583	0.563	1.162	1.089	1.608	0.865	0.652	0.83	1.709	0.47
584	154.6	318.3	277.118	279.125	115.027	49794.7	1	1	Tier 2					AAA01633000	Maleamate	0.15	46.8				0.1714	4.19	5.338	0.99	0.907	0.306	0.222	0.219	1.172	0.239	NA	0.648	0.677	0.452	0.07	0.894	0.089	5.272	0.536	0.146	0.144	0.779	0.392	NA	0.159	0.27	5.41	0.662
586	154.8	318.6	300.207	302.214	138.115	28471	1	1	Tier 3 one-reaction									0	3	70	0.1143	0.653	0.623	1.309	0.337	0.506	0.715	0.962	0.591	0.978	0.735	0.543	1.097	0.292	1.294	0.509	0.506	0.404	0.539	0.942	1.26	0.809	1.238	0.676	1.306	0.378	1.03	0.475
587	154.8	318.7	477.177	479.184	315.086	6825.26	1	1	Tier 3 one-reaction									0	6	309	0.1143	1.446	0.889	4.653	0.377	0.895	0.716	1.067	0.926	0.801	2.875	0.379	0.846	0.632	0.937	0.379	1.076	1.092	0.842	0.604	0.819	0.728	0.842	1.722	0.926	0.968	1.606	3.493
588	155	319.2	522.239	526.254	199.063	3350	1	2	Tier 3 only two-reaction									0	0	48	0.1714	7.303	1.841	3.053	1.04	0.612	NA	0.668	4.63	0.718	1.249	1.799	1.132	1.159	0.248	0.858	0.551	12.616	0.998	0.308	0.66	2.426	0.862	2.266	0.542	2.853	3.262	NA
589	155.1	319.4	468.334	472.347	145.159	5214.8	1	2	Tier 3 zero-reaction									1	3	23	0.1143	3.429	1.431	3.201	1.006	0.726	1.088	1.127	2.067	1.022	1.821	1.178	1.294	1.802	1.266	1.846	0.771	3.543	1.985	0.666	0.798	1.742	1.201	1.501	0.841	1.407	4.233	3.026
594	155.9	321.1	359.157	361.164	197.066	5674	1	1	Tier 2					AAA00891000	Isomer of 3,4-Dihydroxy-L-phenylalanine	8.25	117.3				0.1143	1.478	1.13	1.549	0.744	0.812	0.827	0.756	1.027	0.742	1.743	0.462	0.945	0.789	0.717	0.491	0.781	1.734	0.555	1.013	0.669	2.482	0.748	2.905	0.718	2.393	1.006	6.975
598	156.1	321.4	382.249	384.255	220.157	5553.45	1	1	Tier 3 one-reaction									0	1	67	0.1429	0.727	0.691	1.025	0.376	1.201	0.278	1.198	0.823	0.832	0.989	0.437	1.542	0.646	0.684	0.485	0.894	0.551	0.547	1.636	1.436	1.712	0.848	1.172	2.107	0.654	1.132	NA
599	157.2	323.8	370.176	374.19	47.0007	36842.3	1	2	Tier 3 one-reaction									0	2	125	0	0.231	0.682	0.756	0.101	0.739	0.788	0.755	0.372	0.906	0.479	0.209	0.729	0.63	0.426	0.282	0.805	0.158	0.382	0.761	0.894	0.837	0.908	1.226	0.915	1.045	0.435	0.434
601	157.7	324.8	512.288	516.301	189.112	26856.5	1	2	Tier 3 zero-reaction									1	7	121	0.1714	NA	2.106	1.284	0.509	2.085	1.962	1.945	0.174	1.119	3.709	0.326	1.854	1.601	0.642	NA	1.827	0.622	1.243	1.356	1.406	1.087	1.495	0.885	1.354	1.32	1.484	3.591
603	158	325.4	275.654	277.661	227.125	8506	2	2	Tier 3 one-reaction									0	2	139	0.1143	0.446	1.45	2.435	0.272	1.538	1.338	1.966	0.497	1.558	3.229	0.261	1.406	1.356	1.456	0.249	1.994	0.339	1.317	1.033	1.056	0.462	1.432	0.49	1.326	0.458	1.712	2.704
605	158.1	325.7	389.15	391.157	227.059	8394	1	1	Tier 3 only two-reaction									0	0	62	0.2	0.273	1.121	1.376	NA	1.195	0.922	1.125	0.344	1.279	1.426	NA	1.502	0.621	0.844	NA	0.878	0.152	0.561	0.887	0.885	0.451	1.047	0.582	1.05	0.41	1.596	1.275
612	158.9	327.4	444.249	448.263	121.073	4796.33	1	2	Tier 3 one-reaction									0	21	263	0.1143	1.298	1.443	1.089	0.457	1.521	2.125	1.517	1.002	1.206	3.127	0.547	1.301	1.236	1.83	0.678	2.197	1.09	0.685	1.395	1.351	2.035	1.108	1.473	2.147	2.369	0.924	4.386
613	159	327.6	318.18	320.188	156.089	5768	1	1	Tier 3 one-reaction									0	7	221	0.2	NA	0.848	2.544	NA	1.159	0.389	1.106	1.621	0.81	1.266	0.341	1.042	0.679	0.716	0.556	2.494	6.164	0.425	0.711	0.686	3.565	0.71	9.592	1.343	1.466	1.711	NA
620	159.9	329.5	283.18	285.187	121.089	635555	1	1	Tier 3 zero-reaction									3	9	157	0	0.699	1.178	0.993	1.026	1.107	0.488	0.99	1.3	1.271	0.507	0.764	1.183	0.919	0.164	1.438	1.289	0.956	0.877	1.176	0.893	2.075	1.03	1.261	0.32	1.415	0.469	0.6
624	160.1	329.8	321.144	323.151	159.053	10437	1	1	Tier 3 one-reaction									0	35	421	0.0571	1.456	1.266	1.652	0.441	1.006	0.896	1.025	1.077	0.79	1.653	0.485	1.239	0.745	0.723	0.34	1.467	1.059	0.588	0.962	0.87	1.742	0.925	2.492	1.588	1.829	0.966	3.881
628	160.6	330.9	384.226	388.241	61.0506	21944	1	2	Unidentified												0	2.232	1.733	2.188	1.08	1.279	1.712	2.392	1.636	1.526	1.466	1.453	1.933	1.183	1.578	1.582	1.573	2.062	1.886	1.058	0.644	0.907	2.261	0.788	1.161	0.987	1.292	0.705
629	160.6	331	337.14	339.145	175.048	6234	1	1	Tier 3 zero-reaction									2	28	456	0.1143	1.739	0.722	2.109	0.521	0.724	0.525	0.603	1.568	0.353	1.436	0.361	0.456	0.596	0.835	0.373	0.434	1.66	0.36	0.502	0.37	1.571	0.422	2.28	0.514	1.574	1.06	2.651
632	161.1	332	426.238	430.253	103.063	12153	1	2	Tier 3 zero-reaction									8	45	513	0.0857	0.673	2.08	1.307	1.018	2.456	2.255	2.141	2.684	2.076	3.11	1.087	3.127	1.193	0.992	0.715	1.848	4.215	0.855	1.582	1.88	2.191	1.976	2.513	2.404	1.839	1.325	4.84
633	161.1	332	439.271	443.284	116.095	30042.9	1	2	Tier 3 zero-reaction									1	9	187	0.0286	2.051	0.599	1.168	0.704	0.877	0.805	0.613	0.917	0.536	1.052	1.198	0.691	0.863	2.248	1.018	0.785	1.351	0.94	1.402	2.779	1.534	0.847	0.739	1.692	1.401	0.872	0.454
635	161.8	333.6	363.203	365.209	201.111	24284.3	1	1	Tier 3 one-reaction									0	3	168	0.1143	0.293	1.214	1.39	0.12	1.32	0.855	1.191	0.669	1.335	1.486	0.293	1.53	0.89	0.794	0.317	0.994	0.186	0.946	1.018	0.547	0.751	1.336	1.129	0.959	0.939	1.33	2.01
636	162.1	334.1	524.324	528.337	201.149	4266	1	2	Tier 3 one-reaction									0	3	64	0.1143	2.627	0.806	2.443	1.074	0.657	1.081	1.06	1.959	1.267	1.659	1.323	0.818	0.909	1.337	1.732	0.798	2.36	0.893	0.711	0.667	1.061	0.907	1.71	0.582	1.457	2.28	1.848
639	162.4	334.7	320.093	322.099	158.001	17177.9	1	1	Tier 3 only two-reaction									0	0	29	0.0857	0.576	0.63	0.731	0.214	1.243	0.6	0.676	0.612	1.048	0.849	0.27	0.537	0.211	2.512	0.305	1.827	0.543	0.833	0.237	0.461	0.22	2.991	2.836	0.883	0.457	0.914	1.504
640	162.5	335	279.134	281.141	117.043	124082	1	1	Tier 2					AAA00631000	L-Aspartate 4-semialdehyde	1.85	21.1				0.1143	1.185	0.655	1.057	0.127	1.071	0.279	0.574	0.321	0.07	1.713	0.19	0.605	0.725	0.054	0.221	0.237	1.14	0.259	0.913	1.158	3.152	0.364	4.189	0.664	2.989	0.538	3.183
642	162.6	335.2	503.255	507.273	180.079	5092	1	2	Tier 3 zero-reaction									1	26	294	0.0286	2.336	1.203	3.801	0.312	1.407	1.17	0.881	1.336	0.934	2.847	0.338	1.373	0.68	0.777	0.624	1.208	1.076	0.507	0.943	0.775	2.21	1.004	3.123	0.822	1.268	1.36	3.699
643	162.7	335.4	371.197	373.203	209.105	18962.2	1	1	Tier 3 one-reaction									0	18	220	0.0286	1.332	1.115	2.778	1.022	1.206	1.295	1.668	1.286	1.502	2.311	0.738	1.868	1.155	1.371	0.832	1.279	1.606	1.603	0.887	0.867	1.147	1.644	1.65	1.387	1.287	2.49	2.266
645	162.8	335.7	205.608	207.614	87.0327	4246	2	2	Tier 3 zero-reaction									1	18	381	0.2571	NA	4.016	0.417	NA	2.467	0.562	0.792	0.372	0.446	NA	NA	3.616	1.884	0.418	0.458	0.399	NA	0.277	1.894	1.138	4.082	0.461	1.051	1.202	0.777	0.577	0.306
646	162.8	335.7	409.257	413.273	86.082	4470	1	2	Unidentified												0.1714	2.798	0.718	1.097	0.835	1.037	1.393	1.009	NA	0.826	1.613	1.159	0.997	0.782	1.993	0.669	0.676	1.56	0.939	1.645	4.234	1.778	1.013	1.779	2.661	NA	1.603	1.812
647	162.9	335.9	378.238	380.245	216.147	6492	1	1	Tier 3 one-reaction									0	15	108	0.1143	2.631	0.616	1.867	1.493	1.051	1.327	0.956	1.662	0.708	8.503	0.841	0.743	0.441	3.157	1.122	1.801	0.587	0.547	1.673	2.421	1.006	0.547	1.977	1.502	1.829	0.821	7.046
649	163	336.1	327.17	329.177	165.079	119829	1	1	Tier 3 zero-reaction									4	48	381	0.1143	0.836	1.519	1.245	0.424	0.827	1.041	1.092	1.236	1.192	0.634	0.671	1.05	0.724	1.295	1.037	0.568	1.057	0.644	0.636	2.242	1.051	1.278	0.759	0.665	0.613	1.471	0.493
650	163.1	336.2	568.314	572.328	245.139	30106	1	2	Tier 3 one-reaction									0	10	165	0.0857	0.414	1.66	2.816	0.232	1.684	1.581	2.069	0.323	1.564	3.6	0.222	1.609	1.407	1.532	0.209	2.034	0.378	1.453	1.222	1.063	0.319	1.719	0.407	1.465	0.422	1.814	2.939
658	163.8	337.8	414.214	416.22	252.123	21285.6	1	1	Tier 3 one-reaction									0	9	294	0.0286	0.341	0.513	1.326	0.145	0.538	0.434	0.498	0.724	0.571	0.867	0.178	0.477	0.364	0.433	0.198	0.48	0.378	0.517	0.395	0.399	0.869	0.69	1.736	0.509	1.005	1.339	1.698
663	164.1	338.4	301.116	303.123	139.024	54098	1	1	Tier 2					AAA01635000	Isomer of 6-Hydroxynicotinate	8.2	212.3				0.1143	2.057	0.846	2.013	0.454	0.917	0.43	0.632	0.932	0.439	0.877	0.559	0.614	1.05	0.251	0.635	0.438	2.112	0.685	0.722	0.761	1.553	0.555	1.647	0.661	1.549	1.392	2.307
664	164.2	338.6	498.224	500.231	336.132	9053.33	1	1	Tier 3 one-reaction									0	19	361	0.1143	0.922	0.86	2.808	0.201	1.165	0.726	1.093	0.666	0.944	1.709	0.23	1.047	0.648	0.298	0.22	1.108	0.844	0.928	0.802	0.701	0.723	0.911	0.779	0.979	0.598	1.481	2.921
668	164.6	339.4	340.14	342.145	178.049	7862.8	1	1	Tier 2					AAA01310000	5-Deoxy-D-glucuronate	2.46	180.2				0.1429	1.04	1.802	1.22	NA	0.853	0.687	1.477	1.024	0.972	1.574	0.292	1.092	0.707	0.821	0.261	0.908	0.706	0.393	0.63	0.576	1.051	1.082	1.564	1.185	1.525	1.162	2.656
669	164.6	339.4	355.132	357.139	193.041	14457.9	1	1	Tier 3 one-reaction									0	18	338	0.0286	1.097	0.827	2.366	0.21	1.101	0.488	0.652	0.622	0.505	1.639	0.191	1.163	0.671	0.485	0.205	0.526	0.777	0.647	0.634	0.549	1.402	0.559	2.197	0.67	0.841	1.787	2.133
671	164.9	340.1	425.255	429.268	102.08	246146	1	2	Tier 3 one-reaction									0	10	214	0.0857	0.781	0.337	1.262	0.369	0.58	1.952	0.882	0.683	0.634	1.798	0.769	0.688	0.495	2.301	0.671	0.799	0.599	0.54	1.349	6.335	0.916	0.646	0.602	2.294	0.74	0.752	3.238
674	165.1	340.5	427.261	429.269	265.17	168946	1	1	Tier 3 one-reaction									0	3	75	0	0.044	0.02	0.082	0.023	0.034	0.105	0.055	0.044	0.048	0.18	0.049	0.047	0.028	0.124	0.039	0.05	0.03	0.03	0.08	0.301	0.056	0.043	0.034	0.132	0.049	0.057	0.24
676	165.1	340.6	473.294	477.307	150.119	3552	1	2	Tier 3 only two-reaction									0	0	7	0.1429	NA	2.868	1.988	5.789	2.483	2.093	3.204	1.499	3.273	4.996	5.133	1.819	1.484	2.358	2.404	7.454	17.67	1.892	3.001	3.776	2.018	1.724	4.515	6.713	6.03	1.983	9.182
677	165.3	340.9	276.17	278.175	114.079	42085	1	1	Tier 3 zero-reaction									1	4	192	0.1143	0.167	0.05	0.968	0.02	0.085	0.087	0.119	0.224	0.091	0.307	0.058	0.112	0.044	0.186	0.047	0.076	0.243	0.046	0.088	0.304	0.171	0.101	0.241	0.112	0.172	0.23	0.751
680	165.8	342	469.281	473.294	146.106	9981.18	1	2	Tier 3 zero-reaction									4	23	200	0.1429	1.125	1.195	1.035	NA	1.191	1.638	1.297	0.737	0.823	2.195	0.437	1.306	0.983	0.947	0.416	1.488	0.786	0.739	1.437	1.647	1.763	1.046	1.089	1.466	1.808	1.04	2.054
681	166	342.4	308.16	310.167	146.069	15202	1	1	Tier 2					AAA00842000	Isoglutamine	0.11	133.7				0.0571	1.261	0.853	1.521	0.611	1.127	0.583	0.911	1.417	0.492	1.731	0.537	0.566	0.665	0.763	0.421	0.647	0.97	0.413	0.716	0.558	1.782	0.535	1.859	0.828	1.634	1.056	2.387
682	166.1	342.5	406.21	410.222	83.0345	7450	1	2	Unidentified												0	2.29	1.712	2.129	1.007	1.149	1.444	2.054	1.44	1.34	1.282	1.288	1.685	1.092	1.481	1.548	1.371	1.975	1.77	0.957	0.595	0.82	1.96	0.733	0.953	0.977	1.126	0.614
684	166.2	342.9	359.159	361.167	197.068	7538	1	1	Tier 2					AAA00891000	3,4-Dihydroxy-L-phenylalanine	3.87	95.5				0.1143	1.506	0.967	1.734	0.698	0.944	0.864	0.943	1.269	0.708	1.728	0.557	0.866	0.769	0.813	0.645	0.915	1.422	0.738	0.626	0.679	1.51	0.913	2.613	0.883	1.754	1.149	3.293
692	166.8	344	325.121	327.127	163.03	8981.43	1	1	Tier 3 zero-reaction									1	12	229	0.0286	2.222	0.611	2.776	0.472	0.667	0.757	0.927	1.406	0.745	2.031	0.46	0.777	0.532	1.005	0.502	0.551	3.208	0.425	0.528	0.394	1.217	0.497	2.02	0.531	1.079	1.591	4.052
693	167	344.5	238.107	240.114	76.016	582477	1	1	Tier 2					AAA01494000	Isomer of Glycolate	0.07	68.1				0	1.693	1.368	0.958	0.674	1.286	0.84	1.032	0.902	0.524	1.591	0.54	1.263	1.142	0.644	0.54	1.391	1.738	0.418	0.604	0.687	1.35	0.714	1.063	1.113	1.453	0.839	1.677
694	167	344.5	265.118	267.125	103.027	451969	1	1	Tier 3 zero-reaction									2	15	353	0.0286	1.205	1.862	2.648	0.12	1.394	0.488	0.562	1.359	0.44	0.695	0.257	1.714	1.053	0.33	0.27	0.373	1.809	0.365	0.797	0.827	3.4	0.276	3.077	0.467	1.418	1.543	1.821
695	167	344.6	406.27	408.277	244.179	4146	1	1	Tier 3 one-reaction									0	1	77	0.1143	5.309	0.949	3.366	1.528	1.05	0.959	1.776	3.18	0.785	11.72	0.777	1.087	0.637	1.769	0.943	1.754	2.559	0.726	1.019	2.634	2.349	0.776	3.945	1.01	1.61	1.266	14.977
697	167.1	344.8	219.131	221.137	114.08	13314.6	2	2	Tier 3 zero-reaction									1	4	192	0.4571	0.904	0.675	1.674	NA	0.616	1.245	0.711	1.213	NA	1.864	NA	0.552	NA	4.962	NA	NA	0.668	NA	1.129	2.503	NA	0.988	0.842	0.635	NA	0.494	2.373
698	167.2	344.9	315.7	317.706	307.217	43836	2	2	Tier 3 one-reaction									0	2	140	0.1143	0.627	0.215	0.235	0.873	0.174	0.759	0.345	0.315	0.327	0.62	0.624	0.378	0.408	1.274	0.793	0.422	0.385	0.321	0.494	0.475	0.207	0.37	0.08	0.328	0.155	0.222	0.278
699	167.2	345	454.282	458.295	131.106	320294	1	2	Tier 3 one-reaction									0	5	97	0.0571	1.063	0.67	1.445	0.322	0.882	1.236	0.769	1.199	2.56	1.623	0.713	0.572	1.003	5.354	0.729	0.59	0.739	0.428	1.239	2.334	0.73	1.394	0.785	0.696	0.768	0.55	2.503
702	167.3	345.2	383.197	387.209	60.0211	17687.8	1	2	Tier 3 zero-reaction									2	25	624	0.1143	7.546	4.28	8.501	5.789	6.505	6.108	4.028	6.685	6.838	6.399	5.16	8.62	5.94	7.125	5.611	5.458	7.697	6.31	4.132	6.657	4.636	4.162	5.819	3.15	4.95	5.994	5.285
703	167.3	345.2	384.199	386.206	222.108	24663.8	1	1	Tier 3 only two-reaction									0	0	45	0.1143	0.55	0.757	0.662	0.551	0.551	0.615	0.7	0.699	0.871	0.714	0.93	0.856	0.814	1.031	0.792	0.703	0.571	0.752	0.416	0.613	0.377	0.726	0.656	0.485	0.586	0.584	0.342
704	167.5	345.5	323.159	325.166	161.068	6275.14	1	1	Tier 2					AAA00727000	L-2-Aminoadipate	2.62	227.1				0.0857	1.271	0.969	1.185	0.564	1.046	1.091	0.814	0.952	0.68	1.746	0.418	1.101	0.766	0.595	0.453	0.824	1.268	0.549	0.751	0.901	2.015	0.73	1.73	0.905	1.584	1.148	3.306
706	167.5	345.7	549.319	553.333	226.144	10358.3	1	2	Tier 3 one-reaction									0	1	64	0.1143	3.296	0.796	0.563	2.206	0.687	0.433	0.578	2.081	0.624	0.785	2.042	0.846	0.682	0.407	2.467	0.564	2.419	0.635	0.707	0.353	3.704	0.853	3.656	0.373	5.341	0.637	0.735
707	167.6	345.8	321.217	323.224	159.126	12134	1	1	Tier 3 zero-reaction									1	13	243	0.1143	1.48	0.363	1.183	1.193	0.602	0.501	0.968	1.272	1.093	0.944	1.16	0.501	0.511	1.04	0.878	0.708	1.408	1.244	0.493	0.346	1.555	0.869	1.865	0.718	1.525	1.376	0.477
708	167.8	346.2	276.206	278.214	114.115	49977	1	1	Tier 3 one-reaction									0	1	76	0.1143	0.313	2.775	0.296	0.335	3.117	2.439	1.353	0.376	0.78	0.822	0.705	2.603	2.55	0.727	0.455	1.799	0.332	1.02	3.638	3.437	3.145	2.327	0.842	2.241	2.662	0.547	0.258
709	168	346.7	212.142	214.148	100.101	149772	2	2	Unidentified												0.1143	0.936	0.651	0.822	0.963	1.105	2.165	1.094	0.628	0.906	1.039	2.258	1.124	2.003	4.722	1.505	1.276	0.92	1.253	4.081	7.516	1.108	1.494	0.304	4.827	0.892	0.647	0.303
711	168.2	347	423.275	427.288	100.099	20874	1	2	Tier 3 one-reaction									0	2	101	0.1143	0.92	0.569	0.835	0.882	1.051	1.925	1.038	0.672	0.85	0.971	2.045	0.96	1.378	4.633	1.498	1.214	0.943	1.148	3.78	7.516	1.061	1.467	0.329	4.602	0.913	0.707	0.329
714	168.3	347.2	231.149	233.156	69.058	34385	1	1	Tier 3 one-reaction									0	2	183	0.0857	1.018	0.589	1.144	0.499	0.568	0.947	0.797	0.742	0.686	0.777	0.73	0.712	0.712	0.578	0.965	0.703	0.954	0.672	0.371	0.46	0.916	1.113	0.481	0.408	0.896	0.726	0.57
718	168.7	348.1	437.291	441.305	114.116	32529.3	1	2	Tier 3 one-reaction									0	1	76	0.1143	0.299	2.615	0.264	0.358	3.07	2.701	1.225	0.373	0.759	0.824	0.731	2.633	2.899	0.731	0.418	1.687	0.305	1.026	3.519	3.434	3.107	2.423	0.819	2.315	2.565	0.508	0.272
725	169.2	349.2	376.137	378.144	214.045	47407	1	1	Tier 3 one-reaction									0	1	30	0.0857	0.022	1.471	0.099	0.013	1.272	1.313	0.197	0.034	0.044	0.402	0.019	0.704	0.094	0.057	0.026	0.276	0.021	0.087	1.315	5.312	2.674	0.048	0.1	0.081	0.33	0.05	1.23
726	169.2	349.2	379.176	381.18	217.085	32554.3	1	1	Tier 3 one-reaction									0	4	146	0.0286	0.494	0.552	0.966	0.172	0.514	0.486	0.844	0.497	0.67	0.967	0.26	1.032	0.317	0.696	0.178	0.65	0.825	0.391	0.377	0.566	0.595	0.679	1.123	0.679	0.614	0.756	0.785
727	169.2	349.2	427.241	429.25	265.15	15252	1	1	Tier 3 one-reaction									0	3	115	0.1714	0.631	0.282	0.724	0.137	0.492	0.147	0.257	0.338	NA	0.607	0.136	0.495	0.357	0.117	0.162	0.354	0.688	0.126	0.535	0.32	0.999	0.441	NA	0.607	0.371	0.198	0.876
729	169.3	349.3	345.142	347.148	183.051	8588	1	1	Tier 3 only two-reaction									0	0	7	0.1143	2.344	1.302	2.48	0.696	1.014	1.196	1.093	2.039	0.606	2.245	0.609	1.226	0.793	0.682	0.643	0.951	2.754	0.61	1.061	0.87	2.394	0.887	2.891	1.132	1.594	1.475	4.637
739	169.7	350.3	379.177	383.192	56.0013	41777	1	2	Tier 3 one-reaction									0	1	94	0.1143	0.319	0.213	1.055	0.137	0.163	0.293	0.527	0.241	0.373	0.567	0.295	0.558	0.275	0.348	0.21	0.277	0.181	0.409	0.065	0.133	0.304	0.596	2.174	0.111	0.238	0.317	0.703
744	170.1	351	706.397	710.411	383.221	12942	1	2	Tier 3 only two-reaction									0	0	98	0	0.689	3.612	1.373	0.397	3.155	2.773	2.871	1.173	2.637	1.177	0.671	4.829	2.921	1.22	0.921	2.067	0.871	0.97	2.529	3.718	4.378	3.742	2.682	3.42	3.791	0.964	1.107
746	170.2	351.3	351.156	353.162	189.064	6428	1	1	Tier 3 zero-reaction									2	33	525	0.3429	NA	1.25	NA	NA	1.1	NA	1.063	2.54	0.795	NA	0.639	0.727	0.782	1.476	0.706	NA	2.371	NA	1.332	0.629	1.656	2.105	2.842	0.671	1.247	3.493	NA
747	170.2	351.3	364.138	366.147	202.047	7728.67	1	1	Tier 3 one-reaction									0	14	221	0.2286	NA	1.685	NA	0.273	1.81	0.31	0.803	NA	0.168	2.08	0.272	1.497	0.986	0.484	0.23	0.586	NA	0.514	1.143	0.823	0.935	0.72	1.163	1.187	1.517	0.74	1.841
750	170.4	351.7	262.191	264.198	100.1	75613.5	1	1	Tier 3 one-reaction									0	2	101	0.1143	0.924	0.507	0.894	0.776	0.939	2.007	0.915	0.721	0.832	1.002	2.064	0.879	1.208	4.511	1.366	1.085	0.947	1.027	2.894	7.516	1.053	1.399	0.324	4.37	0.785	0.709	0.322
751	170.4	351.7	430.216	434.228	107.04	5412	1	2	Tier 3 only two-reaction									0	0	109	0.1143	0.721	0.509	1.805	0.287	0.867	0.432	1.264	0.733	1.084	2.133	0.357	0.497	0.781	0.463	0.408	1.624	1.231	1.219	0.302	0.374	0.819	1.75	2.59	0.425	2.156	0.893	0.899
752	170.6	352.1	530.78	532.787	368.688	10552.7	1	1	Unidentified												0.1429	0.35	1.683	0.709	NA	1.575	1.008	1.187	0.516	0.948	0.539	0.321	1.995	1.503	0.548	0.354	0.994	0.28	0.354	1.273	1.632	1.887	1.738	1.212	2.288	1.373	0.438	0.404
753	170.6	352.1	498.273	502.286	175.097	28011.1	1	2	Tier 3 only two-reaction									0	0	7	0.1143	1.282	1.345	2.364	1.517	0.749	2.158	1.029	4.098	0.497	1.304	1.019	0.524	1.066	3.616	1.057	0.435	1.468	0.463	0.371	0.508	1.021	0.436	1.069	0.249	1.331	1.141	1.406
755	171.1	353.2	359.175	361.182	394.167	12630.4	2	2	Tier 3 only two-reaction									0	0	108	0.2571	NA	0.881	0.62	NA	0.813	0.584	0.579	0.737	0.505	NA	0.302	0.836	0.649	0.472	0.364	0.446	0.301	0.234	0.611	0.672	0.929	0.811	0.948	0.921	0.847	NA	NA
756	171.2	353.5	425.285	427.289	263.194	10720	1	1	Tier 3 only two-reaction									0	0	20	0.1429	0.112	0.806	NA	0.101	1.31	0.637	0.249	0.098	0.125	0.253	0.181	0.645	0.928	NA	0.141	0.393	0.106	0.189	0.789	0.722	0.695	0.512	0.18	0.614	0.469	0.142	NA
757	171.2	353.5	680.401	684.414	357.226	19433.5	1	2	Tier 3 one-reaction									0	1	27	0.2286	NA	0.909	0.343	0.134	0.843	0.676	0.684	0.285	0.681	NA	0.174	1.066	0.678	0.344	0.229	0.498	NA	0.237	0.715	0.791	1.209	0.883	0.665	1.016	0.935	0.222	NA
759	171.3	353.6	241.125	243.133	158.068	9554.67	2	2	Tier 3 one-reaction									0	17	291	0.1429	1.087	1.57	2.443	1.24	0.724	2.538	1.044	3.696	0.475	1.463	1.033	0.409	0.936	2.968	1.068	0.434	1.5	0.473	0.316	0.518	0.933	0.33	0.928	NA	0.848	1.091	1.476
760	171.3	353.6	374.171	376.177	212.08	43138	1	1	Tier 3 one-reaction									0	34	496	0.1143	0.259	2.519	0.361	0.153	0.93	0.439	0.911	0.328	0.3	1.241	0.131	2.773	1.641	0.284	0.166	0.882	0.301	0.419	0.915	0.315	1.525	0.395	2.332	1.074	0.658	0.379	1.362
761	171.3	353.6	397.212	401.225	74.0366	254746	1	2	Tier 3 zero-reaction									5	40	644	0	0.763	4.063	2.613	0.512	2.252	4.008	2.857	1.866	3.307	4.74	0.792	3.714	1.84	3.468	0.755	4.055	0.55	1.619	1.352	2.302	2.199	2.928	2.957	2.398	2.803	1.078	4.554
762	171.3	353.7	498.272	500.276	336.181	41616.7	1	1	Tier 3 one-reaction									0	5	140	0.1143	15.28	1.217	22.22	5.789	0.542	1.165	1.897	15.234	1.633	1.259	4.948	0.745	0.694	6.139	3.665	0.444	16.233	1.111	0.151	0.227	0.98	0.231	1.453	1.118	1.199	7.696	1.303
764	171.5	354	398.215	402.229	75.0395	41800	1	2	Unidentified												0	0.934	4.118	2.835	0.526	2.757	4.012	2.722	1.842	2.502	4.396	0.657	4.068	2.04	3.331	0.592	2.89	0.69	1.357	1.76	2.187	2.505	2.559	3.475	2.496	2.628	1.187	4.573
765	171.5	354.1	684.415	688.428	361.239	16400.3	1	2	Tier 3 one-reaction									0	4	142	0.1143	0.777	3.212	1.405	0.508	3.584	2.02	2.776	1.091	2.73	1.119	0.665	4.059	3.019	1.048	0.851	2.124	0.794	0.914	2.474	3.966	4.331	4.052	2.891	3.895	3.426	0.964	0.986
766	171.6	354.3	219.149	221.156	114.115	29296.2	2	2	Tier 3 one-reaction									0	1	76	0.1429	0.303	2.432	0.277	0.288	2.965	2.854	1.174	0.35	0.667	0.842	0.658	2.522	2.842	0.724	0.428	1.673	0.278	1.014	NA	3.216	2.996	2.355	0.828	2.11	2.322	0.504	0.262
768	171.9	354.9	388.187	390.193	226.096	7265.14	1	1	Tier 3 zero-reaction									1	39	448	0.1143	1.394	1.355	2.294	0.703	1.004	0.599	1.223	1.531	0.896	1.583	0.518	1.133	0.779	0.538	0.568	1.176	1.442	0.882	0.679	0.692	1.391	1.133	2.269	0.981	1.909	1.789	1.912
772	172.4	356	231.629	233.636	139.075	10438	2	2	Tier 3 zero-reaction									1	12	246	0.1429	1.145	0.679	0.479	0.354	1.158	0.577	0.366	0.654	0.619	0.42	0.707	0.784	0.912	0.257	0.65	0.3	0.709	0.63	1.329	1.92	2.097	0.713	0.748	0.505	1.151	0.399	NA
773	172.4	356.1	351.191	353.198	189.1	13689.5	1	1	Tier 3 one-reaction									0	28	560	0.1143	0.928	0.952	0.533	0.267	0.931	0.975	0.857	0.696	0.576	1.973	0.242	0.903	0.622	0.594	0.325	1.144	0.835	0.606	0.886	1.012	1.418	0.395	1.885	0.753	1.49	1.243	6.61
774	172.5	356.2	432.239	436.253	109.064	17285	1	2	Tier 3 one-reaction									0	2	161	0.0857	0.723	0.206	0.78	0.097	0.342	0.313	0.306	0.664	0.469	0.725	0.289	0.327	0.292	1.006	0.301	0.305	0.706	0.333	0.558	1.451	1.014	0.365	0.67	0.775	0.741	0.618	0.262
781	173.2	357.6	292.118	294.125	130.027	11242.6	1	1	Tier 3 zero-reaction									4	40	464	0.1143	2.137	1.166	1.524	0.695	0.741	0.722	1.361	1.245	0.699	1.738	0.572	0.853	0.779	0.758	0.648	0.813	2.133	0.578	0.702	0.709	1.386	1.005	1.092	0.664	1.147	1.789	2.631
783	173.3	357.9	293.146	295.155	131.054	6060	1	1	Unidentified												0.1714	1.605	0.49	NA	0.438	0.85	0.426	0.776	1.076	0.345	2.385	0.483	0.865	0.763	NA	0.363	1.136	1.727	0.353	1.095	1.519	2.689	0.927	1.994	1.628	1.931	1.336	10.165
785	173.3	357.9	349.212	351.218	187.12	16749.5	1	1	Tier 3 one-reaction									0	22	261	0.1143	0.325	0.919	0.425	0.226	0.649	1.082	0.906	0.416	0.835	0.981	0.474	1.043	0.87	0.695	0.488	0.208	0.098	0.918	0.763	0.57	0.573	1.145	0.607	0.76	0.754	1.046	1.136
790	173.9	359.2	231.149	233.156	69.0574	13098.5	1	1	Tier 3 one-reaction									0	2	182	0.1143	1.087	0.586	0.929	0.582	0.719	1.442	0.896	0.757	0.749	0.914	0.906	0.888	0.846	0.958	1.111	0.884	1.004	0.774	1.253	NA	1.033	1.135	0.447	0.781	0.84	0.729	0.484
792	174.2	359.7	508.22	512.234	185.045	7638.53	1	2	Tier 3 one-reaction									0	2	190	0.1143	1.183	0.816	2.033	0.215	0.858	0.398	0.596	1.112	0.514	1.156	0.257	0.732	0.653	0.339	0.256	0.635	0.798	0.475	0.664	0.905	2.598	0.667	3.885	1.167	1.527	1.025	1.49
793	174.2	359.8	298.13	300.137	136.038	18415.2	1	1	Tier 2					AAA00127000	Isomer of Threonate	4.29	127.7				0.1143	1.322	0.939	1.751	0.445	0.479	0.696	0.86	1.537	0.813	0.974	0.434	0.957	0.62	0.902	0.746	0.673	1.372	0.618	0.493	0.333	0.738	1.22	1.418	0.577	0.931	2.351	0.94
795	174.4	360.3	476.266	480.279	153.09	26613.6	1	2	Tier 3 one-reaction									0	14	197	0.0571	0.988	1.58	1.074	0.269	1.076	1.465	0.649	1.028	1.607	1.192	0.625	1.387	1.051	3.253	0.628	0.476	0.7	0.377	1.922	1.938	2.339	0.984	0.828	0.554	1.154	0.428	1.935
800	174.9	361.2	371.193	373.203	209.102	44000	1	1	Tier 3 only two-reaction									0	0	39	0	1.703	1.847	3.025	0.626	1.725	1.169	2.037	0.782	1.825	2.63	0.521	2.511	1.3	1.393	0.525	1.252	0.888	1.612	1.424	1.136	0.952	2.252	1.504	1.325	0.881	3.018	3.019
801	174.9	361.2	440.222	442.23	278.13	14609	1	1	Tier 3 zero-reaction									1	9	164	0.0857	0.813	0.267	1.047	0.36	0.232	0.749	0.509	0.715	0.452	0.924	0.315	0.41	0.189	0.597	0.428	0.542	0.83	0.399	0.349	0.648	0.559	0.352	0.748	0.509	0.238	1.138	2.987
802	174.9	361.4	230.111	232.117	136.038	23136.6	2	2	Tier 3 zero-reaction									3	24	620	0.1143	0.528	0.929	1.709	0.181	0.479	0.822	0.924	1.242	0.854	0.891	0.554	1.039	0.758	0.967	0.679	0.74	0.309	0.86	0.504	0.273	0.573	1.548	0.917	0.695	0.825	1.92	0.712
804	175.3	362.3	439.271	443.284	116.095	331465	1	2	Tier 3 zero-reaction									1	9	187	0.0286	1.01	0.95	0.758	0.471	1.224	1.754	0.912	0.495	0.637	1.099	0.698	1.42	1.111	1.571	0.637	0.975	0.723	0.702	1.621	2.752	0.884	0.99	0.433	1.675	0.905	0.587	1.424
805	175.4	362.5	374.171	378.181	50.9958	25900	1	2	Unidentified												0.1143	1.681	1.332	0.872	0.126	1.063	0.407	0.479	0.614	0.19	1.843	0.344	1.362	0.618	0.233	0.193	0.743	1.309	0.381	0.47	0.407	1.928	0.358	5.604	0.262	0.434	0.419	1.33
807	175.4	362.7	422.208	424.217	260.117	6300	1	1	Tier 3 one-reaction									0	10	144	0.1143	1.265	0.668	2.114	0.648	0.802	0.994	1.166	1.073	0.857	2.195	0.466	1.003	0.781	0.876	0.511	1.017	1.145	0.759	0.701	0.67	1.438	0.84	1.739	0.789	1.219	1.518	2.948
813	176.2	364.8	497.277	501.29	174.101	13812.6	1	2	Tier 3 zero-reaction									1	35	280	0.1143	12.899	1.591	3.497	2.726	0.924	0.716	1.217	5.634	1.085	1.714	2.555	1.019	1.844	1.213	2.831	0.804	16.458	1.289	0.832	0.491	1.57	1.073	1.756	0.602	1.809	2.616	1.326
815	176.3	365.2	459.215	463.228	136.04	32074	1	2	Tier 3 zero-reaction									1	10	165	0	0.675	1.12	1.776	0.315	0.547	0.757	1.157	1.487	0.966	1.181	0.603	1.046	0.845	0.99	0.751	0.869	0.619	0.858	0.532	0.295	0.633	1.496	1.014	0.635	0.913	2.16	0.513
817	176.4	365.3	279.134	281.141	117.043	27109.2	1	1	Tier 2					AAA00629000	L-2-Amino-3-oxobutanoic acid	1.85	78.7				0.1429	1.237	1.032	NA	0.338	0.713	0.551	0.523	0.826	0.452	1.194	0.374	1.036	0.78	0.353	0.461	0.549	1.434	0.415	0.804	0.819	1.934	0.621	3.458	0.885	2.479	0.97	6.412
819	176.5	365.7	389.134	391.141	227.043	18083.3	1	1	Tier 3 zero-reaction									1	4	183	0.2286	NA	0.657	NA	0.114	0.618	0.589	0.217	1.173	0.121	1.719	0.559	0.552	0.688	0.418	NA	1.402	NA	0.316	0.491	0.655	1.577	0.507	3.974	1.002	2.347	0.115	4.947
820	176.6	365.9	335.233	337.239	173.141	7080	1	1	Tier 3 one-reaction									0	8	125	0.1429	NA	0.559	0.62	0.338	0.919	1.139	0.623	0.401	0.379	1.221	0.32	0.907	0.564	0.631	0.261	0.878	0.532	0.387	0.641	0.601	0.978	0.616	0.897	0.654	1.179	1.066	2.177
823	177.1	367.4	449.204	451.21	287.112	112271	1	1	Tier 3 zero-reaction									1	13	419	0.0857	1.089	1.006	2.149	0.232	1.068	0.348	0.634	1.568	0.616	0.394	0.378	1.422	0.538	0.582	0.537	0.281	1.149	0.498	0.328	0.353	3.47	0.678	1.997	0.629	0.726	2.062	0.477
826	177.4	368.1	329.091	331.096	166.999	20256	1	1	Tier 3 one-reaction									0	4	114	0.1429	0.39	0.389	0.43	0.097	1.46	1.849	0.2	0.343	0.181	0.37	0.125	0.197	0.192	0.197	0.219	0.161	0.601	0.207	0.134	2.607	1.273	0.237	NA	0.466	0.291	0.34	9.312
827	177.5	368.4	316.69	318.696	309.196	106299	2	2	Tier 3 one-reaction									0	4	66	0.1143	0.205	0.133	0.156	0.194	0.07	0.062	0.091	0.236	0.085	0.04	0.296	0.087	0.157	0.15	0.326	0.078	0.335	0.185	0.072	0.034	0.056	0.188	0.057	0.065	0.138	0.211	0.023
828	177.5	368.5	468.297	472.311	145.122	22690.4	1	2	Tier 3 one-reaction									0	3	82	0.1714	NA	1.077	0.19	0.039	1.372	1.262	0.592	0.181	0.523	1.019	0.079	1.243	0.667	0.384	0.076	0.784	NA	0.431	1.106	1.299	2.187	0.95	1.461	1.221	1.489	0.42	0.281
829	177.6	368.6	311.659	313.666	149.568	15988	1	1	Unidentified												0.1143	1.081	0.819	1.546	0.716	0.846	0.972	1.315	1.29	1.095	1.668	1.117	0.86	1.171	1.484	1.52	1.461	1.371	1.722	0.717	0.85	0.67	1.365	0.9	0.974	1.073	1.502	0.68
831	177.6	368.7	511.292	515.306	188.117	18956.5	1	2	Tier 3 zero-reaction									3	24	214	0.0857	6.51	1.709	3.406	1.055	1.104	0.561	1.276	2.436	1.205	1.838	1.041	1.544	1.933	1.165	1.205	0.911	6.043	1.257	1.086	0.732	2.995	1.595	2.106	0.813	1.921	2.239	2.521
833	177.7	368.9	411.274	415.288	88.0987	9200.4	1	2	Unidentified												0.0571	1.069	0.753	0.956	0.556	1.066	1.906	1.096	0.737	0.914	1.177	1.3	1.289	1.171	3.661	1.144	1.098	0.936	0.914	3.059	6.747	1.404	1.291	0.51	3.59	0.988	0.872	0.764
834	178	369.6	291.134	293.141	129.043	1.74014e+06	1	1	Tier 2					AAA00800000	L-1-Pyrroline-3-hydroxy-5-carboxylate	1.08	173.6				0.1143	0.44	0.326	0.706	0.098	2.129	2.454	0.229	0.504	0.205	0.222	0.192	0.207	0.151	0.154	0.242	0.143	0.589	0.173	0.1	5.058	1.235	0.163	0.298	0.504	0.215	0.663	11.247
835	178	369.7	330.16	332.167	168.069	98033.8	1	1	Tier 3 only two-reaction									0	0	28	0	0.319	0.867	0.262	0.242	1.097	1.202	1.094	0.193	0.658	1.126	0.166	1.103	0.871	0.887	0.161	1.14	0.333	0.72	1.012	1.391	0.575	0.813	0.553	1.407	0.786	0.732	1.339
836	178.2	370.2	469.245	473.258	146.069	50615	1	2	Tier 3 zero-reaction									4	29	339	0.1143	0.787	1.545	1.628	0.327	0.931	0.706	0.762	1.502	0.667	0.827	0.755	1.113	1.107	0.946	1.517	1.298	1.27	1.063	0.716	0.399	1.247	1.064	1.08	0.569	1.821	1.436	0.954
839	178.4	370.8	406.211	410.224	83.0353	503616	1	2	Unidentified												0	2.248	1.731	2.099	1.047	1.192	1.667	2.265	1.539	1.517	1.266	1.413	1.869	1.166	1.575	1.574	1.445	2.028	1.904	0.974	0.489	0.76	2.152	0.607	0.992	0.905	1.129	0.493
843	178.6	371.2	396.228	400.242	73.0524	18757.2	1	2	Tier 3 zero-reaction									3	18	409	0.1143	0.585	1.086	0.566	0.27	0.957	0.679	0.676	0.541	0.967	0.729	0.283	1.58	0.71	0.613	0.381	0.55	0.408	0.393	0.979	1.544	2.833	0.886	1.355	1.306	1.001	0.752	1.164
844	178.6	371.4	491.226	495.238	168.051	10338	1	2	Tier 3 only two-reaction									0	0	4	0.0857	0.249	0.658	1.06	0.157	0.447	0.318	0.374	0.762	0.231	0.415	0.176	0.328	0.363	0.317	0.414	0.522	0.385	0.448	0.379	0.212	0.565	0.476	0.476	0.236	0.744	0.486	0.744
846	178.8	371.8	226.613	228.62	129.043	13665.6	2	2	Tier 3 zero-reaction									5	28	357	0.0857	0.777	1.232	1.297	0.355	0.73	0.618	0.907	1.124	0.463	0.78	0.642	0.847	0.773	0.66	1.135	1.007	0.979	1.137	0.529	0.362	1.235	0.863	0.888	0.605	1.334	1.434	0.509
848	178.9	372.1	378.181	380.188	216.09	102452	1	1	Tier 3 one-reaction									0	12	150	0	0.171	1.606	0.311	0.303	1.548	1.483	1.872	0.108	1.006	2.89	0.123	2.069	1.458	1.006	0.065	1.665	0.099	1.096	1.387	1.481	1.808	1.219	2.412	1.069	1.58	2.015	4.386
850	179	372.5	384.228	388.241	61.0525	2.68629e+06	1	2	Tier 3 zero-reaction									1	15	349	0	2.133	1.786	2.082	1.054	1.166	1.708	2.374	1.584	1.505	1.299	1.536	1.849	1.188	1.584	1.609	1.465	2.06	1.978	0.964	0.501	0.747	2.128	0.599	1.029	0.861	1.089	0.459
851	179.3	373.1	588.383	592.397	265.208	28926	1	2	Tier 3 one-reaction									0	1	10	0.1143	0.022	0.233	0.025	0.029	0.271	0.249	0.114	0.03	0.066	0.075	0.058	0.237	0.258	0.068	0.04	0.153	0.027	0.092	0.359	0.336	0.268	0.209	0.072	0.222	0.212	0.044	0.023
854	179.5	373.7	313.116	315.125	151.025	94756	1	1	Tier 3 only two-reaction									0	0	9	0.0857	0.261	0.328	0.37	0.06	2.174	2.437	0.22	0.253	0.145	0.19	0.199	0.196	0.13	0.123	0.163	0.155	0.356	0.142	0.12	4.757	1.249	0.178	0.215	0.523	0.227	0.323	11.614
857	179.6	374.1	437.291	441.304	114.116	10408.6	1	2	Tier 3 one-reaction									0	1	76	0.0571	0.321	2.444	0.296	0.337	3.204	2.7	1.28	0.393	0.723	0.814	0.759	2.622	2.948	0.738	0.416	1.681	0.346	1.125	3.559	3.122	3.12	2.386	0.834	2.242	2.668	0.528	0.308
858	179.8	374.7	392.253	394.26	230.162	5542.4	1	1	Tier 3 one-reaction									0	4	91	0	2.828	0.895	2.117	1.735	1.349	1.643	1.494	1.906	0.939	8.335	0.882	1.207	0.73	3.487	1.097	2.147	1.415	0.74	1.827	2.929	1.936	0.886	3.002	1.691	2.431	1.263	8.504
859	180	375.1	262.123	264.128	200.062	19793.5	2	2	Tier 3 one-reaction									0	3	79	0	4.859	0.414	1.479	1.97	0.38	0.369	0.402	1.815	0.424	1.204	1.451	0.704	0.588	0.663	1.114	0.551	5.539	0.866	0.238	0.424	0.794	0.348	1.243	0.453	0.867	0.847	0.723
861	180.3	376	218.123	220.13	112.064	36448	2	2	Tier 3 one-reaction									0	6	224	0.1143	0.06	1.621	0.104	0.061	1.556	4.175	1.675	0.064	0.85	2.441	0.035	2.178	1.277	0.054	0.051	1.951	0.05	0.994	1.36	1.233	0.785	1.294	0.854	2.155	1.223	1.035	5.173
863	180.4	376.4	483.259	487.273	160.084	14150	1	2	Tier 3 zero-reaction									1	35	324	0.1143	2.997	1.449	2.193	0.843	1.125	0.908	0.928	1.991	0.811	2.045	0.921	0.943	1.19	1.284	1.053	1.043	3.761	0.659	0.938	1.18	1.893	0.78	1.983	1.238	2.139	1.477	2.624
864	180.5	376.4	212.143	214.149	100.104	56004	2	2	Tier 3 only two-reaction									0	0	2	0.1714	0.908	0.649	0.859	0.956	1.093	2.032	1.078	0.628	0.884	1.016	2.143	1.087	1.703	4.587	1.561	1.318	0.837	1.307	4.045	7.516	1.104	1.513	0.309	4.946	NA	0.686	0.301
865	180.6	376.7	423.276	427.289	100.1	33552	1	2	Tier 3 one-reaction									0	2	101	0.1143	0.994	0.579	0.837	0.861	1.026	1.966	1.086	0.673	0.883	1.029	2.096	1.039	1.558	4.643	1.491	1.179	0.997	1.231	3.624	7.516	1.036	1.539	0.347	4.709	0.893	0.739	0.379
866	180.7	377	261.621	263.628	99.5297	16724.4	1	1	Unidentified												0	13.333	0.62	3.337	5.683	0.729	0.692	1.085	3.896	0.778	2.473	3.419	0.565	1.345	1.177	2.835	1.147	17.73	2.143	0.655	0.495	1.32	0.933	2.561	0.765	1.951	2.401	1.634
867	180.7	377	364.211	366.217	202.119	32506	1	1	Tier 3 zero-reaction									1	15	213	0.1143	0.149	0.333	0.272	0.272	0.473	0.28	0.249	0.306	0.278	0.52	0.228	0.418	0.405	0.425	0.208	0.343	0.218	0.146	0.342	0.42	1.001	0.342	0.705	0.456	0.717	0.649	0.39
871	181.3	378.6	435.239	439.253	112.064	161472	1	2	Tier 3 one-reaction									0	6	224	0	0.177	1.636	0.195	0.094	1.759	4.532	1.726	0.139	1.034	2.363	0.058	2.129	1.263	0.157	0.104	1.91	0.064	0.949	1.434	1.248	0.894	1.483	0.948	1.988	1.366	1.159	5.355
872	181.3	378.7	424.239	428.255	101.064	21804.7	1	2	Tier 3 only two-reaction									0	0	1	0.1714	4.274	1.937	5.651	0.104	1.536	0.777	1.357	3.216	0.669	2.386	0.298	NA	NA	1.212	0.487	0.798	NA	1.163	NA	0.736	2.878	NA	8.288	1.438	1.817	NA	1.177
873	181.5	379.1	335.158	337.167	173.067	39650	1	1	Unidentified												0.0571	1.34	1.113	1.445	0.494	0.92	1.026	1.015	1.158	0.841	1.674	0.472	1.051	0.699	0.998	0.506	1.656	1.239	0.683	0.903	1.04	1.496	0.865	2.301	1.212	1.766	1.287	3.261
876	181.6	379.5	306.133	308.14	144.042	18243.3	1	1	Tier 3 zero-reaction									3	43	475	0.1143	3.208	1.086	0.84	0.511	0.622	0.872	1.404	0.849	0.648	1.391	0.449	0.936	0.794	0.663	0.554	0.892	2.385	0.33	0.854	0.562	0.537	0.863	0.418	0.672	0.674	1.253	2.038
880	181.7	379.8	338.123	340.13	176.032	37696.1	1	1	Tier 3 zero-reaction									2	41	406	0	0.428	1.203	0.635	0.156	1.025	1.228	1.675	0.157	0.069	7.341	0.105	1.216	0.621	0.543	0.069	0.868	0.218	0.138	0.89	1.514	4.761	0.335	11.279	1.28	3.305	0.28	22.811
884	182	380.7	549.327	553.34	226.151	10544	1	2	Tier 3 only two-reaction									0	0	12	0.1143	0.161	1.929	0.267	0.255	2.213	1.713	2.671	0.224	0.548	3.437	0.163	3.221	2.133	0.336	0.171	0.482	0.158	0.375	2.251	2.367	1.742	1.559	0.819	1.78	1.207	0.362	2.339
885	182.2	381.2	316.689	318.696	309.195	38906	2	2	Tier 3 one-reaction									0	4	66	0.1143	0.631	0.184	0.21	0.202	0.106	0.09	0.123	0.387	0.121	0.095	0.381	0.124	0.263	0.157	0.402	0.092	1.227	0.205	0.095	0.04	0.141	0.2	0.069	0.07	0.194	0.243	0.023
886	182.2	381.2	214.613	216.619	105.043	19394.2	2	2	Tier 3 zero-reaction									2	21	432	0.1429	0.932	1.411	1.111	0.675	0.616	0.797	0.96	1.662	1.007	0.489	1.063	0.881	1.136	1.084	1.262	0.71	1.537	0.919	0.521	0.207	0.68	1.584	0.748	0.713	1.035	1.442	NA
889	182.5	381.8	301.118	303.125	139.027	14362.5	1	1	Tier 2					AAA01635000	6-Hydroxynicotinate	0.34	168.9				0.1143	2.254	1.353	0.941	1.413	0.977	0.423	0.548	0.931	0.511	0.924	0.373	0.695	1.088	0.308	0.391	0.398	1.676	1.071	0.625	0.421	2.501	0.522	1.802	0.432	1.63	1.31	2.074
890	182.5	381.9	421.26	425.276	98.0844	4038	1	2	Tier 3 one-reaction									0	1	121	0.0857	0.08	0.268	0.719	0.126	0.608	0.733	0.719	0.422	0.842	0.861	0.082	0.759	0.276	1.288	0.116	0.467	0.055	0.246	1.834	6.915	1.269	0.865	0.943	4.058	0.447	0.597	0.342
891	182.5	381.9	205.607	207.614	87.0324	27967.2	2	2	Tier 3 zero-reaction									1	18	381	0.0857	0.844	1.704	0.919	0.487	1.244	0.584	0.836	1.522	0.731	0.42	0.906	1.737	1.331	0.814	1.141	0.51	1.199	0.76	0.819	0.689	1.686	1.127	0.748	0.756	1.147	1.012	0.24
894	182.6	382.3	315.13	317.138	153.039	33451.4	1	1	Tier 3 only two-reaction									0	0	10	0.1143	0.824	0.85	0.953	0.209	0.885	0.591	0.838	0.475	0.233	1.311	0.226	1.124	0.89	0.251	0.238	1.052	0.842	0.309	1.06	0.97	1.804	0.611	1.069	1.196	1.843	0.324	2.704
895	182.7	382.5	362.153	364.16	200.062	43783.1	1	1	Tier 3 one-reaction									0	3	88	0	0.58	0.886	2.033	0.375	0.998	0.936	1.261	1.006	0.845	2.068	0.283	1.108	0.671	0.823	0.265	1.166	1	0.73	0.805	0.879	1.095	1.038	0.997	1.156	0.646	1.49	2.423
900	183.3	384.1	274.665	276.672	225.147	11645.3	2	2	Tier 3 only two-reaction									0	0	67	0.1143	0.137	1.542	0.669	0.178	1.912	1.517	2.219	0.558	0.62	2.96	0.134	2.409	1.752	0.228	0.149	0.7	0.124	0.282	2.222	2.194	1.519	1.463	0.776	1.501	1.085	0.235	1.974
902	183.3	384.2	349.212	351.219	187.121	58323.8	1	1	Tier 3 one-reaction									0	22	261	0.1143	0.255	1.018	0.445	0.162	0.741	1.84	1.568	0.35	0.881	1.294	0.287	1.127	0.678	0.834	0.278	0.128	0.112	0.705	0.83	0.905	0.665	1.276	0.596	1.256	0.801	0.861	1.358
903	183.4	384.5	428.218	432.231	105.043	186008	1	2	Tier 3 zero-reaction									2	21	432	0	1.304	1.223	1.519	0.594	0.682	0.632	0.828	1.737	0.854	1.206	0.791	0.774	0.797	0.798	0.895	0.571	1.502	0.748	0.407	0.231	0.905	1.022	0.822	0.533	0.999	1.307	1.399
904	183.5	384.6	378.217	380.225	216.126	9370	1	1	Tier 2					AAA00424A01	N-Acetyl-L-Arginine	9.96	32.9				0.1714	1.205	0.591	0.615	1.387	0.597	NA	1.02	1.304	0.578	1.086	1.279	0.656	0.502	0.681	1.604	0.889	1.055	0.49	0.55	NA	2.711	0.571	2.283	0.747	2.633	0.502	0.808
905	183.5	384.6	376.184	380.196	53.009	10475	1	2	Unidentified												0.1714	NA	0.572	2.117	0.58	0.506	0.972	0.863	1.872	0.874	NA	0.382	0.52	0.36	0.462	0.426	0.898	NA	0.491	0.873	0.835	1.51	0.517	NA	0.675	1.398	0.594	NA
906	183.5	384.6	548.324	552.338	225.149	43306	1	2	Tier 3 only two-reaction									0	0	69	0.1143	0.1	1.733	0.153	0.13	2.27	1.595	2.55	0.169	0.563	3.232	0.118	3.471	1.705	0.28	0.149	0.45	0.128	0.302	2.3	2.238	1.356	1.619	0.679	1.664	1.28	0.286	2.143
907	183.5	384.7	510.205	514.219	187.03	7726	1	2	Tier 3 one-reaction									0	3	125	0.1143	2.657	1.361	1.684	0.863	0.597	0.551	0.941	2.145	1.077	0.719	1.172	0.978	0.931	1.1	1.503	0.678	4.445	0.752	0.573	0.362	1.237	1.598	1.318	0.587	0.856	1.81	0.669
908	183.5	384.7	435.205	439.216	112.03	5066	1	2	Tier 3 one-reaction									0	1	62	0.0857	0.836	0.91	0.837	0.471	1.238	1.319	0.636	0.794	0.569	0.964	0.509	1.548	1.391	0.478	0.686	1.275	0.965	0.608	0.887	1.088	2.041	0.635	1.782	1.167	2.172	1.145	4.472
912	183.9	385.7	225.614	227.621	63.5229	4702	1	1	Unidentified												0.1143	0.699	1.913	0.929	0.193	1.091	1.982	1.121	0.608	0.952	2.503	0.101	1.325	1.097	0.217	0.122	1.746	0.346	0.733	0.859	0.819	1.294	0.79	1.899	1.773	2.282	1.983	5.193
915	184	385.9	449.219	453.232	126.043	46709	1	2	Tier 3 zero-reaction									2	14	370	0.0286	0.506	1.778	0.692	0.13	1.539	1.614	1.165	0.392	0.978	2.095	0.133	1.56	1.212	0.249	0.155	1.714	0.348	0.666	0.985	0.818	1.301	1.049	2.008	1.253	3.152	1.863	5.241
917	184.3	386.7	412.223	416.237	89.0477	386179	1	2	Tier 3 zero-reaction									4	38	514	0.0857	0.95	2.451	0.351	0.328	1.221	0.548	0.654	0.574	0.325	0.932	0.289	2.627	2.485	0.294	0.359	0.502	1.562	0.501	1.495	0.879	2.27	0.372	1.278	1.268	2.764	0.957	2.476
918	184.5	387.4	322.175	324.182	160.084	17320.9	1	1	Tier 2					AAA00610000	N(gamma)-Acetyldiaminobutyrate	2.86	49				0.3429	0.42	0.401	NA	NA	1.277	NA	0.715	0.267	NA	1.352	0.118	0.693	0.668	NA	0.186	1.263	NA	0.249	0.994	0.811	1.32	1.162	0.756	1.697	0.867	NA	NA
919	184.6	387.5	355.221	357.228	193.13	30140	1	1	Unidentified												0	5.899	2.975	6.582	4.354	4.822	2.279	5.956	5.956	7.489	6.137	4.698	3.441	4.863	2.072	4.732	4.471	4.759	6.416	2.768	1.758	2.771	6.616	5.902	3.757	5.537	5.343	3.532
920	184.6	387.7	305.149	307.156	143.058	15896	1	1	Tier 3 zero-reaction									1	25	397	0.1143	0.741	0.837	0.889	0.271	1.263	0.53	0.961	0.587	0.527	1.746	0.255	1.077	0.713	0.328	0.361	1.211	0.848	0.513	0.988	0.91	1.5	1.102	1.08	1.253	0.996	0.923	1.755
921	184.6	387.7	412.258	416.272	89.0829	124439	1	2	Tier 3 only two-reaction									0	0	1	0.1143	0.693	1.637	0.837	0.556	0.983	3.935	1.958	0.628	0.489	1.726	0.64	2.186	2.279	1.119	0.744	1.481	1.078	0.762	1.268	1.376	1.299	1.614	1.22	1.884	1.262	0.926	3.457
923	184.7	387.8	378.182	382.195	55.007	6680	1	2	Unidentified												0	1.191	8.726	2.485	2.252	8.383	6.228	7.967	1.054	6.246	16.675	0.694	10.016	5.94	5.236	0.733	7.637	0.904	6.416	6.642	7.516	5.625	7.56	6.076	8.167	7.844	9.643	17.127
924	184.8	388.2	373.175	375.182	211.084	11698	1	1	Tier 3 zero-reaction									2	28	414	0.1143	1.681	0.895	2.25	0.659	0.834	0.728	1.073	1.146	0.853	1.965	0.607	0.778	0.69	0.84	0.574	1.015	1.587	0.822	0.543	0.591	0.886	1.003	1.604	0.875	1.027	1.553	2.797
925	184.8	388.3	388.187	390.193	226.095	17981	1	1	Tier 3 zero-reaction									1	39	448	0.1714	NA	3.453	0.353	NA	1.888	1.577	1.856	0.28	1.115	1.031	0.469	3.721	1.439	0.288	0.149	0.674	1.387	0.324	1.144	1.325	2.764	2.415	3.131	1.628	0.728	1.32	16.593
926	185	388.8	494.277	498.289	171.101	5689	1	2	Tier 3 one-reaction									0	6	187	0.1143	0.697	1.341	1.131	0.641	1.414	1.572	1.72	0.657	1.409	1.846	0.508	1.643	1.137	0.952	0.474	1.373	0.986	0.982	1.178	1.211	1.098	1.412	1.392	1.293	1.333	0.999	1.558
930	185.4	389.8	351.155	353.162	189.063	16437.5	1	1	Tier 3 zero-reaction									2	33	525	0.3143	NA	0.487	NA	NA	0.735	0.313	0.541	0.513	0.217	1.788	NA	0.647	0.604	NA	0.219	0.899	NA	0.286	0.765	0.725	1.588	0.723	NA	1.125	1.118	0.408	3.911
931	185.4	389.8	475.209	479.223	152.034	212815	1	2	Tier 3 zero-reaction									3	7	158	0.0857	2.868	0.867	1.988	1.089	0.467	1.061	0.883	2.407	0.976	0.912	1.106	0.625	0.639	1.576	1.334	0.648	3.89	0.655	0.431	0.192	0.513	1.072	1.051	0.484	0.885	1.679	0.748
933	185.6	390.4	264.066	266.073	101.975	16753.5	1	1	Tier 3 only two-reaction									0	0	3	0.1143	1.438	1.08	1.358	0.942	1.379	0.624	1.285	1.414	1.217	1.336	1.005	1.247	1.006	1.054	1.078	1.171	1.88	1.23	0.666	0.605	0.986	1.338	1.272	0.983	1.027	1.546	0.833
934	185.6	390.4	277.154	279.161	115.063	20511.2	1	1	Tier 3 zero-reaction									2	33	454	0.0857	1.261	1.217	0.714	0.338	1.493	0.806	1.04	0.612	0.415	1.866	0.49	1.269	1.116	0.607	0.421	0.92	1.248	0.505	1.24	1.133	2.311	0.882	1.269	0.922	2.438	0.705	3.128
938	185.8	390.9	451.307	455.32	128.131	11703	1	2	Tier 3 one-reaction									0	1	52	0.1143	0.394	0.805	0.605	0.371	1.476	2.608	0.907	0.414	0.776	0.874	0.527	1.441	1.004	2.177	0.558	1.858	0.546	0.631	0.663	4.623	0.841	1.231	1.137	1.862	1.061	1.086	0.58
939	186.1	391.8	453.286	457.3	130.111	254498	1	2	Tier 3 zero-reaction									1	10	167	0.0571	0.333	1.188	0.259	0.157	1.713	1.776	0.818	0.245	0.35	0.887	0.286	2.184	1.379	0.602	0.227	0.791	0.266	0.495	2.587	2.157	1.855	0.715	0.53	1.748	1.191	0.287	1.025
941	187.1	394.4	370.212	374.226	47.0368	24353.9	1	2	Tier 3 one-reaction									0	5	307	0	1.581	1.278	1.788	0.93	1.146	0.977	1.648	1.379	1.782	1.269	1.165	1.414	1.203	0.856	1.214	1.221	1.371	1.885	0.836	0.454	0.727	2.055	1.114	0.926	1.246	1.487	0.705
943	187.6	395.9	734.428	738.441	411.252	19912.2	1	2	Tier 3 one-reaction									0	9	184	0.1143	2.268	1.489	2.941	2.469	2.727	1.269	3.039	3.006	4.558	3.04	2.993	2.048	2.991	1.155	3.176	2.758	1.869	5.668	1.598	0.908	1.258	4.872	2.593	2.213	2.991	3.044	1.419
944	187.6	395.9	294.135	296.142	132.043	5888	1	1	Tier 2					AAA00718000	3-Hydroxy-3-methyl-2-oxobutanoic acid	4.33	162.2				0.1143	1.394	1.063	1.171	0.365	1.244	1.471	0.897	1.866	0.66	1.651	0.415	1.08	0.849	0.92	0.612	0.939	1.264	0.708	0.927	1.262	1.359	1.168	1.659	0.94	1.292	0.71	4.956
945	187.7	395.9	384.228	388.241	61.0523	36947.3	1	2	Tier 3 zero-reaction									1	15	349	0	2.173	1.711	2.149	0.979	1.155	1.638	2.323	1.629	1.453	1.311	1.439	1.811	1.132	1.468	1.554	1.349	2.044	1.884	0.971	0.51	0.802	2.068	0.676	1.016	0.881	1.112	0.543
946	188.1	397.1	212.141	214.148	100.1	13294.8	2	2	Tier 3 one-reaction									0	2	101	0.1143	0.882	0.659	0.892	0.894	0.989	1.886	1.044	0.702	0.9	1.016	2.129	1.021	1.578	4.488	1.58	1.262	0.981	1.294	3.746	7.516	1.136	1.497	0.324	4.411	0.953	0.723	0.397
948	188.4	397.9	344.175	346.182	182.084	47941.4	1	1	Tier 3 one-reaction									0	1	23	0.1143	0.43	0.575	0.141	0.365	0.794	0.796	0.697	0.317	0.421	0.772	0.511	0.816	0.501	0.248	0.443	0.613	0.461	0.373	0.814	1.194	2.253	0.581	1.991	1.147	2.26	0.515	0.847
949	188.5	398.2	730.414	734.428	407.239	24960	1	2	Tier 3 one-reaction									0	2	70	0.1143	0.657	0.428	0.778	0.665	0.755	0.327	0.804	0.648	1.116	0.675	0.755	0.557	0.751	0.341	0.746	0.671	0.532	1.405	0.416	0.292	0.338	1.053	0.779	0.526	0.774	0.71	0.402
950	188.8	398.9	316.689	318.696	309.195	29046	2	2	Tier 3 one-reaction									0	4	66	0.1429	0.996	0.32	0.314	0.436	0.129	0.098	0.141	0.477	0.133	0.135	0.422	0.134	0.305	0.181	0.469	0.102	1.709	0.216	0.105	0.103	0.193	0.243	0.143	0.077	0.239	0.277	NA
951	188.8	399.2	426.239	430.252	103.063	1.53869e+06	1	2	Tier 3 zero-reaction									8	45	513	0	0.201	1.688	0.086	0.077	2.757	0.481	0.983	0.085	0.037	2.35	0.059	1.665	2.514	0.062	0.079	0.298	0.144	0.231	2.452	1.536	4.818	0.745	2.083	1.171	4.375	0.103	1.538
952	189.1	399.8	470.266	474.279	147.091	7693.33	1	2	Tier 3 one-reaction									0	39	429	0.1143	2.352	1.557	2.877	0.97	1.369	1.849	1.46	1.632	1.213	2.822	1.028	1.555	1.484	1.982	1.146	1.866	2.124	1.217	1.225	1.293	2.153	1.396	2.722	1.63	2.26	1.901	3.715
954	189.5	401	279.134	281.14	117.042	35778.5	1	1	Tier 2					AAA00261A01	N-Acetyl-Glycine	1	195.6				0.1143	1.629	1.768	0.588	0.513	1.136	0.498	0.628	0.824	0.416	0.402	0.629	1.851	1.356	0.561	0.804	0.442	2.321	0.679	0.701	0.493	2.001	0.722	0.713	0.705	1.071	0.986	0.461
957	189.7	401.4	336.18	338.186	174.088	6098	1	1	Tier 3 zero-reaction									2	29	334	0.1143	1.575	0.55	1.353	0.623	0.641	0.595	0.578	0.967	0.449	1.466	0.494	0.595	0.362	0.594	0.48	0.729	1.626	0.521	0.417	0.389	0.866	0.537	1.401	0.492	1.055	0.894	2.143
959	189.7	401.4	383.165	385.171	221.074	6880	1	1	Tier 3 one-reaction									0	19	294	0.1714	1.131	0.639	1.057	0.364	0.737	1.18	0.967	NA	0.512	1.101	0.446	0.858	0.515	0.748	0.318	0.617	1.287	0.682	0.46	0.686	0.901	0.711	1.269	0.976	1.092	0.966	5.921
961	189.7	401.6	301.116	303.123	139.025	31330	1	1	Tier 2					AAA01635000	Isomer of 6-Hydroxynicotinate	6.21	149.1				0.1143	1.675	1.416	1.042	1.145	0.969	0.37	0.68	0.948	0.477	0.881	0.441	1.165	1.098	1.172	0.461	0.419	1.569	0.9	0.648	0.405	1.917	0.574	1.407	0.479	1.259	1.043	1.686
962	189.8	401.7	305.209	307.216	143.118	14180	1	1	Tier 3 one-reaction									0	2	14	0.2	NA	1.151	NA	0.065	1.612	1.939	1.803	0.168	0.906	5.056	0.081	1.369	1.63	0.49	0.081	4.369	NA	0.411	1.652	0.535	1.928	1.412	1.395	1.014	1.839	0.548	1.127
963	189.8	401.8	468.305	472.319	145.13	176574	1	2	Unidentified												0.1143	0.119	1.539	0.089	0.089	2.131	2.043	1.715	0.069	0.961	5.678	0.122	2.352	2.033	0.781	0.116	4.913	0.142	0.436	2.897	2.219	2.354	1.421	0.974	1.658	1.612	0.462	1.367
964	189.9	401.9	392.232	396.246	69.0564	6876	1	2	Unidentified												0.2286	2.402	0.795	1.356	1.165	0.979	1.032	0.953	1.616	0.684	NA	1.673	0.786	1.543	1.85	1.435	1.047	2.404	1.371	1.879	3.143	1.63	1.174	NA	2.135	NA	1.458	NA
966	190.1	402.5	234.155	236.161	144.126	52817.2	2	2	Tier 3 zero-reaction									2	9	105	0.1429	0.066	1.059	NA	0.033	1.537	1.704	1.535	0.038	0.983	6.411	0.062	1.231	1.494	0.283	0.053	4.897	0.066	0.354	1.633	0.508	2.05	1.379	1.031	0.809	1.61	0.476	1.145
967	190.1	402.6	302.223	304.229	140.131	15016.8	1	1	Tier 3 only two-reaction									0	0	47	0.2	1.119	1.301	NA	NA	1.72	1.847	1.629	NA	1.008	5.282	0.113	1.502	1.439	0.404	0.093	4.073	0.287	0.476	1.521	0.694	1.874	1.591	1.315	0.885	1.77	0.6	1.182
968	190.1	402.6	213.149	215.156	102.116	38663.4	2	2	Tier 3 zero-reaction									2	8	74	0.0857	0.478	1.233	0.062	0.069	1.747	1.865	1.331	0.122	0.932	5.023	0.165	1.291	1.495	0.302	0.137	3.264	0.337	0.398	1.501	0.643	2.422	1.176	1.166	0.919	1.494	0.518	1.134
970	190.2	402.9	262.191	264.198	100.1	10393	1	1	Tier 3 one-reaction									0	2	101	0.1143	0.797	0.507	0.956	0.687	0.856	1.79	1.039	0.695	0.735	1.076	1.567	0.992	1.141	4.227	1.349	1.082	0.968	1.026	2.711	6.705	1.031	1.223	0.327	3.667	0.861	0.705	0.333
974	190.5	403.6	467.302	471.316	144.127	702961	1	2	Tier 3 zero-reaction									2	9	105	0.1143	0.104	1.443	0.079	0.061	1.943	1.801	1.534	0.069	0.81	5.285	0.116	2.067	1.77	0.688	0.095	4.471	0.11	0.37	2.571	2.041	2.137	1.247	0.877	1.506	1.407	0.369	1.18
975	190.5	403.6	400.202	402.209	238.111	8384	1	1	Tier 3 one-reaction									0	2	52	0.1143	0.956	0.754	0.963	0.498	0.914	0.693	0.695	0.756	0.756	0.837	0.401	0.974	0.694	0.686	0.412	0.58	0.638	0.725	0.584	0.713	1.081	0.972	1.043	0.872	0.802	0.949	0.938
977	190.6	404.1	275.602	277.609	227.022	7306.88	2	2	Tier 3 only two-reaction									0	0	69	0.1143	13.607	3.523	12.937	4.052	2.447	6.228	4.976	7.572	3.145	16.675	2.013	2.933	1.824	2.918	1.879	5.425	12.894	2.342	1.346	2.03	3.652	2.017	10.188	2.657	5.358	1.689	22.815
979	190.7	404.2	231.149	233.156	69.0572	10050	1	1	Tier 3 one-reaction									0	2	182	0.0857	1.063	0.812	1.097	0.544	0.818	1.1	1.004	0.908	0.748	0.966	0.937	0.977	0.939	1.292	0.876	1.007	1.124	0.785	1.489	2.022	1.138	1.146	0.92	1.962	0.967	0.957	1.1
981	190.7	404.2	296.15	298.156	134.059	70336.6	1	1	Tier 2					AAA00717000	Isomer of (R)-2,3-Dihydroxy-3-methylbutanoate/2,3-Dihydroxy-3-methylbutanoate	1.82	59.8				0.2286	0.729	2.808	NA	0.272	0.385	0.225	0.844	0.667	0.295	1.116	NA	4.044	2.796	0.454	0.356	0.663	NA	0.366	0.417	0.551	3.47	NA	0.888	0.445	3.365	1.052	2.389
982	190.8	404.5	307.165	309.172	145.073	36337.4	1	1	Tier 2					AAA00724000	Isomer of 2-Amino-5-oxohexanoate	2.48	176.9				0.1429	0.319	1.028	0.44	0.364	1.096	0.65	1.245	0.466	0.687	2.101	0.388	0.971	0.793	0.369	0.337	0.943	NA	0.432	0.862	0.794	1.808	0.869	1.662	1.031	1.915	0.825	2.09
983	190.8	404.5	371.197	373.203	209.105	21047.3	1	1	Tier 3 one-reaction									0	18	220	0.0857	0.444	1.08	1.931	0.241	1.173	1.195	1.655	0.614	1.156	2.085	0.33	1.334	0.73	1.098	0.32	1.291	0.372	0.932	0.808	0.888	0.708	1.247	0.983	1.168	0.794	1.376	2.38
986	191	405	329.147	331.154	167.055	36490	1	1	Tier 3 only two-reaction									0	0	14	0.1143	0.446	0.937	0.724	0.427	1.045	0.673	1.239	0.443	0.826	2.058	0.391	1.075	0.875	0.473	0.353	1.073	0.321	0.52	0.889	0.71	1.754	1.03	1.839	1.076	2.019	1.055	1.866
988	191.2	405.5	543.225	547.239	220.049	4745	1	2	Tier 3 one-reaction									0	3	136	0.2	NA	0.461	1.148	0.155	0.974	0.415	0.544	0.521	0.468	0.649	NA	0.57	0.519	0.319	0.133	0.533	NA	0.371	0.611	0.791	1.297	0.429	2.581	0.795	1.24	1.013	0.687
989	191.2	405.6	408.228	412.243	85.0525	27311.3	1	2	Tier 3 zero-reaction									1	16	304	0.1143	0.159	0.501	0.309	0.109	1.126	0.582	0.932	0.209	0.44	0.914	0.114	0.75	0.82	0.281	0.157	0.42	0.16	0.339	1.33	1.403	1.585	1.07	1.289	1.393	1.897	0.359	0.691
990	191.5	406.4	392.197	394.204	230.106	18353.3	1	1	Tier 3 one-reaction									0	3	106	0.0286	2.173	0.776	0.286	1.414	0.865	1.029	0.927	0.859	0.44	1.733	1.21	0.865	0.68	0.235	1.026	0.832	2.05	0.548	0.748	0.933	3.464	0.565	3.507	0.817	3.533	1.085	1.545
991	191.7	406.9	330.181	332.188	168.089	21831.1	1	1	Tier 3 zero-reaction									1	16	305	0.1143	0.633	0.691	1.069	0.416	0.591	0.772	0.905	1.485	0.804	0.917	0.564	0.665	0.448	1.43	0.677	0.601	0.793	0.545	0.536	0.293	1.356	1.11	1.604	0.656	1.224	1.359	1.009
992	191.7	406.9	293.15	295.156	131.058	130110	1	1	Tier 2					AAA01774000	(S)-4-Amino-5-oxopentanoate	0.79	65.4				0.1143	0.516	0.956	1.223	0.107	1.066	0.753	1.226	0.16	0.177	0.967	0.202	1.435	0.933	0.086	0.279	1.411	0.482	0.33	0.993	1.038	1.821	0.593	0.968	1.381	1.351	0.214	3.35
994	192.1	407.9	490.284	494.299	167.109	13945.3	1	2	Tier 3 only two-reaction									0	0	11	0.1143	0.416	1.709	0.356	0.118	1.963	1.859	1.377	0.376	0.86	4.551	0.354	1.856	1.881	0.778	0.355	3.469	0.426	0.477	1.749	2.041	2.424	1.486	1.12	1.276	1.625	0.531	1.472
998	192.6	409.4	389.171	391.178	227.079	25852	1	1	Tier 3 one-reaction									0	12	397	0.1143	3.517	0.846	5.159	0.887	0.886	0.255	0.676	2.566	0.647	2	0.668	0.69	0.633	0.663	0.564	0.833	2.702	0.71	0.48	0.293	2.281	0.624	4.739	0.717	2.701	1.833	1.49
999	192.7	409.6	309.124	311.13	147.032	5142.67	1	1	Tier 3 zero-reaction									1	4	111	0.3143	NA	0.42	2.635	0.242	NA	NA	0.849	2.116	0.845	1.988	0.394	0.864	0.41	1.45	0.503	0.988	NA	0.758	0.315	NA	NA	0.812	1.447	0.36	0.977	1.788	NA
1001	192.8	409.8	465.287	469.301	142.112	25438	1	2	Tier 3 one-reaction									0	5	123	0.1143	0.844	0.649	0.566	0.883	1.066	1.126	1.121	1.114	0.707	1.111	0.924	1.108	0.651	0.925	1.149	1.263	1.147	1.064	0.678	1.069	1.361	1.216	1.839	0.891	1.236	0.907	1.273
1002	192.8	409.9	497.277	501.29	174.101	15629	1	2	Tier 3 zero-reaction									1	35	280	0.1143	6.534	1.36	1.623	1.728	1.138	0.778	0.931	2.608	0.71	1.553	1.224	0.967	1.301	0.903	1.245	1.113	8.589	0.909	0.969	0.767	2.347	1.053	1.559	0.95	2.017	1.475	1.319
1003	192.9	410.2	438.24	442.253	115.064	5926	1	2	Tier 3 zero-reaction									2	33	454	0.1714	2.842	1.987	1.862	0.578	1.567	0.637	1.24	1.271	1.049	2.893	0.447	1.522	1.18	0.943	0.786	1.513	NA	0.767	1.032	1.097	2.874	1.666	NA	1.383	2.168	1.346	2.024
1004	193.1	410.8	254.65	256.656	185.117	4796	2	2	Tier 3 one-reaction									0	3	129	0.1143	0.341	1.621	1.134	0.541	2.016	1.268	1.383	0.352	1.63	1.826	0.353	1.791	1.231	1.07	0.559	1.303	0.403	1.781	1.429	0.997	0.616	2.241	0.705	1.663	0.997	1.593	1.07
1005	193.2	411	407.121	409.128	245.03	16022.2	1	1	Tier 3 one-reaction									0	13	295	0.1143	1.199	0.889	0.684	0.903	1.305	1.534	1.162	0.597	0.6	1.699	0.634	1.087	1.191	0.844	0.412	1.095	0.927	0.869	0.725	1.037	1.511	0.664	2.04	1.209	1.435	1.093	2.683
1010	193.4	411.6	204.618	206.625	85.053	68916.3	2	2	Tier 3 zero-reaction									1	16	304	0.1143	0.084	1.423	0.044	0.07	2.555	0.43	0.929	0.05	0.039	2.105	0.07	1.473	2.116	0.052	0.086	0.342	0.06	0.265	2.003	1.562	4.433	0.799	1.364	1.151	3.098	0.075	1.18
1011	193.4	411.6	267.113	269.121	105.021	15151	1	1	Tier 3 one-reaction									0	3	108	0.1714	0.384	1.009	0.474	0.159	1.056	2.393	1.181	0.513	0.601	1.738	0.442	0.905	1.209	1.168	0.26	1.347	0.307	1.032	NA	0.948	NA	0.705	1.538	1.632	0.917	1.069	3.069
1012	193.5	411.8	213.623	215.63	103.063	48196.1	2	2	Tier 3 zero-reaction									8	45	513	0.1143	0.181	1.572	0.104	0.076	2.589	0.444	0.925	0.09	0.042	2.133	0.066	1.393	2.185	0.074	0.07	0.305	0.156	0.209	2.259	1.303	4.6	0.675	2.263	1.149	4.039	0.102	1.606
1015	193.8	412.7	437.255	441.268	114.08	149436	1	2	Tier 3 zero-reaction									1	4	192	0.1143	0.775	1.573	0.533	0.592	1.31	0.652	1.437	0.911	1.12	2.3	0.862	1.697	2.191	0.891	0.614	0.972	0.982	0.773	1.742	1.386	1.793	0.811	0.395	1.086	1.292	0.966	3.158
1016	193.8	412.7	398.244	402.257	75.0684	151079	1	2	Tier 3 zero-reaction									2	13	310	0.1143	0.125	1.675	0.094	0.155	1.667	3.195	1.55	0.098	0.446	3.109	0.14	3.012	1.631	0.186	0.181	3.05	0.096	0.367	2.798	3.912	1.699	0.693	0.685	2.906	2.781	0.431	2.485
1018	193.9	413	422.208	424.215	260.116	4802	1	1	Tier 3 one-reaction									0	8	92	0.1143	1.083	0.712	1.413	0.314	0.877	0.973	0.941	0.611	1.019	1.322	0.298	1.227	0.513	0.881	0.323	1.077	0.491	0.624	0.642	0.755	0.411	0.755	0.742	0.93	0.758	0.983	1.278
1024	194.2	413.8	384.227	388.242	61.0519	8729	1	2	Unidentified												0	2.21	1.742	2.364	0.974	1.187	1.578	2.114	1.72	1.483	1.524	1.296	1.886	1.087	1.452	1.417	1.428	2.114	1.8	1.058	0.504	1.048	2.004	0.994	1.034	1.12	1.3	0.942
1026	194.3	413.9	410.204	414.216	87.0289	13476	1	2	Unidentified												0.2	NA	0.824	2.203	0.428	0.661	0.319	0.592	0.751	0.354	0.55	0.329	0.825	0.4	0.284	0.274	0.545	NA	0.365	0.32	0.556	2.533	0.287	1.349	0.466	0.612	0.798	NA
1027	194.3	414	226.612	228.62	129.042	5694.67	2	2	Tier 3 zero-reaction									5	28	357	0.1143	4.162	0.785	2.677	1.345	0.492	0.538	0.497	4.164	0.708	0.974	1.231	0.654	0.721	1.018	1.339	0.437	5.034	0.805	0.357	0.489	0.897	0.7	1.633	0.656	0.726	2.785	0.796
1028	194.4	414.3	414.217	416.221	252.126	17259	1	1	Tier 3 only two-reaction									0	0	78	0.2	0.904	0.388	1.106	0.181	0.402	0.24	0.307	0.754	0.418	0.49	0.228	0.417	0.297	0.354	0.195	0.31	0.77	0.289	0.424	0.297	1.004	0.589	NA	0.43	0.876	1.359	NA
1031	194.7	415.2	380.17	382.177	218.079	10010	1	1	Tier 3 one-reaction									0	12	421	0.1143	0.83	0.715	1.605	0.474	0.85	0.72	0.976	0.807	0.591	1.764	0.488	0.725	0.898	0.901	0.512	1.279	1.151	1.218	0.579	0.803	0.659	0.829	1.149	0.891	1.513	1.424	1.677
1032	194.8	415.4	229.62	231.626	135.057	8161.25	2	2	Tier 3 one-reaction									0	1	7	0.2	1.627	1.244	1.946	1.048	1.274	1.672	2.076	0.736	0.91	2.822	1.142	3.889	1.291	0.861	1.147	1.421	1.794	1.146	0.565	0.695	NA	1.684	NA	0.769	NA	0.712	4.833
1034	194.9	415.6	465.154	467.16	303.063	3982	1	1	Tier 3 one-reaction									0	12	224	0.1429	1.591	1.496	1.867	0.511	0.627	0.546	0.876	1.65	1.023	1.071	0.572	0.754	0.566	1.956	0.936	0.487	1.752	0.525	0.749	0.355	1.264	1.188	0.811	0.584	1.506	2.191	NA
1042	195.7	417.9	214.063	216.069	51.9712	31649	1	1	Tier 3 one-reaction									0	1	5	0.0857	1.151	2.235	2.243	1.241	2.157	3.596	2.865	1.548	2.176	3.282	1.498	3.142	1.617	2.206	1.608	NA	0.989	1.663	2.013	NA	2.219	NA	2.507	2.951	2.565	0.987	2.75
1043	195.8	418	392.207	394.212	230.116	132382	1	1	Tier 3 one-reaction									0	9	272	0.2	1.368	0.524	1.069	NA	0.123	0.026	0.664	0.678	0.511	1.963	NA	0.155	0.088	0.067	NA	0.94	0.45	0.067	0.124	0.275	0.184	0.653	0.51	0.456	0.199	0.222	1.164
1045	195.9	418.3	390.202	394.212	67.0267	124572	1	2	Tier 3 only two-reaction									0	0	30	0.1429	0.51	0.073	0.398	0.175	0.044	0.089	0.186	0.274	0.176	0.615	0.1	0.057	0.031	0.033	0.134	0.223	NA	0.09	0.046	0.375	0.148	0.212	0.212	0.176	0.146	0.09	1.107
1047	195.9	418.4	310.128	312.135	148.037	25514	1	1	Tier 1	HMDB00694	2-Hydroxyglutaric acid	1.42	20								0.1143	1.024	1.135	1.289	0.336	1.036	1.349	0.934	0.946	0.674	1.494	0.456	0.964	0.768	1.013	0.492	1.059	0.762	0.585	0.838	1.056	1.066	0.938	1.209	0.917	1.218	0.786	2.973
1048	196	418.5	470.265	472.269	308.174	3978	1	1	Tier 3 one-reaction									0	10	197	0.1143	1.537	1.359	1.879	1.143	0.927	0.8	1.056	0.942	0.791	2.326	0.55	0.84	0.739	0.976	0.665	1.053	1.729	1.002	1.271	0.755	1.921	1.269	2.541	1.091	1.566	1.525	1.981
1049	196.1	418.8	420.226	424.24	97.0511	11462	1	2	Tier 3 only two-reaction									0	0	2	0.1143	0.283	1.589	0.173	0.185	1.551	2.834	1.347	0.186	0.493	2.985	0.151	2.679	1.382	0.349	0.219	2.644	0.193	0.412	2.201	3.541	1.673	0.676	0.762	2.423	2.411	0.537	2.195
1050	196.2	419.1	434.205	438.218	111.03	219221	1	2	Tier 3 only two-reaction									0	0	1	0	0.599	3.788	0.469	0.43	2.268	0.664	0.853	0.576	0.542	0.409	0.554	3.346	2.754	0.556	0.631	0.516	1.075	0.696	1.701	1.13	2.606	0.617	0.794	1.192	1.686	0.755	0.313
1052	196.5	420	278.163	280.169	116.071	132254	1	1	Tier 3 only two-reaction									0	0	11	0.2	0.767	0.999	0.348	0.144	1.985	0.477	1.148	0.27	NA	3.314	0.123	1.49	1.757	NA	0.145	1.979	0.578	0.205	2.121	1.424	3.757	1.809	0.902	2.246	1.774	NA	4.821
1053	196.8	420.8	463.245	467.254	140.069	34638	1	2	Tier 3 one-reaction									0	9	277	0	1.016	1.732	1.223	0.258	2.599	0.876	1.32	0.792	1.023	4.333	0.194	1.835	2.407	0.204	0.222	3.268	0.871	0.37	2.646	1.79	3.819	2.225	1.865	2.665	3.139	1.019	3.76
1055	196.8	420.9	440.254	444.268	117.079	4.78623e+06	1	2	Tier 3 zero-reaction									5	38	484	0	0.494	0.874	0.203	0.131	2.158	0.557	1.122	0.178	0.059	2.448	0.119	1.617	2.001	0.056	0.168	2.025	0.422	0.25	2.352	1.806	2.903	2.261	0.653	2.822	1.477	0.121	3.149
1058	196.9	421	454.234	458.247	131.059	30777	1	2	Tier 3 zero-reaction									8	60	571	0	0.725	1.19	0.79	0.223	1.243	0.876	0.788	0.564	0.394	0.927	0.199	1.807	1.056	0.343	0.278	0.67	0.605	0.418	1.191	1.027	3.256	0.677	1.533	0.709	3.123	0.577	2.375
1059	196.9	421.1	424.259	428.275	101.084	4802	1	2	Tier 3 one-reaction									0	20	342	0.0571	1.324	1.457	1.245	0.644	1.284	1.015	1.073	1.514	0.98	1.132	0.995	1.139	1.164	1.386	1.262	1.163	1.505	0.987	1.1	1.037	1.517	1.607	1.355	1.144	1.835	1.729	0.694
1061	197	421.3	508.293	512.306	185.117	16554.8	1	2	Tier 3 one-reaction									0	3	129	0.1143	0.488	1.783	1.223	0.431	1.983	1.405	1.703	0.459	2.052	1.681	0.445	2.331	1.625	1.11	0.505	1.538	0.66	1.696	1.82	1.099	0.614	2.744	0.711	1.291	0.8	1.678	1.433
1063	197.2	421.9	394.212	398.226	71.0369	99218	1	2	Tier 3 zero-reaction									1	9	290	0.1143	0.502	3.849	0.383	0.378	2.594	0.577	0.571	0.475	0.396	0.262	0.551	3.67	3.08	0.533	0.645	0.408	1.034	0.716	1.716	1.034	2.672	0.545	0.633	0.756	1.263	0.627	0.23
1064	197.3	422.2	263.138	265.145	101.047	54142	1	1	Tier 2					AAA00644000	1-Aminocyclopropane-1-carboxylate	5.43	181.2				0.1143	0.711	3.509	0.538	0.406	2.429	0.724	0.813	0.841	0.471	0.66	0.757	3.321	2.813	0.503	0.792	0.59	1.105	0.683	1.608	1.079	2.595	0.702	0.934	0.902	1.672	0.755	0.516
1066	197.5	422.6	525.308	529.321	202.133	3996.86	1	2	Tier 3 one-reaction									0	14	194	0.1143	3.869	1.889	2.482	1.007	1.308	0.822	1.192	1.827	0.853	2.255	1.393	2.152	1.309	1.058	0.976	1.034	2.569	1.034	1.748	0.997	2.713	0.948	1.599	0.929	1.212	1.844	2.359
1067	197.5	422.7	362.159	364.167	200.067	15325.2	1	1	Tier 3 one-reaction									0	16	227	0.1143	1.302	0.762	1.358	0.726	0.968	0.788	1.008	0.98	0.702	1.889	0.613	0.762	0.577	0.951	0.604	1.158	1.002	0.63	0.62	0.674	1.474	0.72	1.722	0.937	1.409	0.999	2.291
1068	197.5	422.7	206.615	208.622	89.0478	190124	2	2	Tier 3 zero-reaction									4	38	514	0.1143	1.434	3.549	0.361	0.312	2.307	0.61	0.539	0.609	0.453	0.262	0.665	3.411	2.935	0.496	0.816	0.446	1.165	0.586	1.52	0.902	2.538	0.506	0.859	0.586	1.182	0.693	0.256
1070	197.6	423	257.138	259.144	95.0464	38427.2	1	1	Tier 3 only two-reaction									0	0	1	0.1143	2.495	0.354	2.075	0.699	0.356	0.589	0.473	0.775	0.451	2.05	0.19	0.505	0.249	0.236	0.206	0.742	1.739	0.286	0.276	0.486	1.423	0.223	3.017	0.321	0.849	0.475	5.264
1071	197.9	423.8	456.213	460.229	133.037	10270.8	1	2	Tier 3 zero-reaction									3	28	497	0.1143	3.758	0.906	1.808	1.53	0.639	0.673	0.604	2.881	0.85	2.303	1.372	0.783	0.821	1.527	1.181	0.976	3.954	0.946	0.536	0.492	1.652	0.654	1.347	0.809	1.043	1.393	1.49
1072	197.9	423.8	228.611	230.619	133.038	6634	2	2	Tier 3 zero-reaction									3	28	497	0.1143	2.643	0.241	0.575	1.651	0.389	0.452	0.348	0.916	0.295	2.435	0.848	0.587	0.469	1.031	0.692	0.655	3.117	0.624	0.234	0.613	0.559	0.221	0.533	0.538	0.34	0.405	1.444
1073	198	424	345.144	347.151	183.052	5871.33	1	1	Tier 3 zero-reaction									1	23	362	0.1143	1.987	1.45	1.917	0.585	1.297	0.784	1.237	1.598	0.826	1.524	0.542	1.452	0.767	0.715	0.773	1.045	1.856	0.697	0.937	1.133	2.103	1.048	2.364	1.452	2.045	1.241	2.4
1079	198.3	424.9	252.123	254.13	90.0316	7920968	1	1	Tier 1	HMDB00700	Hydroxypropionic acid	0.22	3.7								0	0.207	0.374	0.077	0.083	3.541	0.164	0.309	0.072	0.054	13.698	0.049	1.314	0.127	0.054	0.057	0.161	0.147	0.069	0.108	0.15	6.654	0.073	0.112	1.026	0.083	0.131	0.538
1080	198.3	425	426.239	430.252	103.064	148856	1	2	Tier 3 zero-reaction									8	45	513	0	0.261	1.934	0.178	0.115	2.421	0.787	0.961	0.155	0.166	1.716	0.125	2.185	2.412	0.183	0.123	0.546	0.434	0.353	2.407	1.447	3.325	0.72	1.662	1.458	4.015	0.386	2.298
1081	198.4	425.3	381.236	383.243	219.144	28709	1	1	Unidentified												0.1714	1.071	0.657	0.205	0.101	0.254	0.627	0.23	0.114	0.309	0.193	0.124	0.202	0.171	0.405	0.131	0.239	NA	0.145	0.23	0.339	NA	0.919	0.209	0.282	0.172	0.232	1.056
1085	199	426.9	495.261	499.274	172.085	14838.6	1	2	Tier 3 zero-reaction									2	9	290	0.1143	3.662	1.639	4.011	0.837	0.879	0.633	0.884	3.446	1.133	1.446	0.943	0.819	1.154	1.15	1.119	0.658	4.688	0.937	0.529	0.316	1.904	1.27	2.977	0.693	1.312	2.956	1.371
1086	199.2	427.4	338.159	340.166	176.068	38633.4	1	1	Tier 3 zero-reaction									3	35	469	0.1429	0.681	1.093	1.161	NA	1.176	0.835	1.202	1.202	0.596	1.468	0.144	1.091	1.1	0.54	0.293	1.119	0.8	0.996	0.784	1.245	1.243	0.755	1.696	1.395	1.849	1.129	2.537
1087	199.4	428	336.074	338.082	173.983	22629	1	1	Tier 3 one-reaction									0	1	67	0.1143	0.219	0.395	0.262	0.086	2.29	0.6	0.3	0.076	0.066	8.53	0.059	1.061	0.129	0.059	0.074	0.165	0.14	0.076	0.128	0.156	5.176	0.086	NA	0.804	0.085	0.118	6.257
1088	199.5	428.2	240.105	242.112	78.014	39422.7	1	1	Tier 3 zero-reaction									1	3	82	0.1143	0.617	0.703	1.282	0.32	0.699	0.42	1	0.486	1.031	1.257	0.511	1.059	0.7	1.217	0.542	0.736	0.75	0.821	0.372	0.767	0.667	0.9	0.851	1.272	0.644	2.811	0.614
1093	200.1	429.7	426.272	430.286	103.096	5842	1	2	Unidentified												0	0.279	1.139	1.045	0.993	0.673	6.228	1.185	0.925	0.984	0.859	0.723	1.752	1.163	0.577	0.645	1.77	1.124	1.529	0.932	0.743	1.055	1.86	0.65	1.165	1.419	2.831	5.743
1094	200.8	431.7	200.111	202.116	76.0385	8664	2	2	Tier 3 only two-reaction									0	0	5	0.1143	4.234	2.143	3.072	1.187	0.921	0.549	1.054	3.306	0.885	0.901	1.009	2.073	1.565	0.684	1.528	0.82	5.699	0.66	0.42	NA	2.537	1.353	2.558	0.302	1.491	2.54	1.305
1095	200.9	431.9	369.141	371.152	207.05	8116	1	1	Tier 3 only two-reaction									0	0	70	0.2	NA	1.679	1.45	0.552	1.362	1.774	1.275	0.798	1.05	1.026	0.279	1.139	0.627	1.127	NA	1.23	NA	0.688	0.804	0.921	0.862	1.34	1.596	1.197	1.569	1.121	3.21
1096	200.9	431.9	377.134	379.141	215.043	15664.3	1	1	Tier 3 one-reaction									0	4	185	0.0571	1.502	0.848	5.058	0.415	1.162	0.465	0.657	1.722	0.717	1.569	0.387	0.674	0.64	0.865	0.369	0.975	1.28	1.016	0.493	0.319	1.065	0.722	2.495	0.749	1.852	1.986	2.535
1098	201.1	432.4	398.207	402.221	75.0319	1.25674e+06	1	2	Tier 3 zero-reaction									1	21	435	0	3.646	2.045	2.346	0.912	1.019	0.451	0.961	2.266	0.832	0.914	0.957	2.146	1.558	0.629	0.963	0.548	5.054	0.674	0.451	0.316	2.935	0.945	1.61	0.312	1.19	1.781	0.486
1099	201.1	432.5	205.606	207.613	87.0285	9332	2	2	Unidentified												0.2571	NA	1.195	1.549	NA	1.742	0.158	0.441	0.431	0.287	NA	0.18	1.256	1.035	0.333	0.183	0.253	0.33	0.194	0.683	0.79	NA	0.32	NA	0.752	0.784	0.415	0.203
1100	201.2	432.9	363.226	365.234	201.135	48090.8	1	1	Tier 3 zero-reaction									1	12	189	0.1143	0.492	1.373	0.669	0.258	1.506	1.172	1.107	0.378	1.448	0.892	0.661	2.33	1.5	0.726	0.773	0.39	0.541	1.267	1.495	0.725	1.562	2.158	1.126	1.035	1.351	1.342	1.068
1101	201.4	433.3	239.117	241.122	154.05	6589	2	2	Tier 3 one-reaction									0	11	159	0.1714	4.196	1.187	2.22	1.257	0.506	0.662	1.225	3.588	0.299	2.005	0.638	NA	0.775	1.776	1.912	0.788	6.031	1.066	0.577	0.265	1.11	NA	1.945	0.865	1.417	3.474	1.976
1102	201.5	433.5	227.586	229.593	130.989	5448.8	2	2	Tier 3 only two-reaction									0	0	49	0	3.654	1.801	2.685	1.074	1.217	0.592	1.072	3.725	1.069	1.061	1.223	2.319	1.85	0.821	2.489	0.616	5.305	1.031	0.458	0.434	2.965	1.133	2.005	0.302	1.413	1.903	0.732
1108	202	435	291.17	293.177	129.079	93282.9	1	1	Tier 3 zero-reaction									4	30	418	0.0857	0.679	0.883	0.469	0.197	1.759	0.524	0.997	0.442	0.213	1.843	0.216	1.399	1.408	0.157	0.237	1.677	0.546	0.343	1.934	1.468	2.345	1.892	0.842	2.247	1.299	0.41	2.574
1109	202.3	435.6	434.206	438.219	111.031	27561.2	1	2	Tier 3 zero-reaction									1	8	254	0	1.744	4.823	0.879	0.832	2.7	0.724	0.88	1.056	0.604	0.604	0.902	4.262	4.011	0.618	0.961	0.567	2.864	0.929	1.726	1.064	4.022	0.674	1.008	0.718	1.709	0.857	0.502
1113	202.6	436.5	211.626	213.632	99.0685	231459	2	2	Tier 3 zero-reaction									1	13	299	0.1143	0.498	0.765	0.267	0.127	2.037	0.573	1.069	0.203	0.057	2.088	0.117	1.465	1.909	0.07	0.168	2.037	0.316	0.258	2.132	1.917	2.306	2.152	0.636	2.87	1.267	0.177	2.672
1114	202.7	436.9	220.631	222.637	117.079	265724	2	2	Tier 3 zero-reaction									5	38	484	0.0571	0.448	0.767	0.227	0.141	1.935	0.541	1.062	0.181	0.081	1.981	0.14	1.478	1.812	0.067	0.199	1.809	0.392	0.268	2.061	1.781	2.266	2.053	0.665	2.526	1.292	0.136	2.567
1115	202.8	437.2	421.26	425.273	98.0844	125841	1	2	Tier 3 one-reaction									0	1	121	0.1143	0.631	0.364	0.887	0.252	0.485	0.209	0.518	1.14	0.725	0.34	0.635	0.253	0.693	0.939	0.919	0.425	0.901	0.726	0.46	0.373	0.49	1.32	0.968	0.666	0.905	1.408	0.096
1117	202.9	437.5	464.301	468.316	141.126	18052	1	2	Tier 3 only two-reaction									0	0	40	0.1429	0.799	0.511	1.131	0.472	0.431	0.726	0.867	0.783	0.767	0.574	0.687	0.539	0.517	0.847	1.155	NA	0.66	0.975	0.443	0.518	0.483	0.822	0.711	0.682	0.744	1.385	0.76
1120	203.3	438.4	411.228	415.241	88.0525	551929	1	2	Tier 3 zero-reaction									3	49	643	0	0.374	3.836	2.139	0.571	5.002	4.355	4.791	1.464	3.516	2.86	0.545	5.076	2.206	1.852	0.671	4.183	0.466	1.403	2.941	1.883	2.935	4.833	2.762	4.099	2.963	1.586	1.636
1126	204	440.2	413.229	417.241	90.0538	35900	1	2	Tier 3 only two-reaction									0	0	16	0.0571	2.73	6.791	1.316	1	3.514	0.793	0.963	1.575	0.63	0.645	1.117	5.561	5.329	0.613	1.214	0.601	5.02	0.993	2.109	1.21	5.89	0.668	1.407	0.689	2.236	1.023	0.447
1127	204	440.3	564.356	568.371	241.181	4864	1	2	Tier 3 only two-reaction									0	0	59	0.1143	1.47	1.641	2.559	0.433	3.432	2.059	3.062	0.896	1.588	5.28	0.417	2.006	0.74	1.224	0.619	2.5	0.575	0.76	1.305	2.193	1.96	0.939	1.544	2.213	2.682	0.937	5.198
1131	204.1	440.7	254.085	256.091	91.9933	17990.1	1	1	Tier 3 one-reaction									0	3	87	0.1143	2.37	0.779	4.633	0.56	0.821	0.556	0.805	1.565	0.647	2.183	0.445	0.866	0.636	0.807	0.411	0.84	2.043	0.681	0.612	0.546	1.322	0.731	3.805	0.693	1.409	2.405	3.347
1134	204.2	440.8	212.615	214.622	101.048	53511	2	2	Tier 3 one-reaction									0	29	443	0.1143	1.394	1.861	1.282	0.794	0.79	0.791	1.041	1.738	1.054	0.552	1.47	0.904	1.141	1.155	1.82	0.717	2.287	0.987	0.611	0.259	0.824	1.577	0.94	0.618	1.415	1.567	0.413
1136	204.4	441.4	426.176	428.183	264.085	30231.2	1	1	Tier 3 one-reaction									0	26	513	0.1143	NA	0.892	0.227	0.219	1.376	0.992	0.671	NA	0.297	2.235	0.258	0.804	0.281	0.292	0.278	1.189	0.298	0.277	0.666	2.443	1.677	0.207	0.61	0.542	0.847	0.461	4.625
1137	204.5	441.6	442.234	446.247	119.058	756418	1	2	Tier 3 zero-reaction									3	35	512	0	1.185	1.812	0.931	0.802	1.063	0.772	1.217	1.685	0.942	0.75	1.198	1.231	1.6	0.887	1.382	0.652	1.915	0.772	0.907	0.253	1.128	1.444	0.931	0.657	1.527	1.32	0.47
1139	204.6	441.9	412.223	416.236	89.0475	3.12158e+06	1	2	Tier 3 zero-reaction									4	38	513	0.0286	2.587	5.713	1.072	0.878	2.912	0.758	0.816	1.393	0.508	0.54	1.002	5.127	4.607	0.558	1.195	0.498	4.617	0.898	1.78	1.006	5.27	0.584	1.123	0.563	1.968	0.921	0.358
1140	204.6	441.9	367.129	369.136	205.037	83986.7	1	1	Tier 3 zero-reaction									1	6	113	0	1.974	0.53	0.926	0.935	0.695	0.929	0.756	0.864	0.49	1.309	0.606	0.508	0.871	0.741	0.486	0.974	1.408	0.877	0.652	0.909	0.68	0.59	1.387	1.007	1.182	1.185	1.497
1141	204.8	442.4	231.149	233.155	69.0575	20984.4	1	1	Tier 3 one-reaction									0	2	183	0.0286	1.3	0.853	1.24	0.683	0.535	0.595	0.941	1.094	0.835	0.55	0.959	0.702	0.587	0.711	1.194	0.656	1.443	0.722	0.578	0.578	0.428	1.398	0.728	0.729	0.478	1.167	0.527
1142	204.8	442.4	307.165	309.172	145.074	181732	1	1	Tier 2					AAA00724000	2-Amino-5-oxohexanoate	1.21	139				0.1143	0.57	0.457	0.185	0.196	0.816	0.336	0.961	0.197	0.096	1.369	0.19	0.899	1.076	0.09	0.244	1.381	0.473	0.252	1.14	0.813	0.984	1.249	0.324	1.616	0.637	0.158	1.223
1145	205.3	443.8	414.179	416.185	252.088	19963	1	1	Tier 3 zero-reaction									1	14	309	0.0286	1.024	0.893	0.185	1.019	0.864	1.242	0.906	0.507	0.518	0.969	1.139	1.05	0.819	0.343	0.956	0.733	1.301	0.552	0.82	1.159	1.53	0.572	1.584	0.923	1.77	0.709	0.835
1146	205.5	444.3	440.255	444.269	117.079	417875	1	2	Tier 3 zero-reaction									5	38	484	0	0.422	0.833	0.193	0.197	2.104	0.614	1.141	0.193	0.079	1.596	0.187	1.513	1.937	0.097	0.231	2.059	0.388	0.373	2.384	1.872	2.392	2.391	0.57	2.957	1.375	0.164	1.782
1147	205.8	445.3	329.147	331.154	167.056	123294	1	1	Tier 3 only two-reaction									0	0	19	0.1143	0.683	0.461	0.259	0.306	0.812	0.351	0.955	0.274	0.114	1.362	0.234	0.859	1.13	0.151	0.33	1.396	0.677	0.307	1.147	0.797	1.006	1.32	0.372	1.579	0.684	0.185	1.143
1148	205.8	445.3	310.128	312.135	148.037	21802.7	1	1	Tier 1	HMDB00426	Citramalic acid	1.03	15.7								0.1143	0.944	1.377	1.015	0.332	0.883	1.357	1.131	0.967	0.872	1.274	0.453	1.33	0.813	0.872	0.621	0.947	0.784	0.547	0.741	0.897	0.892	1.374	0.819	0.986	1.099	0.861	2.581
1149	205.9	445.4	206.615	208.622	89.0482	67864.8	2	2	Tier 3 zero-reaction									4	38	514	0.1143	2.28	4.889	0.946	0.729	2.562	0.64	0.733	1.118	0.516	0.535	0.878	4.305	4.109	0.505	1.037	0.46	4.273	0.771	1.578	0.857	4.485	0.53	0.988	0.521	1.669	0.811	0.31
1150	206	445.9	494.285	498.299	171.109	11036	1	2	Tier 3 only two-reaction									0	0	34	0.1143	0.884	1.426	0.521	0.251	1.861	1.598	1.293	0.526	0.817	1.709	0.279	2.259	1.597	1.271	0.508	1.033	0.77	0.962	1.519	1.203	1.249	1.356	1.361	1.088	1.295	0.93	1.768
1155	206.4	446.8	502.238	506.251	179.062	21736.2	1	2	Tier 3 one-reaction									0	11	207	0.0571	0.878	2.086	1.176	0.622	0.94	0.303	1.838	0.743	2.016	0.814	0.969	2.293	1.575	1.28	1.02	0.568	1.17	0.922	0.687	0.887	1.066	1.538	0.719	1.613	0.566	3.137	0.294
1156	206.4	446.9	296.149	298.156	134.058	63246.1	1	1	Tier 2					AAA00717000	(R)-2,3-Dihydroxy-3-methylbutanoate/2,3-Dihydroxy-3-methylbutanoate	1.38	17.1				0.1714	0.159	0.478	0.338	0.074	1.373	0.667	2.039	0.073	NA	3.45	0.033	1.925	0.862	NA	0.049	0.199	0.504	0.193	1.047	1.182	3.314	0.107	1.404	0.714	2.674	0.461	1.752
1157	206.4	447	509.276	513.29	186.101	15373.6	1	2	Tier 3 one-reaction									0	15	232	0.1143	1.051	1.531	2.015	0.808	1.316	1.253	1.477	2.427	1.394	1.965	0.895	1.173	1.086	2.66	0.899	1.379	1.869	0.76	0.893	0.667	1.772	1.595	2.842	1.13	2.025	1.672	1.981
1160	206.8	448.1	392.197	394.204	230.106	343620	1	1	Tier 3 one-reaction									0	3	106	0	0.872	1.215	0.21	1.305	1.194	1.539	1.045	0.46	0.541	1.072	1.3	1.101	0.889	0.347	1.004	0.988	1.02	0.606	1.056	1.276	2.08	0.758	1.616	1.19	2.39	0.62	0.878
1165	207	448.6	213.15	215.157	102.117	10638	2	2	Unidentified												0.2286	NA	1.02	1.067	0.211	1.063	1.733	1.715	0.293	1.322	4.383	0.255	1.319	1.679	0.718	0.359	1.723	NA	0.995	0.936	0.449	2.963	3.194	1.702	0.995	NA	1.365	1.221
1166	207.2	449.1	241.162	243.169	158.142	7336.67	2	2	Tier 3 one-reaction									0	3	77	0.2	NA	1.126	0.121	0.101	1.316	1.4	1.734	NA	1.362	3.527	0.236	1.853	1.66	0.452	0.462	1.604	NA	1.047	1.794	0.764	2.414	2.513	1.527	1.488	2.136	1.126	0.908
1167	207.3	449.3	315.7	317.706	307.216	11384	2	2	Tier 3 one-reaction									0	2	142	0.1714	0.187	NA	0.168	0.186	0.106	0.182	0.183	0.122	0.218	0.122	0.276	0.204	0.181	0.138	0.417	0.166	NA	0.167	0.135	0.092	0.096	0.202	0.066	0.149	0.126	0.142	0.096
1169	207.7	450.5	537.318	539.323	375.226	5953	1	1	Tier 3 one-reaction									0	3	170	0.1429	7.771	1.544	NA	0.591	1.471	1.228	2.153	5.657	2.195	7.778	0.647	1.897	0.848	1.6	1.128	1.98	5.13	1.052	0.871	1.595	4.467	1.505	12.336	2.417	4.159	3.867	13.77
1170	207.8	450.7	426.239	430.252	103.063	82213.6	1	2	Tier 3 zero-reaction									8	45	513	0	0.502	2.225	0.286	0.369	2.166	1.221	1.157	0.335	0.442	1.686	0.356	2.635	2.277	0.467	0.359	1.061	0.819	0.549	2.165	1.376	2.591	1.092	1.493	1.802	3.294	0.669	2.457
1172	207.9	451.1	424.26	428.273	101.084	95872.7	1	2	Tier 3 one-reaction									0	20	342	0	1.006	1.586	1.067	0.613	1.269	0.929	1.036	1.484	1.029	0.602	1.136	1.161	1.411	1.11	1.499	0.89	1.566	0.999	1.141	0.811	1.472	2.113	1.026	0.974	1.92	1.746	0.381
1173	208	451.2	463.235	467.248	140.059	12490	1	2	Tier 3 zero-reaction									4	16	329	0	0.506	1.327	0.353	0.263	1.876	3.697	0.536	0.382	0.273	1.471	0.235	1.833	2.049	1.681	0.346	1.501	0.442	0.317	2.439	3.104	1.402	1.929	1.478	3.619	1.033	0.344	0.744
1175	208.3	451.9	481.318	485.331	158.143	156096	1	2	Tier 3 one-reaction									0	3	77	0.1143	0.074	1.211	0.082	0.062	2.169	1.692	1.758	0.058	1.06	2.745	0.079	2.545	1.814	0.223	0.102	1.589	0.059	0.909	2.781	2.147	2.805	2.28	1.177	2.348	1.732	0.897	0.687
1176	208.4	452.4	565.303	569.317	242.128	4932	1	2	Tier 3 one-reaction									0	6	209	0.1143	1.691	1.192	1.86	1.223	1.35	0.85	1.37	1.487	0.966	2.126	0.696	1.267	1.575	1.115	1.222	1.143	1.539	1.337	0.933	0.791	1.098	1.368	1.968	1.118	1.32	1.95	1.743
1177	208.9	453.6	481.281	485.295	158.106	22245.5	1	2	Tier 3 one-reaction									0	6	216	0.1143	1.48	0.969	1.314	0.676	1.253	2.487	1.416	1.022	0.957	2.061	1.186	1.291	1.258	3.616	1.155	1.542	1.094	1.118	2.071	4.572	1.474	1.427	1.097	2.811	2.02	1.066	1.132
1179	209	454	467.302	471.315	144.126	19614.4	1	2	Tier 3 zero-reaction									2	9	105	0.1143	0.317	1.666	0.121	0.155	2.071	1.717	1.548	0.329	0.615	3.867	0.164	3.238	2.255	0.696	0.212	3.248	0.112	0.454	2.568	1.371	2.135	1.429	1.057	2.353	2.107	0.574	1.132
1180	209.1	454.3	498.298	502.311	175.123	11491.5	1	2	Tier 3 one-reaction									0	19	269	0.0571	3.29	1.057	1.85	4.081	1.613	1.146	1.688	1.894	0.833	2.675	1.731	1.172	0.999	1.738	2.359	0.665	1.669	1.236	1.166	0.836	2.756	0.924	1.633	1.34	1.944	1.144	1.643
1181	209.1	454.3	442.267	446.281	119.091	11851.5	1	2	Unidentified												0.2286	1.167	1.713	1.082	NA	1.432	0.738	1.022	1.706	0.9	NA	1.089	1.249	1.251	0.985	1.233	1.046	1.511	0.959	1.417	NA	1.908	1.911	1.1	1.233	1.741	1.788	NA
1184	209.3	454.7	319.165	321.172	157.074	339389	1	1	Tier 3 zero-reaction									2	28	382	0.1143	1.519	0.774	1.25	1.069	0.888	0.683	1.345	1.475	0.847	1.884	0.846	0.886	0.688	0.99	1.015	0.818	1.057	0.79	0.949	0.612	1.102	0.969	2.275	0.786	2.286	1.003	0.7
1185	209.6	455.5	227.638	229.645	131.094	10362.5	2	2	Tier 3 zero-reaction									6	36	394	0.0286	1.221	1.13	1.245	1.621	1.568	1.266	1.38	1.169	1.041	2.056	1.184	0.899	1.615	2.101	1.049	1.266	1.332	0.973	0.844	0.697	1.801	1.458	2.077	1.343	1.465	1.132	1.166
1187	210.1	456.9	226.631	228.637	129.079	7408.4	2	2	Tier 3 zero-reaction									4	30	418	0.1143	1.314	1.472	0.669	1.733	1.992	1.432	2.214	0.893	0.992	2.128	1.257	1.444	1.642	0.93	0.915	2.149	1.293	1.219	1.544	1.421	1.481	1.828	1.057	1.687	1.517	0.821	1.415
1195	210.9	459.2	498.26	502.273	175.085	24549.1	1	2	Tier 3 zero-reaction									1	41	651	0.0857	1.288	1.023	1.524	0.449	1.288	0.698	1.075	0.894	0.816	1.904	0.457	1.275	0.947	0.439	0.506	1.033	1.293	0.877	0.987	0.738	1.737	0.921	1.707	0.883	1.598	1.428	1.568
1196	211.1	459.6	322.128	324.136	160.037	7196.2	1	1	Tier 3 zero-reaction									2	39	469	0	0.482	1.203	0.605	0.352	1.543	1.601	1.284	0.521	0.825	1.861	0.374	1.734	0.864	0.925	0.323	1.225	0.692	0.705	1.299	1.434	1.521	1.251	1.644	1.394	1.543	0.907	2.654
1198	211.2	459.9	208.097	210.103	46.0053	10608	1	1	Tier 3 zero-reaction									1	20	509	0.1143	3.423	1.676	11.282	1.398	1.495	1.524	1.618	2.482	1.547	2.346	1.105	1.612	1.516	1.529	1.243	1.458	3.509	1.876	1.712	1.615	2.567	1.391	7.343	1.63	1.816	2.741	7.238
1200	211.2	459.9	252.123	254.129	90.0312	32264	1	1	Tier 1	HMDB00190	Lactic acid	1.88	3.3								0	0.376	0.688	0.454	0.248	2.618	0.511	0.641	0.407	0.493	9.256	0.325	1.3	0.485	0.567	0.319	0.639	0.296	0.436	0.39	0.613	4.713	0.572	0.527	1.094	0.648	0.445	0.664
1201	211.2	460	424.258	428.271	101.083	46515	1	2	Unidentified												0	0.962	1.555	1.04	0.599	1.255	0.939	1.041	1.508	1.039	0.704	1.235	1.129	1.401	1.114	1.485	0.902	1.552	1.002	1.186	0.798	1.468	2.14	1	1.016	1.947	1.738	0.399
1205	211.3	460.2	394.249	398.263	71.0735	99804.3	1	2	Tier 3 one-reaction									0	6	232	0.1143	1.095	1.058	1.66	0.606	0.77	0.816	1.225	1.134	1.183	1.024	0.686	0.938	0.605	0.803	0.809	0.862	1.108	0.744	0.743	0.919	0.847	1.626	1.601	1.148	0.877	1.055	1.239
1207	211.6	461.1	432.247	434.253	270.156	9958.33	1	1	Tier 3 one-reaction									0	4	101	0.3143	NA	0.557	NA	0.158	0.691	0.262	0.601	NA	0.341	1.029	0.297	0.714	0.372	0.301	0.348	0.776	NA	0.246	0.774	0.559	0.984	0.706	NA	0.968	0.642	NA	NA
1208	211.7	461.3	504.299	508.313	181.124	7365.8	1	2	Tier 3 only two-reaction									0	0	7	0.1143	0.341	1.249	0.301	0.256	1.979	1.871	1.329	0.548	1.14	2.937	0.391	2.453	1.805	0.253	0.415	1.265	0.585	0.843	2.172	1.664	3.674	2.04	1.518	1.347	2.389	0.891	1.337
1209	211.7	461.4	330.133	332.14	168.042	11927.2	1	1	Tier 2					AAA00937000	Isomer of 2,6-Dihydroxyphenylacetate	0.06	231.9				0.0857	0.331	0.687	0.296	0.25	0.862	1.562	0.741	0.536	0.327	1.222	0.482	0.841	0.553	0.497	0.686	0.817	0.204	0.334	0.688	0.961	2.94	0.494	2.98	1.018	1.179	0.426	3.539
1210	211.9	461.8	371.156	373.164	209.065	11109.3	1	1	Tier 3 only two-reaction									0	0	37	0.1143	2.706	1.329	2.087	0.489	1.357	1.029	1.507	1.134	0.855	2.231	0.474	1.761	0.909	0.709	0.306	1.156	1.298	0.511	0.991	1.397	1.53	0.959	2.235	1.457	1.481	0.614	2.61
1212	212.2	462.6	457.216	461.225	134.04	87290	1	2	Tier 3 one-reaction									0	3	72	0.1143	0.846	0.299	0.682	0.186	0.029	0.039	0.237	0.468	0.159	0.172	0.159	0.629	0.021	0.026	0.086	0.257	0.839	0.103	0.079	0.186	0.616	0.014	0.753	0.308	0.247	0.029	0.582
1213	212.3	463	507.236	511.25	184.061	14147.4	1	2	Tier 3 one-reaction									0	9	137	0.1429	0.611	0.309	2.719	NA	0.534	0.444	0.477	1.495	0.461	1.201	0.3	0.382	0.562	0.525	0.353	0.72	0.715	0.545	0.557	0.564	1.004	0.441	2.157	0.537	1.385	1.505	0.753
1214	212.3	463	331.165	333.172	169.073	27726.1	1	1	Tier 3 zero-reaction									4	28	401	0.1143	1.3	1.11	1.092	0.742	1.129	0.987	1.19	0.899	0.958	1.868	0.584	1.387	0.876	0.726	0.631	1.196	1.232	0.918	0.861	0.812	1.025	1.043	1.109	1.038	1.096	1.088	1.905
1218	212.7	464.1	219.623	221.63	115.063	423513	2	2	Tier 3 zero-reaction									2	33	454	0.1143	4.122	1.354	1.749	2.108	0.594	0.34	0.883	2.45	0.9	0.263	3.255	0.682	1.343	0.603	4.18	0.471	6.334	1.587	0.484	0.182	0.522	2.255	0.665	0.461	0.554	2.361	0.233
1219	212.8	464.2	363.228	365.234	201.136	22009.7	1	1	Tier 3 zero-reaction									1	12	188	0.1143	0.723	1.397	0.822	0.307	1.661	1.174	1.123	0.417	1.415	0.934	0.619	2.425	1.483	0.725	0.68	0.463	0.445	1.269	1.435	0.72	1.254	2.041	1.324	0.892	1.365	1.244	1.061
1220	212.9	464.6	497.204	499.211	335.113	13775.4	1	1	Tier 3 one-reaction									0	12	378	0.0571	0.665	1.059	2.346	0.171	0.656	0.567	0.785	1.309	0.761	0.57	0.267	0.73	0.413	0.642	0.415	0.332	0.741	0.397	0.511	1.788	1.889	0.931	2.444	0.624	0.69	1.587	1.264
1222	213	464.8	403.213	407.226	80.0375	27085.4	1	2	Tier 3 zero-reaction									1	0	198	0.1143	1.418	0.771	1.208	0.287	0.537	0.238	0.517	1.217	0.716	0.874	0.889	0.688	0.557	0.378	1.32	0.237	1.605	0.635	0.356	0.406	1.28	1.176	1.53	0.595	0.438	1.623	0.214
1223	213	464.9	446.208	450.223	123.033	14843.3	1	2	Tier 3 zero-reaction									2	9	221	0.0286	0.93	2.683	1.292	0.472	0.969	2.027	2.749	1.222	2.636	2.023	0.519	3.006	1.287	2.712	0.919	0.998	0.936	0.956	1.179	0.962	1.342	1.554	1.622	2.111	1.369	1.112	3.696
1224	213.1	465	367.129	369.135	205.037	86700.7	1	1	Tier 3 zero-reaction									1	6	113	0	2.173	0.42	1.24	0.977	0.703	0.853	0.691	0.964	0.397	1.239	0.576	0.446	0.861	0.723	0.483	0.943	1.968	0.864	0.663	0.907	0.623	0.558	1.089	0.913	0.96	1.192	1.027
1225	213.1	465.2	482.321	486.335	159.146	12746	1	2	Unidentified												0.1143	0.082	1.364	0.086	0.087	2.244	1.857	1.954	0.055	1.169	3.589	0.121	2.245	1.948	0.286	0.123	1.674	0.099	1.068	2.872	2.341	3.021	2.89	1.186	2.307	1.943	1.101	0.835
1226	213.1	465.2	210.616	212.623	97.0487	4314	2	2	Tier 3 only two-reaction									0	0	2	0.2857	2.003	1.059	1.23	0.603	0.428	0.366	0.46	2.144	0.608	NA	1.874	0.667	0.936	1.279	1.679	0.527	3.951	NA	0.303	NA	NA	1.212	0.9	0.764	0.797	2.204	NA
1228	213.3	465.7	360.164	362.173	198.073	12078	1	1	Tier 3 one-reaction									0	21	182	0.0286	1.145	0.375	2.289	0.252	0.651	0.447	0.735	1.418	0.504	1.221	0.291	0.491	0.593	0.527	0.303	0.785	0.869	0.445	0.716	0.659	1.119	0.482	2.206	0.686	1.346	1.264	1.46
1230	213.4	465.8	439.242	443.256	116.067	323456	1	2	Tier 3 only two-reaction									0	0	22	0.1143	5.715	1.542	2.653	2.364	0.625	0.375	0.974	3.532	1.027	0.347	3.878	0.816	1.593	0.678	4.936	0.558	9.112	1.968	0.511	0.212	0.543	2.478	0.814	0.537	0.653	3.286	0.29
1231	213.5	466.2	411.275	415.289	88.0997	6904	1	2	Tier 3 zero-reaction									1	5	80	0.1143	0.98	1.048	0.704	0.474	1.87	1.936	1.279	0.724	0.755	1.264	0.62	1.997	1.272	1.612	0.627	1.031	0.908	0.619	2.708	4.287	1.63	1.012	0.458	2.842	1.164	0.657	1.451
1232	213.8	466.9	314.106	316.112	152.015	7412	1	1	Tier 3 one-reaction									0	4	151	0.1429	NA	1.109	0.568	0.167	1.377	1.872	1.712	0.599	0.962	1.593	0.409	1.666	0.865	0.942	0.409	0.961	0.413	0.789	1.023	1.31	0.952	1.055	0.988	1.345	1.383	0.728	2.362
1234	214	467.5	412.259	416.273	89.0835	14480.5	1	2	Tier 3 one-reaction									0	13	292	0.0857	0.595	1.393	0.368	1.263	1.625	2.303	1.703	0.456	1.339	2.351	1.077	2.414	1.433	0.807	0.803	2.335	0.681	0.874	1.787	3.729	1.2	1.345	1.243	1.769	1.765	0.759	3.327
1235	214.2	467.9	438.239	442.252	115.064	1.45974e+06	1	2	Tier 3 zero-reaction									2	33	454	0.0571	5.359	1.42	2.396	2.305	0.552	0.32	0.883	3.135	0.964	0.297	3.439	0.693	1.34	0.564	4.297	0.487	7.887	1.668	0.448	0.164	0.466	2.289	0.679	0.47	0.595	2.861	0.276
1240	214.7	469.3	358.14	360.144	196.048	15460	1	1	Tier 3 one-reaction									0	18	348	0.1143	1.217	0.128	0.667	0.551	0.117	0.102	0.128	0.929	0.162	0.302	0.485	0.145	0.116	0.165	0.365	0.087	1.473	0.252	0.062	0.055	0.347	0.133	0.785	0.056	0.271	0.415	0.196
1242	214.9	470	454.27	458.284	131.095	18641.7	1	2	Tier 3 zero-reaction									6	36	394	0	1.904	1.284	1.716	1.312	1.787	1.368	1.393	1.682	1.11	2.617	1.215	1.321	1.677	1.835	1.146	1.173	1.392	1.097	0.856	0.801	2.21	1.525	2.358	1.348	1.786	1.914	1.312
1243	215	470.3	229.143	231.149	67.0519	20324	1	1	Unidentified												0.1143	0.462	0.77	2.005	0.327	1.655	0.374	0.895	0.882	0.383	1.489	0.116	2.221	0.587	0.724	0.13	1.047	0.495	0.285	1.103	0.517	5.978	0.4	3.868	1.287	1.272	0.956	5.773
1248	215.6	471.9	210.618	212.625	97.0529	8888.67	2	2	Tier 3 one-reaction									0	8	244	0.1143	2.497	0.85	1.667	0.804	0.626	0.39	0.606	2.273	0.684	0.514	1.73	0.722	0.88	1.154	3.29	0.54	3.85	1.509	0.349	0.201	0.715	1.459	0.799	0.376	0.67	2.276	0.397
1249	215.7	472.2	391.248	395.262	68.073	160515	1	2	Unidentified												0.2	NA	0.723	0.585	NA	0.587	0.665	0.739	0.221	1.079	0.605	0.13	1.101	0.285	1.479	0.144	0.49	0.629	0.246	0.992	2.556	1.08	1.739	1.2	1.922	0.661	0.669	NA
1251	215.9	472.7	397.212	401.225	74.0371	21334.7	1	2	Tier 3 zero-reaction									5	40	643	0	4.62	3.658	4.164	5.789	4.997	2.947	3.518	3.478	3.428	2.927	2.998	4.357	2.694	2.609	3.387	3.729	7.651	3.181	3.084	1.718	3.479	3.822	3.636	3.314	4.365	4.335	1.72
1254	216.5	474.2	252.123	254.13	90.0317	175530	1	1	Tier 1	HMDB00190	Isomer of Lactic acid	0.05	11								0	0.452	0.816	0.622	0.297	2.153	0.649	0.789	0.513	0.644	7.453	0.406	1.276	0.583	0.794	0.414	0.823	0.363	0.553	0.494	0.758	3.898	0.738	0.719	1.121	0.868	0.554	0.739
1256	216.9	475.4	440.253	444.266	117.078	10117.7	1	2	Tier 3 zero-reaction									5	38	484	0.0286	0.546	1.066	0.499	0.496	1.855	0.688	1.34	0.442	0.532	1.814	0.515	1.428	1.834	0.342	0.553	1.917	0.677	0.81	1.983	1.484	1.821	2.082	0.839	2.317	1.377	0.594	1.654
1257	217	475.6	394.2	398.216	71.0241	18630.7	1	2	Tier 3 only two-reaction									0	0	2	0.1143	1.41	0.254	1.04	0.09	0.363	0.169	0.236	0.635	0.236	1.428	0.126	0.458	0.211	0.344	0.082	0.328	0.528	0.182	0.283	0.378	0.888	0.322	2.745	0.259	0.792	0.646	2.754
1259	217.1	475.9	308.149	310.156	146.058	89408.2	1	1	Tier 3 zero-reaction									7	60	649	0.0857	0.215	0.514	0.069	0.122	0.651	0.515	0.518	0.733	0.276	0.59	0.684	0.584	0.33	0.169	1.052	0.454	0.066	0.103	0.569	0.649	4.422	0.188	4.908	0.717	4.299	0.152	1.349
1260	217.1	476	266.139	268.145	104.047	344274	1	1	Tier 2					AAA01539000	4-Hydroxybutanoic acid	0.85	172				0.1143	0.303	0.325	0.398	0.182	0.705	1.246	0.433	0.175	0.171	1.909	0.166	0.568	0.286	0.615	0.237	1.149	0.287	0.142	1.821	2.09	1.256	0.488	0.384	0.687	1.514	0.257	8.871
1262	217.5	477.1	426.178	428.183	264.086	6084	1	1	Tier 3 one-reaction									0	26	531	0.3429	NA	0.757	NA	0.344	0.781	1.973	0.809	NA	0.573	1.264	NA	0.73	0.244	NA	0.543	0.712	NA	0.529	0.638	2.699	1.615	NA	1.235	0.418	0.896	NA	3.085
1267	218.2	479	470.212	474.225	147.036	9267.39	1	2	Tier 3 one-reaction									0	4	142	0	1.004	2.28	1.847	0.335	0.918	1.221	1.599	1.917	1.729	0.942	0.674	1.581	1.088	1.26	1.151	0.839	1.238	0.726	1.076	0.704	1.801	2.224	1.304	0.838	1.805	1.614	0.899
1268	218.3	479.1	219.148	221.155	57.0562	21404	1	1	Unidentified												0.1714	0.217	3.571	1.156	0.356	2.69	0.344	0.863	0.35	0.156	0.305	0.546	4.951	3.255	0.187	0.444	0.702	0.828	0.845	NA	1.194	3.098	0.515	0.796	1.005	1.345	0.396	NA
1269	218.3	479.1	460.22	464.233	137.044	13766	1	2	Tier 3 only two-reaction									0	0	8	0	3.949	1.409	1.761	1.972	0.607	0.33	1.005	2.384	1.023	0.365	3.098	0.787	1.159	0.635	3.671	0.471	6.066	1.577	0.546	0.183	0.578	2.021	0.653	0.459	0.593	2.31	0.183
1271	218.3	479.2	338.195	340.202	176.103	12742	1	1	Tier 3 one-reaction									0	12	217	0.2571	1.107	0.165	1.06	0.376	0.222	0.212	0.238	0.727	0.208	0.715	0.324	NA	0.131	0.444	0.342	0.309	0.69	0.287	0.181	0.256	NA	0.234	1.066	0.215	0.498	0.738	1.935
1272	218.3	479.3	377.695	379.703	431.208	124527	2	2	Tier 3 one-reaction									0	1	136	0.0571	0.703	0.114	0.714	0.127	0.066	0.055	0.073	0.661	0.083	0.14	0.179	0.062	0.064	0.096	0.181	0.06	0.723	0.119	0.052	0.057	0.173	0.076	0.392	0.079	0.186	0.264	0.228
1276	218.8	480.6	204.618	206.625	85.0528	117154	2	2	Tier 3 zero-reaction									1	16	304	0.1143	0.129	3.747	0.168	0.071	3.333	0.271	0.907	0.157	0.171	0.67	0.145	5.65	3.916	0.078	0.161	0.762	0.348	0.614	0.565	1.136	3.532	0.465	0.923	1.39	1.343	0.346	0.878
1277	218.8	480.7	448.221	452.235	125.046	213639	1	2	Tier 3 only two-reaction									0	0	2	0	0.41	3.349	0.286	0.136	2.897	0.27	0.938	0.389	0.193	0.424	0.212	4.215	3.945	0.183	0.201	0.666	0.303	0.68	0.516	1.097	2.67	0.477	0.983	1.34	1.315	0.405	0.561
1278	219	481	507.298	511.311	184.122	12902.5	1	2	Tier 3 one-reaction									0	5	119	0.1143	1.408	1.519	0.58	2.276	1.725	1.199	1.389	1.082	1.635	0.777	1.267	1.797	1.608	0.795	1.372	1.069	1.771	1.371	1.578	0.808	2.013	1.854	1.332	0.98	1.339	1.225	0.58
1279	219.1	481.4	390.202	392.208	228.111	13958	1	1	Tier 3 zero-reaction									1	8	297	0.0857	0.745	2.334	0.452	0.248	1.677	0.803	0.734	0.472	0.272	2.176	0.223	2.536	1.179	0.929	0.244	1.625	0.28	0.405	1.315	1.298	0.751	0.445	0.794	0.454	0.621	0.251	2.542
1280	219.1	481.5	426.239	430.252	103.064	1001062	1	2	Tier 3 zero-reaction									8	45	513	0	0.325	3.534	0.22	0.258	3.277	0.773	0.934	0.216	0.195	0.619	0.287	4.587	3.776	0.352	0.326	0.871	0.488	0.647	1.04	1.212	2.92	0.527	0.931	1.586	1.67	0.505	0.737
1281	219.3	481.9	347.16	349.167	185.069	45018.9	1	1	Tier 3 one-reaction									0	21	419	0.1143	2.981	0.846	1.813	1.604	0.949	1.094	1.268	1.248	0.653	2.308	0.794	0.936	0.786	0.815	0.781	1.36	4.286	0.889	0.686	0.991	1.143	0.903	1.713	1.113	1.236	1.263	2.88
1283	219.3	481.9	509.25	513.264	186.074	19006	1	2	Tier 3 one-reaction									0	1	142	0.1143	2.396	1.051	1.46	0.221	1.081	0.719	0.869	1.758	0.7	2.667	0.555	1.07	0.973	0.77	0.538	0.758	2.046	0.525	0.796	1.222	1.849	1.114	6.008	1.002	1.784	2.095	1.182
1286	219.4	482.3	283.164	285.171	121.073	17027.3	1	1	Tier 3 one-reaction									0	21	263	0.1714	2.722	0.669	9.516	0.929	1.776	0.612	1.353	3.608	0.748	11.068	0.391	0.707	0.334	NA	0.474	1.777	1.692	1.925	0.777	0.933	2.152	0.925	7.432	4.709	2.824	12.815	NA
1289	219.9	483.6	396.228	400.241	73.0528	54495.5	1	2	Tier 3 zero-reaction									3	18	409	0	0.978	2.674	0.946	0.475	1.808	2.616	1.661	1.021	1.433	1.581	0.84	2.513	1.623	1.284	0.88	1.191	1.317	0.654	1.262	1.276	1.592	1.765	1.289	1.645	1.069	0.837	2.473
1292	220.4	485	362.171	364.177	200.079	21426.7	1	1	Tier 3 one-reaction									0	11	381	0.1143	1.944	0.649	1.978	0.923	0.827	0.293	0.755	1.798	1.72	0.554	0.821	0.543	0.713	0.916	1.202	0.569	1.232	0.905	0.342	2.486	0.728	1.055	1.842	0.699	0.939	1.458	0.418
1295	220.7	485.9	537.308	541.322	214.133	7470.21	1	2	Tier 3 zero-reaction									1	7	116	0.0286	0.627	1.657	1.158	1.179	1.212	2.472	2.323	1.411	2.358	1.214	1.28	1.797	1.034	3.5	1.895	1.356	0.856	1.062	1.02	0.973	1.194	2.504	1.358	1.623	1.143	1.198	0.94
1301	221.4	487.9	307.201	309.208	145.109	8029.88	1	1	Tier 3 zero-reaction									1	19	300	0.1143	0.906	1.174	0.731	1.058	1.418	0.639	1.352	0.6	0.966	1.384	0.606	1.243	0.975	0.75	0.696	0.603	0.511	0.713	0.814	0.684	1.369	0.731	1.541	1.113	1.084	1.019	0.735
1302	221.4	487.9	288.119	290.127	126.028	11052	1	1	Tier 3 only two-reaction									0	0	9	0.1143	0.277	0.489	0.41	0.171	0.795	2.04	0.465	0.193	0.171	2.373	0.186	0.599	0.354	1.49	0.242	1.168	0.346	0.176	1.643	2.09	1.245	0.504	0.447	0.926	1.66	0.316	7.112
1304	221.5	488.2	324.144	326.151	162.053	30249.5	1	1	Tier 1	HMDB00355	3-Hydroxymethylglutaric acid	0.73	2.2								0.0857	0.512	1.265	0.588	0.405	0.696	1.452	1.535	0.303	0.545	2.098	0.346	0.936	0.737	0.682	0.205	1.712	0.461	0.269	1.073	1.598	1.265	0.835	1.275	1.15	1.875	0.382	3.785
1305	221.5	488.2	234.647	236.653	145.11	68304.6	2	2	Tier 3 zero-reaction									1	19	300	0.1143	0.848	1.331	0.521	1.852	1.675	0.76	1.821	0.785	1.366	1.354	0.66	1.586	1.288	0.971	1.117	0.536	0.434	1.098	1.047	0.559	1.545	0.982	1.355	1.237	1.366	1.029	0.317
1306	221.5	488.3	513.265	517.28	190.089	9584	1	2	Tier 3 only two-reaction									0	0	29	0.1143	7.92	4.101	10.763	2.376	1.239	1.674	3.324	12.758	2.212	2.918	3.749	4.266	2.695	7.248	3.154	4.817	17.311	1.203	2.492	3.806	2.638	1.117	18.272	1.364	1.706	7.743	4.397
1307	221.6	488.5	321.18	323.187	159.089	14194.3	1	1	Tier 3 zero-reaction									6	41	442	0.1429	0.538	0.98	0.657	0.51	0.955	0.664	1.146	0.67	0.943	1.724	0.434	1.086	0.953	0.421	0.463	1.201	NA	0.533	0.772	0.624	1.532	1.173	1.599	1.008	1.802	0.788	2.289
1308	221.7	488.8	327.132	329.138	165.04	35882	1	1	Tier 3 only two-reaction									0	0	27	0.0857	6.175	0.854	1.736	2.326	0.758	0.84	0.957	2.165	0.727	1.241	2.061	0.849	0.702	0.72	2.703	1.108	6.437	1.384	0.596	0.598	0.879	1.13	1.049	1.011	1.031	1.438	1.725
1309	221.8	489	468.286	472.3	145.111	243346	1	2	Tier 3 zero-reaction									1	19	299	0	0.936	1.409	0.62	1.899	1.794	0.804	1.991	0.804	1.491	1.566	0.846	1.543	1.464	1.045	1.145	0.609	0.535	1.417	1.075	0.553	1.626	1.068	1.559	1.275	1.503	1.085	0.365
1313	222.1	489.9	495.297	499.311	172.122	13401.7	1	2	Tier 3 one-reaction									0	6	149	0.1143	0.534	2.1	0.324	0.362	2.193	3.407	1.411	0.439	0.892	1.541	0.687	2.43	1.979	1.048	0.494	1.603	0.456	0.83	2.478	2.32	2.366	1.765	0.914	1.603	3.068	0.817	0.486
1319	222.7	491.6	426.167	428.174	264.075	13636	1	1	Tier 3 one-reaction									0	5	215	0.1143	0.679	0.783	1.102	0.467	1.171	0.487	1.24	0.964	0.957	1.703	0.488	0.658	0.586	0.94	0.534	1.147	0.699	0.756	0.571	NA	1.249	1.173	1.667	1.074	1.907	1.118	0.803
1320	222.8	492	337.116	339.123	175.024	5021.33	1	1	Tier 3 only two-reaction									0	0	56	0.1143	0.671	0.961	0.874	0.25	0.919	1.498	1.311	0.617	0.644	1.893	0.262	1.094	0.662	0.941	0.413	0.977	0.47	0.553	1.004	0.806	1.418	0.937	1.481	1.161	1.443	0.817	3.749
1321	222.9	492.1	438.239	442.253	115.063	34252	1	2	Tier 3 zero-reaction									2	33	454	0.0571	5.094	1.354	2.425	2.077	0.571	0.351	0.84	2.982	0.922	0.349	2.9	0.703	1.291	0.581	3.665	0.512	7.117	1.619	0.484	0.221	0.528	1.907	0.811	0.472	0.672	2.638	0.415
1322	223.4	493.5	319.129	321.136	157.038	30201.3	1	1	Tier 2					AAA00995000	2-Aminomuconate	0.5	195.7				0.1143	0.55	0.95	0.971	0.289	1.52	1.351	1.609	0.459	1.11	1.319	0.241	1.338	0.933	0.697	0.635	1.625	0.326	1.198	0.988	1.043	0.903	1.474	1.114	1.592	1.28	1.095	1.634
1327	223.7	494.5	341.11	343.117	179.019	19933.6	1	1	Tier 3 only two-reaction									0	0	17	0.1143	0.476	0.823	0.941	0.166	1.17	1.218	1.176	0.398	1.033	1.202	0.199	1.166	0.946	0.496	0.445	1.338	0.261	0.891	0.988	0.917	0.83	1.281	1.043	1.558	1.084	0.949	1.625
1328	223.8	494.7	382.723	384.73	220.632	18883.2	1	1	Unidentified												0.1429	0.092	0.134	0.104	NA	0.25	6.228	0.535	0.096	0.098	0.75	0.122	0.281	0.298	0.506	0.099	0.561	0.117	0.105	0.413	7.516	0.597	0.271	0.338	1.268	0.135	0.076	8.632
1329	223.9	495.2	316.676	318.683	309.17	15751	2	2	Tier 3 one-reaction									0	3	154	0.1143	1.42	1.602	2.24	0.507	0.925	0.576	2.682	1.166	1.088	0.737	0.605	1.671	0.944	0.307	0.775	0.975	1.647	0.922	0.727	0.347	0.824	2.685	0.722	0.853	1.106	1.002	0.538
1330	224	495.2	294.134	296.14	132.042	121551	1	1	Tier 2					AAA01607000	2-(Hydroxymethyl)-4-oxobutanoate	1.07	168.6				0.0286	1.533	0.811	1.287	0.742	0.879	1.056	0.602	0.952	0.335	1.059	0.945	0.437	0.709	0.829	0.318	0.59	1.747	0.686	0.794	0.753	1.801	0.577	3.498	0.716	1.704	1.281	2.937
1333	224.3	496.1	309.128	311.133	147.037	8052.44	1	1	Tier 3 only two-reaction									0	0	2	0.2286	NA	0.603	3.865	0.245	0.434	0.297	0.507	2.784	0.739	1.393	0.636	0.858	0.645	0.7	0.641	0.767	NA	0.6	0.677	0.756	NA	0.576	NA	1.816	0.94	2.052	1.102
1335	224.4	496.4	459.238	463.251	136.062	9128	1	2	Tier 3 only two-reaction									0	0	8	0	0.912	6.683	2.418	0.593	3.09	5.706	4.337	1.362	4.712	0.996	0.725	6.886	4.209	1.063	1.158	3.698	1.06	0.992	3.141	3.95	5.141	7.26	3.65	5.004	4.978	1.64	1.358
1339	224.4	496.6	268.1	270.107	106.009	5144.25	1	1	Tier 3 one-reaction									0	7	109	0.1143	2.525	0.747	4.369	0.642	1.536	0.662	0.8	1.251	1.321	2.682	0.396	0.844	0.656	1.45	0.431	0.98	1.924	0.822	0.695	0.415	1.523	1.099	1.771	0.909	1.232	2.427	4.65
1340	224.5	496.7	372.144	374.15	210.052	9246	1	1	Tier 3 zero-reaction									1	27	276	0.0857	2.438	0.899	1.326	1.105	1.033	0.924	1.336	1.371	0.979	1.708	1.126	0.847	0.829	1.009	1.055	1.345	2.381	1.121	0.743	0.984	1.021	1.092	1.547	1.238	1.295	0.999	1.574
1341	224.5	496.7	495.334	499.347	172.158	59010.8	1	2	Tier 3 one-reaction									0	5	44	0.1143	0.05	1.277	0.035	0.066	1.923	0.747	2.393	0.04	1.764	1.162	0.074	2.538	2.098	0.111	0.068	1.713	0.039	1.919	1.404	0.443	2.655	4.322	2.149	1.296	2.624	2.468	0.155
1342	224.5	496.7	425.291	429.304	102.115	11931.3	1	2	Tier 3 zero-reaction									2	8	74	0.1429	0.231	1.414	NA	0.261	2.109	1.529	1.826	0.198	1.665	1.362	0.378	2.38	1.783	0.254	0.126	1.308	NA	1.643	1.784	0.831	3.171	3.408	2.048	1.431	2.411	2.338	0.484
1350	225.5	499.7	329.111	331.117	167.019	7056	1	1	Tier 3 only two-reaction									0	0	11	0.1143	0.787	0.814	1.25	0.374	0.83	0.72	0.963	1.117	0.64	1.159	0.54	0.823	0.561	0.682	0.477	0.635	0.736	0.652	0.554	0.766	1.252	0.841	0.951	0.698	1.391	1.093	2.238
1351	225.5	499.7	302.137	304.143	140.045	24816	1	1	Tier 3 only two-reaction									0	0	13	0.0571	0.072	0.563	0.39	0.058	0.816	3.829	1.221	0.53	0.455	2.83	0.096	1.052	0.545	2.202	0.137	0.95	0.085	0.308	1.118	0.993	0.672	1.488	0.659	0.992	0.876	0.442	6.647
1353	225.6	499.9	333.145	335.151	171.053	18110	1	1	Tier 3 zero-reaction									1	21	359	0.1143	1.733	1.148	2.327	0.79	1.264	1.167	1.33	1.399	1.147	1.237	0.83	1.231	0.824	1.23	0.807	1.235	1.041	0.839	0.925	0.902	1.586	1.23	4.418	1.291	1.551	1.511	1.928
1356	225.8	500.5	307.165	309.172	145.073	40829.1	1	1	Tier 2					AAA00730000	L-2-Aminoadipate 6-semialdehyde	1.65	114.4				0.1143	1.587	1.289	0.736	0.584	1.077	0.654	1.276	0.871	0.446	1.311	0.428	1.837	0.961	0.644	0.398	0.981	1.062	0.441	1.029	1.037	1.718	0.515	1.524	1.104	1.819	0.702	2.081
1358	225.9	500.8	440.255	444.268	117.079	35701.3	1	2	Tier 3 zero-reaction									5	38	484	0	0.683	1.299	0.694	0.355	1.802	0.901	1.613	0.481	0.774	1.586	0.503	1.612	1.811	0.483	0.574	1.702	1.064	0.818	1.747	1.445	1.87	1.958	1.023	1.926	1.402	0.749	1.773
1359	225.9	500.8	375.134	377.141	213.043	11257.3	1	1	Tier 3 only two-reaction									0	0	79	0.0857	1.43	1.098	2.028	1.128	0.933	0.593	1.107	0.82	1.112	0.902	0.35	1.169	0.886	0.281	0.332	0.99	1.231	0.993	0.519	0.442	1.53	1.288	2.346	0.694	1.752	1.824	2.77
1365	226.7	503	391.15	393.157	229.059	6788	1	1	Tier 2					AAA00909000	5-(L-Alanin-3-yl)-2-hydroxy-cis,cis-muconate 6-semialdehyde	0.68	201.8				0.0571	1.201	1.055	3.186	0.416	1.097	0.677	0.747	1.153	0.879	1.816	0.493	1.018	0.753	0.719	0.283	1.05	0.988	0.925	0.589	0.67	1.312	0.798	2.444	0.983	1.426	1.497	2.501
1366	226.9	503.5	353.152	355.159	191.061	12155.3	1	1	Tier 3 zero-reaction									1	12	213	0.2571	NA	1.104	1.633	0.483	1.154	0.805	1.545	NA	1.445	0.849	NA	1.378	1.051	0.887	NA	1.544	NA	1.35	0.503	0.459	1.348	1.57	2.117	0.797	1.499	1.647	2.163
1367	226.9	503.5	493.28	497.292	170.105	28963.3	1	2	Tier 3 one-reaction									0	7	165	0.1143	1.145	0.455	1.242	0.106	0.525	0.538	0.595	0.993	0.571	1.057	0.298	0.755	0.365	0.702	0.283	0.75	1.101	0.229	0.532	0.48	1.329	0.461	1.607	0.345	0.798	0.815	1.182
1370	227	503.8	368.171	370.177	206.079	4022	1	1	Tier 3 one-reaction									0	23	576	0.1143	0.558	0.858	1.003	0.243	0.838	0.823	1.248	0.727	0.657	1.714	0.39	1.112	0.696	0.728	0.4	1.284	NA	0.603	0.662	1.062	1.102	0.699	1.309	1.366	1.134	0.798	2.654
1373	227.1	504.1	363.227	365.234	201.135	6645	1	1	Tier 3 zero-reaction									1	12	189	0.1143	1.398	1.532	0.63	0.243	1.925	1.143	0.955	0.367	1.227	0.896	0.635	2.018	1.646	0.642	0.815	0.403	1.206	1.184	1.656	0.705	1.076	2.445	0.771	0.876	1.063	1.663	1.093
1374	227.2	504.4	319.165	321.172	157.074	72053.1	1	1	Tier 3 zero-reaction									2	28	382	0.1143	0.998	0.743	0.541	0.476	1.152	1.623	0.817	0.786	0.364	1.996	0.458	0.998	0.432	0.524	0.39	1.512	1.114	0.467	1.008	1.374	1.371	0.716	1.086	1.525	1.226	0.585	3.724
1378	227.5	505.2	452.256	456.27	129.081	925598	1	2	Unidentified												0	1.709	0.472	0.356	1.009	0.957	5.133	0.617	0.501	0.489	0.547	1.344	1.524	0.572	0.447	2.12	4.145	2.052	0.671	1.853	2.75	0.325	0.602	0.361	1.476	0.393	0.653	2.063
1379	227.7	505.8	226.631	228.637	129.079	260353	2	2	Tier 3 zero-reaction									4	30	418	0.0857	1.739	0.462	0.348	0.992	0.838	4.18	0.669	0.475	0.474	0.512	1.269	1.504	0.456	0.409	1.702	3.951	1.724	0.555	1.757	2.707	0.614	0.515	0.335	1.42	0.401	0.583	1.878
1380	228	506.6	484.244	488.257	161.069	13027	1	2	Tier 3 zero-reaction									1	48	681	0.1143	NA	1.685	NA	0.535	1.435	2.727	1.85	0.271	1.408	2.658	0.265	2.295	1.19	0.56	0.585	1.366	NA	0.724	3.2	3.842	1.643	1.238	1.117	1.871	1.676	0.298	3.512
1385	228.4	507.7	208.097	210.103	46.0053	5.57699e+06	1	1	Tier 3 zero-reaction									1	20	509	0	0.603	0.572	0.514	0.247	0.374	3.494	0.549	0.459	0.443	0.474	0.346	0.404	0.382	0.419	0.381	0.423	0.564	0.28	0.389	0.318	0.321	0.494	0.435	0.429	0.418	0.584	19.47
1387	228.4	507.9	490.187	492.194	328.095	17063.4	1	1	Tier 3 one-reaction									0	11	320	0.1143	1.739	0.798	1.01	1.195	1.455	0.186	1.282	1.757	0.789	1.726	0.961	0.939	0.814	1.263	1.076	2.1	1.482	0.797	0.523	0.355	0.832	2.279	1.831	1.163	1.519	0.71	0.938
1391	228.8	509	405.264	409.278	82.089	28208.7	1	2	Unidentified												0.2	NA	1.066	0.284	NA	1.317	0.994	0.762	0.175	0.868	0.374	0.105	1.654	0.56	0.347	0.143	0.614	NA	0.273	1.453	1.808	1.904	1.396	1.08	1.187	1.124	0.366	0.292
1392	229.3	510.5	394.506	398.521	71.3308	156026	1	2	Unidentified												0.1143	0.082	0.311	0.282	0.75	1.631	6.228	2.629	0.209	1.494	0.697	1.224	0.609	1.354	7.248	2.209	4.717	0.096	1.322	3.38	6.136	0.047	2.74	0.252	3.708	0.175	0.377	15.411
1393	229.4	510.7	296.089	298.096	133.998	3798	1	1	Tier 3 only two-reaction									0	0	32	0.1714	3.003	0.765	1.104	1.638	0.702	1.18	0.994	1.045	0.682	1.693	1.806	0.656	0.826	0.906	3.023	1.099	2.479	0.933	0.571	0.584	NA	0.79	NA	0.897	1.06	1.607	1.145
1395	229.5	511	394.272	398.286	71.0967	1.12423e+06	1	2	Unidentified												0.1429	0.291	0.441	0.467	0.554	0.858	NA	1.06	0.44	0.799	0.984	0.659	0.734	0.753	3.311	0.8	1.381	0.262	0.714	1.022	1.599	0.284	1.037	0.493	1.175	0.489	0.624	7.537
1396	229.5	511.1	315.134	317.14	153.042	16883.1	1	1	Tier 2					AAA00999000	3-Hydroxyanthranilate	2.53	206.9				0	0.544	1.031	0.561	0.192	1.134	1.643	1.193	0.27	0.623	1.641	0.152	1.378	0.74	0.931	0.228	0.956	0.305	0.481	0.917	1.071	1.821	0.861	0.94	0.877	1.083	0.594	1.96
1398	229.7	511.6	394.249	398.262	71.0732	1.56577e+07	1	2	Tier 3 one-reaction									0	6	232	0	0.396	0.54	0.672	0.599	0.842	3.45	1.044	0.553	0.857	0.974	0.627	0.78	0.666	2.238	0.696	1.333	0.337	0.633	1.011	1.288	0.417	0.957	0.61	1.172	0.603	0.629	6.222
1399	229.7	511.6	232.157	234.164	70.0655	366407	1	1	Tier 3 only two-reaction									0	0	2	0.1143	0.436	0.477	0.679	0.545	0.802	3.19	0.908	0.555	0.741	1.047	0.587	0.759	0.65	2.126	0.674	1.086	0.365	0.649	0.915	1.295	0.407	0.903	0.639	1.009	0.59	0.666	5.442
1400	229.8	511.7	394.884	398.901	71.7083	27522.7	1	2	Unidentified												0.1429	0.024	0.127	0.126	0.54	1.027	6.228	1.473	0.085	0.991	0.487	1.303	0.424	1.313	7.248	2.063	3.103	0.027	1.208	2.82	7.463	0.026	2.353	0.1	1.881	0.105	0.202	NA
1405	230.5	513.7	463.219	465.227	301.128	24706.9	1	1	Tier 3 one-reaction									0	14	375	0.1143	0.621	0.921	1.502	0.097	0.739	0.26	0.517	0.878	0.631	0.52	0.246	0.933	0.491	0.489	0.394	0.335	0.667	0.364	0.413	0.399	1.93	0.686	2.22	0.666	0.949	1.478	0.589
1406	230.5	513.8	288.122	290.128	126.031	6128	1	1	Tier 3 one-reaction									0	15	389	0.2	1.213	0.691	NA	0.61	0.84	2.141	0.799	0.488	0.909	2.692	0.378	0.705	0.679	1.98	0.898	1.117	0.989	0.615	1.162	1.596	1.081	0.708	NA	1.39	NA	0.474	3.247
1407	230.5	513.8	450.291	454.307	127.115	10964	1	2	Tier 3 only two-reaction									0	0	1	0.1143	2.095	0.798	2.492	1.92	0.936	1.471	1.582	1.61	1.902	1.838	1.661	1.999	1.319	0.996	2.717	1.276	1.555	1.159	0.919	1.099	1.35	1.609	2.441	1.285	1.531	1.647	1.981
1408	230.6	514	369.144	371.152	207.053	44021	1	1	Tier 3 zero-reaction									1	19	244	0.0286	0.892	1.075	1.131	0.622	1.192	1.391	1.392	0.701	0.912	1.759	0.569	1.25	0.865	1.308	0.482	1.454	0.879	1.006	0.923	1.01	1.023	1.254	1.329	1.401	1.343	1.132	2.236
1409	230.7	514.2	274.108	276.114	112.016	10718	1	1	Tier 3 zero-reaction									2	8	292	0.0857	2.189	0.656	1.131	1.343	1.311	0.86	1.034	0.948	0.739	2.923	1.174	0.761	0.679	0.738	2.837	1.182	2.302	0.862	0.532	0.643	1.735	0.604	0.607	0.863	1.183	1.359	1.086
1410	231.1	515.4	243.623	245.63	163.063	96933.5	2	2	Tier 3 zero-reaction									2	31	306	0.1143	1.175	1.932	1.324	0.952	0.885	1.752	1.529	1.645	1.323	0.49	1.66	1.234	1.222	1.559	1.984	0.789	1.828	0.918	0.719	1.572	0.95	2.063	0.682	0.763	0.853	1.58	0.495
1411	231.1	515.4	355.165	357.173	193.073	16601.6	1	1	Tier 3 zero-reaction									3	24	363	0.1143	1.434	1.31	1.292	1.026	0.883	1.237	1.252	1.562	1.066	1.006	1.339	1.259	1.117	1.125	1.62	0.871	1.988	0.854	0.693	1.136	0.941	1.432	1.349	0.966	1.171	1.366	0.92
1412	231.1	515.5	452.255	456.268	129.079	159894	1	2	Tier 3 zero-reaction									4	30	417	0	1.864	0.901	0.41	0.964	1.388	4.768	0.674	0.524	0.529	0.592	1.202	1.716	0.955	0.463	1.842	3.882	2.069	0.772	1.722	2.553	0.629	1.081	0.398	1.467	0.467	0.7	2.275
1414	231.4	516.2	361.175	363.182	199.084	22349.8	1	1	Tier 3 one-reaction									0	21	369	0.0571	1.3	0.949	1.341	0.81	0.936	0.789	1.044	1.202	0.795	1.653	0.712	0.938	0.703	0.839	0.733	1.062	1.057	0.713	0.689	0.773	1.406	0.888	1.753	0.997	1.641	1.129	2.259
1415	231.4	516.3	330.133	332.14	168.042	17168.8	1	1	Tier 2					AAA00937000	2,6-Dihydroxyphenylacetate	0.23	177				0.0857	1.016	0.777	1.645	0.735	0.89	0.87	1.226	1.126	1.27	1.174	0.727	0.926	0.583	0.728	0.798	1.281	0.926	1.01	0.664	0.772	0.912	1.046	1.65	1.036	1.238	0.862	1.597
1416	231.4	516.3	357.206	359.214	195.115	5272	1	1	Tier 3 only two-reaction									0	0	18	0.1143	0.321	0.36	0.395	0.472	0.435	0.463	0.539	0.37	0.455	0.535	0.451	0.436	0.504	0.494	0.529	0.581	0.422	0.354	0.479	0.44	0.325	0.445	0.49	0.361	0.566	0.284	0.242
1417	231.5	516.7	472.173	474.181	310.082	5250	1	1	Tier 3 one-reaction									0	14	497	0.1429	1.155	0.818	1.635	0.71	1.046	0.752	1.143	1.594	0.989	1.191	0.972	0.897	0.732	0.722	1.13	1.47	0.968	0.796	0.557	0.46	1.04	1.821	1.891	1.055	1.242	1.055	NA
1419	231.5	516.8	423.276	427.289	100.1	47760	1	2	Tier 3 one-reaction									0	2	101	0.1143	1.571	0.877	0.948	1.245	1.25	2.825	1.25	0.911	1.158	1.614	3.755	1.491	2.5	5.917	2.651	1.725	1.676	1.557	5.06	7.516	1.19	1.627	0.395	4.542	1.196	0.679	0.422
1420	231.6	516.8	398.212	402.227	75.0361	24388	1	2	Unidentified												0.2857	NA	0.679	NA	0.588	0.482	0.268	0.212	NA	0.659	1.039	NA	0.796	0.274	0.407	0.346	0.403	NA	0.561	0.229	0.757	0.943	0.587	1.808	0.428	0.692	1.162	1.123
1422	231.7	517.3	504.25	508.264	181.075	243456	1	2	Tier 3 zero-reaction									5	42	450	0.0286	1.348	2.15	1.326	1.034	0.917	1.694	1.526	1.761	1.445	0.474	1.749	1.248	1.275	1.53	2.132	0.806	2.101	0.972	0.792	1.563	0.974	2.034	0.739	0.839	0.889	1.556	0.402
1423	231.9	517.6	230.633	232.64	137.084	177241	2	2	Tier 3 zero-reaction									4	21	266	0	0.088	2.367	0.049	0.199	2.455	1.869	3.075	0.197	1.163	1.808	0.115	3.32	2.203	0.027	0.559	2.287	0.099	0.721	3.02	2.9	2.219	1.826	1.203	2.116	2.106	0.05	0.764
1424	232	518	460.26	464.273	137.085	3.45188e+06	1	2	Tier 3 zero-reaction									4	21	264	0	0.052	2.549	0.059	0.153	2.803	2.227	3.121	0.146	1.264	2.078	0.077	3.473	2.492	0.026	0.707	2.414	0.05	0.836	3.534	3.177	2.413	2.143	1.318	2.163	2.284	0.049	0.755
1425	232	518.1	426.24	430.254	103.065	28492.5	1	2	Unidentified												0.0571	0.868	4.334	0.299	0.318	3.96	0.755	1.567	0.222	0.293	0.927	0.383	6.438	3.605	0.281	0.396	1.086	1.468	0.628	0.989	1.161	4.945	0.58	1.103	1.15	2.279	0.525	1.353
1426	232.3	518.8	402.227	404.237	240.136	24718.5	1	1	Tier 3 one-reaction									0	2	116	0.2571	NA	0.732	NA	0.188	0.288	0.317	0.557	NA	0.215	1.314	NA	0.564	0.454	0.354	0.282	0.526	NA	0.18	1.257	0.272	2.833	0.429	2.71	0.262	1.263	0.636	1.554
1428	232.8	520.2	266.138	268.145	104.047	126258	1	1	Tier 1	HMDB00357	3-Hydroxybutyric acid	1.17	6.6								0.0857	0.894	0.917	0.99	0.521	1.025	1.586	0.92	0.934	0.644	2.673	0.424	1.133	0.734	1.511	0.568	1.074	0.617	0.559	0.914	1.118	1.202	0.855	1.269	1.205	1.319	0.848	3.085
1429	232.8	520.4	427.243	431.256	104.067	7992	1	2	Unidentified												0.1429	1.502	6.139	NA	0.425	4.03	0.562	1.653	0.812	0.214	0.969	0.495	7.4	5.94	0.574	0.425	1.05	2.161	0.719	0.854	1.131	6.442	0.541	1.802	1.315	2.313	0.555	0.616
1430	233.1	521.2	373.14	375.146	211.048	49555.5	1	1	Tier 2					AAA00980000	5-(2'-Formylethyl)-4,6-dihydroxypicolinate	1.27	183				0.1143	1.119	0.79	1.141	0.77	0.826	0.959	1.232	1.211	1.007	1.317	0.912	1.017	0.732	0.871	0.912	1.108	0.977	0.854	0.696	0.657	1.102	1.107	1.659	0.989	1.401	0.864	1.417
1431	233.1	521.2	526.232	530.246	203.057	11661.4	1	2	Tier 3 one-reaction									0	14	184	0.1143	1.261	2.092	1.42	0.931	0.969	1.54	1.358	1.638	1.377	0.467	1.671	1.08	1.129	1.524	2.024	0.797	1.872	0.957	0.737	1.531	0.905	1.888	0.925	0.852	0.969	1.566	0.447
1432	233.1	521.2	303.134	305.141	141.043	6458	1	1	Tier 2					AAA01621000	6-Oxo-1,4,5,6-tetrahydronicotinate	0.14	93.8				0.0571	1.038	0.894	1.529	0.741	0.896	0.974	1.268	1.347	1.063	2.481	0.703	1.073	0.611	1.318	0.689	2.035	1.007	0.821	0.693	0.675	0.927	1.026	1.498	1.04	1.211	1.079	1.202
1433	233.4	521.9	494.265	498.278	171.09	6481.33	1	2	Tier 3 one-reaction									0	30	321	0.1143	0.392	0.771	0.776	0.182	0.564	0.366	1.324	0.393	1.289	0.949	0.292	0.772	0.51	1.1	0.422	1.657	0.418	0.615	0.77	0.618	0.642	1.185	1.1	1.277	1.28	0.647	0.906
1435	233.5	522.4	369.144	371.151	207.053	1.29092e+06	1	1	Tier 3 zero-reaction									1	19	244	0.0286	0.123	1.286	0.835	0.09	1.223	1.924	1.508	0.349	0.84	1.494	0.277	1.385	0.905	1.361	0.168	1.477	0.11	1.057	0.949	1.084	0.937	1.21	0.968	1.585	1.111	1.015	2.683
1436	233.6	522.5	391.126	393.133	229.034	33264.8	1	1	Tier 3 zero-reaction									1	12	283	0	0.506	1.263	0.852	0.437	1.204	1.071	1.292	0.48	0.785	1.481	0.476	1.167	0.88	1.18	0.298	1.287	0.575	0.875	0.893	0.9	1.016	1.025	1.263	1.456	1.151	1.155	2.487
1439	233.9	523.4	382.249	386.262	59.0732	134729	1	2	Tier 3 zero-reaction									1	15	233	0	1.042	2.045	0.822	1.297	1.585	1.117	0.898	1.208	1.381	0.929	2.292	1.601	5.757	0.647	1.308	3.55	2.532	1.899	1.08	0.688	1.556	1.747	0.859	1.007	1.777	0.818	0.319
1441	234.3	524.5	231.113	233.12	69.0219	16808	1	1	Tier 3 one-reaction									0	3	162	0.1143	0.884	1.247	0.338	0.613	0.705	0.483	0.615	0.928	0.488	0.367	0.62	1.224	1.205	0.497	0.653	0.451	1.25	0.529	0.905	0.801	1.359	0.63	0.665	1.12	1.119	0.865	0.915
1443	234.4	525	325.121	327.128	163.03	11842.4	1	1	Tier 2					AAA00621A01	N-Acetyl-L-Cysteine	1.47	102.2				0.1143	2.449	0.864	5.27	0.413	0.592	0.979	1.161	3.393	1.032	1.851	0.88	0.602	0.68	1.333	0.943	0.738	2.938	0.706	0.435	0.322	1.123	0.956	2.372	0.398	1.283	4.751	1.424
1445	234.6	525.4	484.226	486.231	322.135	15558	1	1	Tier 3 one-reaction									0	8	158	0.1429	0.733	1.211	1.279	0.74	1.397	1.446	1.83	0.74	1.589	1.558	NA	1.907	1.398	1.813	0.847	1.659	0.723	1.128	1.165	1.203	1.136	1.399	1.157	2.143	0.864	1.122	0.931
1446	234.6	525.5	420.229	422.238	258.138	31624	1	1	Tier 3 one-reaction									0	3	71	0.0571	1.918	8.607	7.666	1.082	8.383	6.228	7.967	11.614	7.552	16.675	0.524	NA	5.94	7.248	5.611	7.308	6.963	6.416	5.27	7.516	7.544	7.56	9.824	8.283	12.289	8.171	15.256
1447	234.7	525.6	345.18	347.187	183.089	10851.4	1	1	Tier 3 zero-reaction									3	30	317	0.1143	1.239	0.828	1.487	0.633	0.92	0.917	1.131	1.025	0.965	1.521	0.684	0.96	0.727	1.075	0.633	1.051	1.119	0.887	0.62	0.782	0.892	1.145	1.329	0.989	1.048	1.316	1.782
1451	235	526.6	495.334	499.347	172.158	15327	1	2	Tier 3 one-reaction									0	5	44	0.1429	0.094	0.947	0.069	0.074	2.483	2.568	1.272	0.116	0.755	0.804	0.117	1.515	1.389	0.427	0.144	0.923	NA	1.018	4.298	6.841	1.639	2.017	1.166	2.653	1.154	1.009	1.595
1452	235.1	526.9	517.288	521.303	194.113	18814	1	2	Tier 3 only two-reaction									0	0	14	0	1.127	0.746	1.373	0.431	0.404	0.608	1.356	0.893	3.673	1.404	1.25	0.432	1.502	1.666	0.951	1.194	0.984	0.568	0.257	1.61	1.367	0.496	1.364	0.523	0.41	0.479	1.93
1458	235.7	528.6	294.116	296.123	132.025	25504	1	1	Tier 3 one-reaction									0	2	72	0.2286	NA	0.979	1.277	NA	0.513	0.586	1.309	NA	1.018	1.289	1.054	0.567	0.781	4.973	0.403	1.189	0.176	1.392	0.507	1.031	1.012	1.158	1.607	1.338	NA	1.17	0.356
1461	235.8	528.7	563.296	567.309	240.12	4293	1	2	Tier 3 zero-reaction									3	9	251	0.0571	1.344	2.794	3.038	1.222	2.243	4.009	4.424	1.74	2.931	4.694	1.674	2.628	2.637	3.63	2.106	5.315	1.653	3.428	1.799	2.681	1.41	2.889	1.914	3.199	2.222	1.999	3.356
1462	235.9	529	498.257	502.269	175.082	28852	1	2	Unidentified												0.1429	0.765	0.08	NA	0.071	0.092	0.036	0.299	NA	0.229	0.415	0.305	0.385	0.206	0.351	0.136	0.219	0.665	0.043	0.328	0.092	0.447	0.232	0.842	0.339	0.354	0.489	0.324
1464	236.2	529.9	382.249	386.262	59.0737	27006	1	2	Tier 3 zero-reaction									1	15	233	0	1.059	1.816	0.845	1.283	1.344	1.055	0.86	1.182	1.338	0.634	2.232	1.512	5.922	0.636	1.184	3.79	2.794	1.875	0.672	0.583	1.327	1.639	0.776	0.879	1.792	0.798	0.169
1467	236.3	530.3	336.18	338.186	174.089	14932.4	1	1	Tier 3 zero-reaction									2	29	368	0.1143	0.996	0.356	0.746	0.742	0.258	0.32	0.415	0.492	0.293	0.906	0.542	0.338	0.233	0.45	0.438	0.477	0.745	0.33	0.24	0.189	0.409	0.204	0.461	0.263	0.37	0.532	1.253
1468	236.4	530.6	281.649	283.656	239.116	11133.2	2	2	Tier 3 one-reaction									0	5	242	0.0571	1.191	1.749	2.191	0.967	2.196	3.299	3.263	1.46	1.899	2.845	1.463	2.155	2.226	2.897	1.669	3.704	1.261	2.735	1.842	1.969	1.13	2.308	1.748	2.603	1.409	1.645	2.407
1470	236.4	530.7	404.241	406.25	242.15	14808	1	1	Tier 3 one-reaction									0	5	132	0.1143	1.523	0.694	1.131	0.945	0.848	0.747	1.021	1.569	0.915	1.147	0.843	0.853	0.523	0.584	0.739	0.742	1.098	0.86	0.436	0.714	0.569	0.774	0.762	0.991	0.778	1.171	0.689
1471	236.5	530.8	420.229	424.242	97.0535	277819	1	2	Tier 3 one-reaction									0	8	244	0	0.795	1.86	1.158	0.479	2.467	2.706	2.543	0.772	2.207	2.09	0.657	2.197	2.244	1.02	0.727	2.991	0.415	1.344	2.348	4.329	0.826	2.513	1.192	2.614	1.251	0.949	1.93
1473	236.6	531.1	494.218	496.225	332.127	50849.5	1	1	Tier 3 one-reaction									0	6	239	0.0857	0.878	0.922	1.195	0.703	1.176	1.038	1.108	0.987	0.769	1.598	0.811	1.012	0.997	2.404	0.841	1.696	0.778	0.789	0.757	0.984	1.074	1.077	1.08	1.255	1.244	1.033	1.1
1476	236.7	531.4	320.184	322.191	158.093	9082	1	1	Tier 3 only two-reaction									0	0	4	0.1429	1.35	0.637	1.973	0.173	0.841	0.716	0.877	0.937	0.74	1.534	0.302	0.792	0.427	0.856	0.46	0.904	NA	0.567	0.49	0.592	1.025	0.724	1.263	0.887	1.096	1.005	2.54
1479	236.9	532	422.254	424.26	260.162	39682.7	1	1	Tier 3 one-reaction									0	6	149	0.0857	1.97	0.768	1.205	1.058	0.814	0.808	1.143	1.348	0.928	1.139	0.784	0.816	0.301	0.332	0.857	0.835	1.301	0.814	0.213	0.762	0.441	0.826	0.911	0.977	0.828	1.012	0.379
1480	236.9	532	470.228	472.232	308.137	3830	1	1	Tier 3 one-reaction									0	20	294	0.1714	NA	2.219	2.781	0.879	2.275	1.661	1.578	1.845	1.876	5.118	0.668	2.007	1.364	0.91	1.357	1.223	2.951	0.96	2.404	1.88	3.058	1.488	NA	1.384	2.923	2.075	5.28
1483	237.5	533.5	293.149	295.156	131.058	175186	1	1	Tier 2					AAA00632000	5-Aminolevulinate	0.48	2.7				0.0857	1.525	0.86	4.744	0.203	1.043	0.583	0.947	2.718	0.862	0.929	0.49	1.387	0.675	0.678	0.605	0.532	2.411	0.504	0.391	0.561	3.947	0.683	2.931	0.608	1.212	3.115	1.504
1489	238.1	535.3	347.16	349.166	185.068	35460.1	1	1	Tier 3 one-reaction									0	21	418	0	0.482	1.073	0.771	0.42	1.412	1.273	1.393	0.704	0.908	1.663	0.604	1.374	0.927	0.682	0.648	1.386	0.771	1.027	1.05	1.064	1.13	1.662	1.229	1.322	1.382	1.066	1.481
1492	238.3	536	468.169	470.176	306.078	7862.19	1	1	Tier 3 one-reaction									0	1	70	0.1714	0.307	1.098	0.711	0.434	0.276	1.169	1.352	1.312	0.991	1.049	0.155	1.147	1.018	0.143	NA	1.253	NA	1.091	0.824	1.114	1.433	1.261	1.43	1.238	1.702	1.596	2.925
1497	238.7	537.1	256.149	258.153	188.115	5848	2	2	Tier 3 zero-reaction									3	24	212	0.1143	0.918	0.616	0.669	0.261	0.672	0.884	0.664	0.602	0.898	1.237	0.342	0.765	0.436	1.593	0.359	0.394	0.865	0.139	0.812	1.103	0.851	0.74	1.1	1.19	1.139	1.19	1.654
1498	238.7	537.1	537.308	541.322	214.132	11005.3	1	2	Tier 3 zero-reaction									1	7	116	0.1143	0.661	1.375	1.067	0.812	1.72	2.665	2.312	1.223	1.803	1.116	0.838	1.206	0.782	1.98	1.204	2.301	0.773	0.668	1.064	2.278	0.864	2.279	1.175	1.126	1.509	1.247	1.928
1502	238.9	537.6	437.291	441.304	114.115	18332.5	1	2	Tier 3 one-reaction									0	1	76	0.1429	0.392	3.809	0.291	NA	4.107	4.5	1.566	0.472	0.892	0.967	1.257	4.25	4.699	1.298	0.746	2.568	0.495	1.132	5.2	4.425	3.139	2.91	0.702	1.858	2.78	0.585	0.249
1505	239.1	538.1	475.209	479.223	152.034	40750.1	1	2	Tier 3 zero-reaction									3	7	158	0.0857	1.452	0.733	1.484	0.429	0.447	0.959	0.705	1.677	0.699	0.75	0.646	0.641	0.546	1.104	0.785	0.532	1.899	0.511	0.391	0.197	0.505	0.938	0.928	0.396	0.781	1.253	0.662
1507	239.5	539.4	370.176	374.189	47.0002	92880.8	1	2	Unidentified												0	0.117	0.746	0.479	0.079	0.978	1.008	0.981	0.293	1.066	0.357	0.182	1.188	0.777	0.556	0.24	0.953	0.069	0.366	1.188	1.661	0.971	1.505	1.08	1.524	1.268	0.41	0.497
1508	239.5	539.4	282.134	284.14	120.042	88706.3	1	1	Tier 3 zero-reaction									7	32	579	0.0857	0.384	1.258	0.887	0.655	1.852	0.719	1.221	0.52	0.877	0.21	0.378	1.71	1.031	0.581	0.618	0.625	0.555	0.878	1.306	0.925	1.735	1.953	1.309	1.874	0.62	2.201	0.18
1509	239.6	539.5	399.191	401.198	237.1	14531.6	1	1	Tier 3 one-reaction									0	10	291	0.1143	0.82	0.955	1.356	0.681	0.959	1.677	1.056	0.9	1.02	1.317	0.622	1.184	0.832	0.778	0.673	0.877	0.663	0.887	0.778	0.781	1.498	1.164	1.186	0.935	0.888	1.053	0.97
1511	239.7	540	420.23	424.242	97.0549	20852	1	2	Unidentified												0	0.795	1.86	1.24	0.459	2.467	2.706	2.543	0.772	2.207	2.17	0.704	2.197	2.244	1.011	0.727	2.991	0.415	1.344	2.219	4.329	0.826	2.513	1.192	2.614	1.251	0.994	1.93
1518	239.9	540.4	435.275	439.289	112.1	8300	1	2	Tier 3 only two-reaction									0	0	94	0.1429	0.151	1.219	0.363	0.106	1.769	1.57	0.92	0.3	0.681	0.585	0.403	1.536	1.299	0.428	0.269	1.011	0.207	0.704	1.93	2.185	2.001	1.402	0.954	1.429	1.626	0.53	NA
1519	240.1	540.9	424.223	428.236	101.048	62252.9	1	2	Tier 3 one-reaction									0	29	443	0.1714	0.275	2.294	NA	0.072	2.875	0.432	0.81	0.126	0.094	0.248	0.098	3.033	2.03	0.078	0.07	0.761	NA	0.287	2.53	2.359	2.262	0.172	1.14	2.223	2.857	0.135	0.199
1520	240.1	541	326.1	328.106	164.008	12020.8	1	1	Tier 3 only two-reaction									0	0	44	0.1143	0.155	1.101	0.301	0.262	1.955	2.779	1.221	0.317	0.736	1.916	0.237	1.408	1.184	0.858	0.164	0.777	0.117	0.575	1.405	1.108	1.149	0.946	0.705	1.925	0.931	0.921	3.801
1525	240.8	542.9	293.689	295.693	263.195	3832	2	2	Tier 3 only two-reaction									0	0	11	0.2	NA	0.721	NA	0.915	0.93	1.258	0.482	NA	0.39	0.437	0.967	0.89	1.195	0.777	0.556	0.551	0.871	0.425	2.203	1.816	0.636	0.748	0.16	0.925	0.599	0.425	NA
1527	240.8	542.9	556.342	558.347	394.251	4740	1	1	Tier 3 zero-reaction									1	11	264	0.1429	1.002	0.079	2.961	0.035	0.076	NA	0.102	1.137	0.103	0.727	0.041	0.078	0.031	0.022	0.021	0.081	1.513	0.063	0.043	0.039	0.629	0.11	2.521	0.051	0.513	0.577	2.736
1529	240.9	543.4	410.271	412.278	248.179	1215428	1	1	Tier 3 one-reaction									0	1	196	0	0.02	0.032	0.032	0.006	0.05	0.313	0.071	0.03	0.072	0.075	0.023	0.039	0.033	0.191	0.036	0.096	0.018	0.047	0.046	0.043	0.03	0.08	0.046	0.062	0.047	0.04	0.251
1530	241.1	544	391.126	393.133	229.035	82156.7	1	1	Tier 3 zero-reaction									1	12	293	0.0286	0.243	1.369	0.662	0.156	1.352	1.994	1.443	0.338	0.814	1.424	0.22	1.404	0.82	1.204	0.18	1.401	0.232	0.684	1.014	1.462	0.963	1.092	1.063	1.772	1.077	0.858	3.16
1531	241.3	544.4	484.281	486.287	322.19	4396	1	1	Tier 3 one-reaction									0	5	155	0.1143	0.938	1.026	1.393	0.391	0.817	0.818	1.495	0.893	0.975	1.679	0.47	0.934	0.647	0.822	0.512	1.172	0.771	0.699	0.707	0.958	0.899	0.916	1.375	0.954	0.495	1.164	2.816
1532	241.3	544.5	408.264	412.278	85.089	2.42277e+06	1	2	Tier 3 one-reaction									0	5	191	0	0.143	0.764	0.825	0.075	1.19	6.228	1.688	0.736	1.784	1.809	0.517	0.941	0.785	4.915	0.83	2.364	0.113	1.153	1.17	0.982	0.676	2.031	1.117	1.399	1.164	0.957	6.25
1533	241.4	544.6	246.173	248.179	84.0812	64172.5	1	1	Tier 3 only two-reaction									0	0	4	0.1143	NA	0.688	0.815	0.087	0.982	5.681	1.474	0.739	1.452	1.683	0.526	0.861	0.757	3.695	0.751	1.913	NA	0.952	1.013	0.958	0.723	1.61	0.997	1.2	1.039	0.957	5.437
1534	241.4	544.7	452.255	456.268	129.08	6766.4	1	2	Tier 3 zero-reaction									4	30	417	0	1.711	1.231	0.689	0.95	1.54	3.533	0.838	0.83	0.845	0.841	1.127	1.938	1.246	0.768	1.615	3.309	1.965	0.945	1.448	2.011	1.042	1.374	0.725	1.421	0.78	0.996	1.937
1535	241.8	545.8	313.154	315.16	151.063	24503	1	1	Tier 3 zero-reaction									3	34	445	0.1714	0.082	0.925	0.109	0.109	1.114	1.017	1.633	0.149	0.696	1.671	NA	1.173	0.769	NA	0.334	1.366	0.098	0.468	1.259	1.708	1.476	0.97	1.395	1.093	1.673	0.135	0.815
1538	241.8	545.9	335.196	337.204	173.105	30550	1	1	Tier 3 zero-reaction									4	29	349	0.1143	1.087	0.919	1.082	0.538	0.873	0.695	1.221	0.817	1.046	2.423	0.646	0.856	0.701	0.784	0.712	2.087	0.956	0.999	0.629	0.601	0.644	1.05	0.819	1.054	0.666	0.947	1.54
1540	241.9	546.1	298.172	300.176	272.161	3902	2	2	Tier 3 one-reaction									0	3	102	0.0857	2.167	4.487	0.773	2.699	2.944	6.054	3.118	1.478	5.409	1.543	4.138	6.108	5.94	0.384	4.685	1.651	2.539	2.52	4.879	5.083	3.445	3.286	1.421	0.982	2.389	0.954	0.719
1542	242.1	546.7	551.323	555.337	228.148	6194.86	1	2	Tier 3 zero-reaction									2	3	83	0.1143	0.589	2.019	1.057	1.451	1.211	2.472	2.385	1.601	2.501	0.996	1.546	1.526	1.423	3.292	2.295	1.172	1.014	0.726	1.172	0.772	0.939	2.262	1.364	1.039	1.132	1.18	0.851
1543	242.3	547.3	549.308	553.322	226.132	6420	1	2	Tier 3 one-reaction									0	3	109	0.1429	0.51	1.471	0.309	NA	1.583	1.626	1.77	1.019	1.224	0.677	0.212	0.932	1.11	0.242	0.214	1.964	0.275	0.729	0.558	2.897	0.819	3.786	1.599	0.711	2.14	1.666	2.727
1546	242.4	547.7	374.233	378.247	51.0579	388460	1	2	Tier 3 only two-reaction									0	0	1	0.0286	0.303	4.405	0.222	0.652	4.832	4.551	1.57	0.389	0.883	0.911	1.861	4.624	5.94	1.15	0.817	2.756	0.388	1.799	6.642	5.196	3.13	3.122	0.564	2.88	2.536	0.443	0.176
1547	242.8	548.6	365.171	367.178	203.08	12630.7	1	1	Tier 3 one-reaction									0	36	575	0	0.416	0.538	0.613	0.277	0.525	0.549	0.682	0.404	0.404	0.902	0.237	0.564	0.381	0.306	0.26	0.671	0.525	0.346	0.377	0.539	0.997	0.463	1.106	0.64	0.77	0.703	2.311
1550	242.9	549	266.139	268.145	104.047	789474	1	1	Tier 1	HMDB00729	Hydroxyisobutyric acid	0.62	3.6								0	0.384	1.119	0.358	0.267	3.307	0.453	0.81	0.032	0.287	7.768	0.225	2.366	0.776	0.307	0.299	0.772	0.31	0.379	0.309	0.552	2.396	0.399	0.132	1.697	0.534	0.425	1.2
1551	242.9	549.1	508.197	510.204	346.106	10105	1	1	Tier 3 one-reaction									0	8	312	0.0571	1.599	0.688	1.907	0.755	0.983	0.582	1.133	1.857	1.079	1.844	0.973	0.694	0.795	1.291	1.2	1.378	1.415	0.98	0.546	0.72	1.068	1.141	2.235	1.077	1.567	1.217	1.239
1555	243.5	550.6	436.187	438.193	274.096	6109.33	1	1	Tier 3 one-reaction									0	8	160	0.0857	0.645	1.3	2.008	0.159	1.354	1.426	1.205	0.995	0.659	2.727	0.196	1.275	1.108	1.448	0.4	1.257	0.527	0.777	0.907	1.066	0.997	1.049	1.61	1.095	1.017	1.286	3.555
1556	243.7	551.2	220.631	222.637	117.079	680083	2	2	Tier 3 zero-reaction									5	38	484	0.1143	0.727	2.08	0.496	0.692	3.244	0.667	1.016	0.871	0.897	0.233	1.182	3.341	2.16	0.845	1.642	0.611	1.252	0.782	0.838	0.865	2.636	1.251	0.536	1.379	0.873	0.986	0.11
1558	243.7	551.4	240.123	242.13	78.0311	12227.6	1	1	Tier 3 one-reaction									0	8	363	0.1143	1.452	0.88	1.351	1.27	0.887	0.876	1.068	1.297	0.991	1.364	1.071	0.828	0.843	1.229	1.133	1.192	1.16	0.885	0.736	0.652	0.71	1.159	0.811	0.767	1.203	1.003	0.876
1559	243.9	551.9	211.625	213.632	99.0684	423651	2	2	Tier 3 zero-reaction									1	13	299	0.1143	0.651	2.012	0.551	0.741	2.881	0.748	1.067	0.963	0.835	0.242	1.278	3.613	2.263	0.861	1.411	0.611	1.199	0.89	0.914	0.854	2.506	1.316	0.556	1.398	0.928	1.036	0.123
1560	243.9	551.9	233.165	235.171	71.0732	183604	1	1	Tier 3 one-reaction									0	6	232	0.1143	0.906	1.95	0.768	0.731	2.083	0.891	1.075	1.254	0.963	0.309	1.492	2.865	1.622	1.289	1.752	0.639	1.862	0.99	0.723	0.922	1.954	1.288	0.616	1.245	0.924	1.264	0.162
1561	244	552	291.17	293.178	129.079	52751	1	1	Tier 3 zero-reaction									4	30	418	0.2857	0.87	1.653	0.65	0.764	2.503	NA	1.017	0.925	1.119	0.299	NA	2.874	1.553	NA	1.765	0.615	1.599	0.815	NA	NA	2.384	1.514	0.645	NA	1.027	1.053	0.18
1563	244.4	553.3	386.223	388.23	224.131	18671.3	1	1	Tier 3 only two-reaction									0	0	43	0.1143	0.749	0.831	1.151	0.599	1.005	0.926	1.358	0.871	1.125	1.156	0.575	1.159	0.792	1.218	0.559	1.192	0.293	0.893	0.923	1.233	0.315	1.697	0.435	1.509	0.314	1.276	0.78
1564	244.5	553.4	304.118	306.125	142.026	37033	1	1	Tier 3 zero-reaction									3	6	326	0	0.43	1.153	0.482	0.463	1.79	1.912	1.139	0.437	0.614	1.864	0.372	1.454	1	0.9	0.431	0.766	0.496	0.574	1.244	1.032	1.239	1.008	0.854	1.559	0.983	0.983	2.85
1565	244.8	554.3	440.254	444.268	117.079	3.89814e+06	1	2	Tier 3 zero-reaction									5	38	484	0	0.956	2.112	0.761	1.017	2.225	1.003	1.292	1.315	1.175	0.28	1.872	3.134	1.969	1.406	2.157	0.671	1.869	1.124	0.81	0.691	2.122	1.789	0.556	1.129	0.86	1.333	0.151
1573	246.9	560.4	394.128	396.135	232.037	9265	1	1	Tier 3 one-reaction									0	26	256	0.1143	1.342	1.019	1.274	1.248	0.779	0.928	1.126	1.344	1.163	1.669	1.267	0.788	0.773	1.274	1.193	1.373	1.367	0.921	0.517	1.003	0.929	1.148	0.92	0.797	1.41	1.139	0.94
1574	246.9	560.4	222.388	224.397	60.2972	73706	1	1	Unidentified												0.1429	1.613	1.111	1.022	3.486	1.197	1.783	2.382	1.685	2.297	1.95	3.314	1.262	2.186	3.055	4.289	2.983	1.41	2.071	1.475	0.762	0.246	3.227	NA	1.081	3.395	0.92	0.47
1576	247.1	560.8	597.167	599.174	435.076	13724.3	1	1	Tier 3 one-reaction									0	7	246	0.1143	2.525	1.691	2.485	2.121	1.795	1.49	2.154	2.686	1.962	3.008	2.222	1.729	1.666	2.665	2.186	2.198	2.495	1.661	1.406	1.25	1.346	2.589	2.048	1.439	2.525	2.087	1.748
1577	247.3	561.4	595.16	597.167	433.069	12966	1	1	Tier 3 one-reaction									0	3	107	0.1429	0.687	0.497	0.608	0.665	0.42	0.481	0.565	0.725	0.56	0.815	0.651	0.454	0.514	0.668	0.653	0.62	0.656	0.468	0.398	0.345	NA	0.643	0.55	0.46	0.705	0.574	0.534
1578	247.8	562.9	293.131	295.138	131.04	94790.1	1	1	Tier 3 one-reaction									0	2	81	0.1143	0.247	1.921	0.889	0.204	0.856	1.101	1.592	1.013	1.787	0.625	0.505	1.377	0.97	1.793	0.705	0.758	0.387	0.577	0.826	0.455	0.973	2.186	0.957	0.925	0.912	1.706	0.333
1579	247.8	563	222.092	224.098	60.0005	52328.9	1	1	Tier 3 only two-reaction									0	0	53	0.1143	1.474	0.938	1.435	1.034	0.89	0.874	1.133	1.421	1.114	1.526	1.021	0.919	0.871	1.132	0.995	1.16	1.371	0.877	0.741	0.666	0.935	1.134	1.183	0.836	1.401	1.135	1.036
1582	248	563.5	370.164	372.171	208.073	6790.67	1	1	Tier 3 zero-reaction									1	28	314	0.1143	1.581	0.801	1.368	1.002	0.9	0.866	1.107	1.438	1.165	1.579	1.169	0.884	0.753	1.285	0.992	1.176	1.225	0.893	0.66	0.781	0.824	1.269	1.06	0.834	1.349	0.996	1.036
1584	248.1	563.8	322.037	324.043	159.945	15649.2	1	1	Tier 3 only two-reaction									0	0	27	0.1143	1.259	0.984	1.237	1.078	0.807	0.904	1.07	1.431	1.062	1.558	1.195	0.917	0.789	1.099	1.154	1.286	1.165	0.899	0.658	0.633	0.783	1.139	0.908	0.789	1.294	1.101	0.876
1585	248.6	565.3	454.27	458.283	131.095	117419	1	2	Tier 3 zero-reaction									6	36	394	0.1143	1.163	1.13	0.336	0.967	1.276	1.3	1.547	0.995	1.14	1.307	2.035	1.762	1.251	0.283	2.036	1.46	0.81	0.799	1.608	1.652	3.197	1.418	2.495	1.394	3.475	0.494	0.58
1587	248.9	566.1	450.218	454.232	127.043	14596	1	2	Tier 3 one-reaction									0	1	1	0.1143	0.595	2.069	1.05	0.538	4.852	1.628	2.091	0.641	2.699	1.309	0.42	2.588	2.618	0.668	0.595	4.096	1.809	2.051	1.732	0.811	1.245	2.234	0.659	1.382	1.146	1.197	0.68
1590	249	566.4	222.114	224.12	60.0224	20377596	1	1	Tier 2					AAA00001000	Acetate	6.5	176.5				0	1.683	1.014	1.946	0.886	0.948	0.821	0.959	1.495	1.002	1.628	0.794	0.988	0.865	1.015	0.846	0.999	1.5	0.917	0.83	0.886	1.502	0.984	2.246	0.851	1.335	1.425	1.663
1594	250.4	570.2	298.13	300.136	136.038	25151.7	1	1	Tier 2					AAA00127000	Threonate	4.02	82.7				0.1143	2.812	1.016	1.457	1.579	0.474	0.874	1.139	2.102	0.883	0.785	1.931	0.815	1.363	1.355	2.514	0.933	3.764	1.688	0.533	0.204	0.347	1.762	0.53	0.498	0.753	2.501	0.167
1596	250.5	570.6	222.39	224.398	120.597	20348	2	2	Unidentified												0.1714	1.47	1.111	0.988	4.578	1.266	1.783	2.382	1.633	2.297	1.851	2.856	1.363	1.993	2.824	4.246	2.983	1.41	1.782	1.378	0.762	0.246	2.954	NA	1.081	3.572	0.918	0.47
1597	250.6	570.7	230.11	232.117	136.038	46907.5	2	2	Tier 3 zero-reaction									3	24	617	0.1143	2.601	0.854	1.758	1.722	0.453	0.728	1.049	2.125	0.737	0.755	2.024	0.844	1.303	1.394	2.666	0.879	3.309	1.769	0.53	0.222	0.295	1.584	0.49	0.516	0.682	2.521	0.183
1598	250.6	570.8	459.214	463.228	136.039	310797	1	2	Tier 3 zero-reaction									1	10	164	0.1143	2.822	1.107	1.702	1.818	0.481	0.845	1.187	2.226	0.927	0.809	2.415	0.953	1.599	1.482	2.762	1.046	3.811	1.822	0.525	0.243	0.359	1.641	0.567	0.571	0.725	2.603	0.185
1599	250.7	571.1	222.112	224.118	60.0203	2.03775e+07	1	1	Tier 1	HMDB00042	Isomer of Acetic acid	3.96	28.9								0	1.545	0.999	1.702	1.279	0.952	1.018	1.027	1.513	1.441	1.636	1.259	0.995	1.2	1.427	1.311	1.094	1.583	1.298	0.869	0.834	1.249	1.316	1.728	0.871	1.335	1.432	1.07
1601	250.9	571.7	508.281	512.295	185.106	17520.9	1	2	Tier 3 zero-reaction									2	12	238	0.1143	0.55	1.381	1.546	0.648	1.523	2.103	2.57	1.01	1.678	1.729	0.761	1.743	1.525	1.997	0.852	2.88	1.793	1.238	1.318	1.716	1.102	2.602	1.593	2.04	1.302	1.139	1.88
1602	251	571.9	222.113	224.12	60.0221	20377596	1	1	Tier 1	HMDB00042	Isomer of Acetic acid	4.16	28.1								0.0571	1.993	0.867	2.139	0.809	0.952	0.79	0.923	1.513	0.75	1.656	0.761	0.995	0.795	0.976	0.809	0.956	1.759	0.857	0.695	0.762	1.607	0.956	2.845	0.871	NA	1.425	1.857
1603	251	571.9	330.134	332.143	168.043	12844	1	1	Tier 1	HMDB00750	m-Hydroxymandelic acid	2.57	2.2								0.3714	NA	0.987	2.171	0.663	NA	2.236	0.39	NA	1.011	1.669	NA	1.38	NA	0.793	0.745	1.935	NA	1.029	0.32	1.191	2.437	1.038	NA	0.713	NA	NA	7.68
1604	251	572	474.237	476.241	312.146	25736	1	1	Tier 3 one-reaction									0	5	221	0.0286	0.339	1.532	0.138	0.142	1.165	0.627	0.775	0.157	NA	0.659	0.333	1.928	0.921	0.486	0.505	0.657	0.431	0.104	0.32	0.352	0.498	0.676	0.149	1.037	1.722	0.522	0.21
1606	251.8	574.3	474.275	478.287	151.1	17657	1	2	Tier 3 zero-reaction									3	11	203	0	0.538	2.081	1.361	0.238	2.179	3.117	4.132	0.843	2.169	3.027	0.562	2.449	1.62	1.986	0.654	4.432	0.484	1.278	1.775	3.5	1.658	2.323	2.023	3.959	1.773	0.917	2.695
1607	251.9	574.4	280.154	282.161	118.063	35264.9	1	1	Tier 3 zero-reaction									11	53	626	0.0857	0.436	1.207	0.536	0.639	1.027	1.129	1.258	0.393	1.017	1.638	0.621	1.38	0.917	0.792	0.57	1.276	0.408	0.771	1.026	1.402	1.003	1.186	0.902	1.222	1.188	0.707	2.419
1609	252.1	575	434.244	436.251	272.153	87574	1	1	Tier 3 one-reaction									0	1	92	0	0.99	1.609	2.102	0.718	1.64	1.91	2.291	0.623	1.83	2.165	0.604	2.113	1.596	2.022	0.643	2.065	0.605	1.561	1.863	1.793	0.648	2.193	0.945	2.093	0.73	1.597	1.57
1611	252.1	575.1	314.099	316.106	152.007	6218	1	1	Tier 3 one-reaction									0	1	25	0.2571	NA	1.631	NA	NA	1.954	2.434	0.779	NA	0.418	1.142	0.076	1.402	0.883	0.676	0.121	1.576	NA	0.319	2.065	4.004	1.558	1.266	1.034	2.056	1.208	0.247	3.692
1612	252.3	575.7	227.612	229.619	131.041	29806	2	2	Tier 3 one-reaction									0	2	81	0.1143	1.219	2.481	1.813	1.356	1.305	1.796	2.123	2.084	2.147	1.011	2.604	2.026	1.992	3.566	2.679	1.18	2.442	1.242	1.497	0.606	1.149	3.195	0.845	1.325	0.895	2.339	0.342
1613	252.3	575.8	367.129	369.136	205.037	24982.3	1	1	Tier 3 zero-reaction									1	6	112	0.1143	1.219	1.093	0.941	0.197	1.072	1.226	1.365	0.649	1.091	1.082	0.412	1.186	0.608	0.929	0.381	1.202	0.858	0.521	0.774	1.004	1.2	1.227	1.599	1.325	1.422	0.841	1.803
1614	252.6	576.4	408.264	412.277	85.0887	17688	1	2	Tier 3 one-reaction									0	5	191	0	0.484	0.833	0.99	0.229	1.216	6.086	1.676	0.841	1.744	1.529	0.667	1.022	0.839	3.861	0.909	2.417	0.44	1.138	1.158	0.867	0.792	2.004	1.114	1.39	1.239	1.013	4.721
1617	253.5	579.1	394.248	398.262	71.0731	41347.8	1	2	Tier 3 one-reaction									0	6	232	0	0.528	0.552	0.822	0.619	0.863	3.278	1.07	0.626	0.817	1.044	0.652	0.816	0.692	2.212	0.747	1.275	0.424	0.662	1.025	1.447	0.576	0.911	0.799	1.139	0.646	0.738	5.974
1618	253.5	579.1	506.311	508.318	344.22	7628.86	1	1	Tier 3 one-reaction									0	4	151	0.1143	2.119	0.854	0.869	0.853	0.972	0.792	0.782	1.205	0.665	1.709	0.854	0.968	0.661	0.636	0.761	1.028	1.309	0.728	0.795	0.686	1.992	0.941	2.959	0.717	2.008	0.905	2.736
1619	253.6	579.2	292.118	294.125	130.027	97940.7	1	1	Tier 1	HMDB02092	Itaconic acid	0.02	7.4								0.1143	0.044	1.752	0.128	0.028	1.94	2.492	0.688	0.084	0.44	1.179	0.071	1.552	0.999	0.61	0.077	1.544	0.039	0.328	2.223	4.042	1.515	1.296	0.934	2.177	1.312	0.222	3.434
1622	253.7	579.6	310.164	312.171	148.073	12724	1	1	Tier 2					AAA01857000	(R)-Mevalonate	3.51	46.4				0.2286	NA	0.514	NA	0.379	0.408	3.516	1.069	0.213	0.18	2.386	0.187	0.772	0.411	1.086	0.389	0.469	NA	NA	2.775	2.324	0.738	0.256	1	0.779	1.534	0.643	2.259
1624	254	580.5	264.123	266.13	102.031	81689.5	1	1	Tier 1	HMDB00060	Acetoacetic acid	0.88	26.7								0.1143	1.004	1.073	1.262	1.426	1.912	1.03	1.414	1.249	1.068	1.066	1.157	1.507	1.263	0.912	1.14	1.407	1.245	1.269	1.337	1.055	1.603	1.607	1.415	1.559	1.319	1.993	0.529
1625	254	580.6	400.204	404.219	77.0289	24312.7	1	2	Tier 3 only two-reaction									0	0	2	0.4	2.983	1.061	NA	0.713	1.128	0.567	1.285	NA	NA	1.501	1.103	1.215	1.483	0.593	NA	0.956	NA	NA	0.678	0.121	NA	1.267	8.635	0.954	NA	7.331	2.101
1626	254.1	580.8	316.151	318.159	154.06	13580.7	1	1	Tier 3 only two-reaction									0	0	22	0.1143	1.067	0.695	1.993	0.607	0.725	0.721	1.38	1.47	0.994	1.292	0.843	0.82	0.544	1.2	0.944	0.798	0.945	0.801	0.569	0.533	0.781	0.981	1.616	0.961	1.146	1.158	0.913
1627	254.1	580.8	374.233	378.247	51.0574	110314	1	2	Unidentified												0.0286	0.325	4.46	0.24	0.654	4.797	4.6	1.621	0.414	0.899	0.952	1.894	4.726	5.94	1.177	0.834	2.798	0.411	1.85	6.642	5.313	3.139	3.104	0.607	2.945	2.57	0.464	0.201
1629	254.3	581.3	306.133	308.14	144.042	54710.6	1	1	Tier 1	HMDB00393	3-Hexenedioic acid	0.92	21.7								0.0857	0.824	1	0.956	0.751	0.99	1.091	1.279	0.827	1.245	1.272	0.73	1.295	0.77	1.144	0.908	1.334	0.722	0.916	0.88	1.047	0.952	1.394	1.281	1.099	1.405	1.002	1.476
1630	254.3	581.3	324.144	326.151	162.053	141686	1	1	Tier 2					AAA00093000	2-Dehydro-3-deoxy-L-fuconate/2-Dehydro-3-deoxy-L-rhamnonate	1.35	149.4				0.2286	NA	4.371	0.035	0.914	4.014	3.897	0.653	NA	0.492	2.837	NA	4.21	0.958	0.285	NA	1.777	1.321	0.416	2.079	4.636	1.262	0.296	0.464	2.761	0.107	0.179	7.587
1633	254.6	582.3	292.154	294.161	130.063	18108.5	1	1	Tier 3 zero-reaction									6	48	583	0.1143	1.127	0.862	1.141	1.263	0.765	0.906	1.182	0.864	0.937	1.719	0.722	0.827	0.933	1.314	0.904	1.117	1.234	1.077	0.913	0.661	1.001	1.201	1.47	0.823	1.167	1.162	1.088
1634	254.8	582.7	352.139	354.145	190.047	33279.5	1	1	Tier 2					AAA01044000	3-Dehydroquinate	1.71	139.1				0	0.458	0.662	0.417	0.607	0.648	0.711	0.722	0.445	0.613	0.946	0.759	0.529	0.609	0.781	0.736	0.903	0.433	0.67	0.666	0.619	0.715	0.752	0.771	0.875	1.107	0.61	1.282
1635	254.9	583.1	344.149	346.155	182.057	33388	1	1	Tier 2					AAA00929000	3-(2,3-Dihydroxyphenyl)propanoate	2.46	163.4				0.1143	0.374	0.398	0.37	0.343	0.326	3.199	0.627	0.373	0.364	1.031	0.381	0.624	0.386	2.678	0.408	2.301	0.324	0.273	0.509	2.188	0.445	0.351	0.438	0.619	0.479	0.334	4.691
1636	255	583.4	355.127	357.134	193.035	5576	1	1	Tier 2					AAA00885000	5,6-Dihydroxyindole-2-carboxylate	7.63	211.4				0.1143	0.932	0.948	1.144	0.707	1.251	1	1.419	0.833	0.948	0.981	0.54	0.897	0.729	0.631	0.672	0.989	0.739	0.678	0.777	0.993	0.909	1.089	1.169	1.335	1.37	0.891	1.483
1637	255	583.4	324.693	326.698	325.203	6714	2	2	Tier 3 one-reaction									0	1	124	0.1429	0.89	1.515	1.307	0.779	1.56	1.874	2.403	1.357	1.394	1.556	0.619	1.774	1.028	1.27	1.316	1.5	0.821	0.919	1.03	1.1	0.83	1.706	1.41	1.369	1.409	0.868	1.034
1638	255.3	584.1	450.268	452.278	288.177	4896	1	1	Tier 3 one-reaction									0	2	53	0.2571	8.898	2.418	20.042	NA	0.719	1.038	3.016	3.893	2.007	3.337	NA	0.776	NA	NA	0.894	1.077	6.548	NA	0.816	0.864	5.685	0.862	15.534	1.514	4.481	2.092	11.678
1639	255.3	584.1	338.158	340.165	176.067	5086	1	1	Tier 3 zero-reaction									3	35	466	0.1429	1.43	0.818	NA	0.421	0.687	1.373	0.853	0.864	0.481	3.612	0.375	0.827	0.567	0.741	0.426	1.028	0.723	0.633	1.013	1.006	1.051	0.678	1.398	0.926	1.641	1.065	3.815
1640	255.4	584.4	490.212	492.219	328.12	21313.1	1	1	Tier 3 one-reaction									0	3	188	0.1143	1.378	0.873	1.277	1.23	0.986	0.773	1.086	1.393	1.099	1.619	1.167	0.943	0.833	1.068	0.976	1.075	1.351	0.83	0.747	0.656	0.89	0.987	1.455	0.823	1.45	1.339	1.305
1641	255.6	585	278.139	280.145	116.047	163655	1	1	Tier 2					AAA00731000	5-Oxopentanoate	0.92	215.9				0	0.303	1.17	0.259	0.432	1.46	1.389	0.865	0.864	0.566	1.361	0.41	1.402	0.92	1.44	0.253	1.291	0.42	0.493	0.781	1.2	1.072	1.365	0.994	1.205	1.292	0.525	2.777
1642	255.7	585.3	352.211	354.214	190.119	15445	1	1	Tier 3 one-reaction									0	2	142	0.1429	0.585	0.333	0.608	0.295	0.241	0.219	0.202	0.558	0.174	0.482	0.215	0.595	0.154	0.568	0.254	0.161	0.998	0.154	0.249	0.31	0.591	0.181	0.762	0.357	0.438	0.379	NA
1645	256.1	586.6	277.063	279.07	114.972	6866.67	1	1	Tier 3 only two-reaction									0	0	45	0.1429	2.189	0.406	2.549	0.258	0.661	0.238	0.531	1.364	0.591	1.104	0.522	0.764	1.031	0.609	0.752	0.44	1.243	1.041	0.314	0.359	0.751	0.637	2.123	0.562	0.489	1.986	NA
1646	256.3	587	473.244	477.256	150.068	19962.8	1	2	Tier 3 zero-reaction									6	31	335	0.2	NA	3.109	2.423	0.858	4.34	1.037	4.651	2.049	4.628	4.031	1.254	5.186	2.376	3.822	1.055	4.051	0.02	1.616	1.888	1.883	1.956	5.246	2.759	4.14	2.53	NA	0.294
1648	256.4	587.4	336.18	338.186	174.089	24982.2	1	1	Tier 3 zero-reaction									2	29	368	0.1143	1.077	0.454	0.842	0.771	0.338	0.528	0.558	0.637	0.304	1.157	0.457	0.397	0.224	0.427	0.435	0.549	0.993	0.4	0.227	0.219	0.34	0.284	0.484	0.31	0.505	0.519	1.392
1649	256.5	587.7	446.254	450.27	123.079	16583.3	1	2	Tier 3 one-reaction									0	3	135	0.1429	1.84	2.845	0.926	NA	2.704	2.502	1.433	1.618	2.162	1.166	1.409	2.498	3.169	1.531	1.984	1.455	2.505	1.617	2.395	3.754	3.432	2.793	1.215	1.496	1.776	0.674	0.769
1650	256.6	587.9	496.318	500.331	173.142	7258.25	1	2	Tier 3 one-reaction									0	8	125	0.1143	1.96	1.495	2.06	1.035	1.393	1.046	1.208	1.828	1.301	2.273	1.008	1.222	0.969	1.031	1.144	1.373	1.481	0.833	1.165	0.741	2.392	1.777	3.131	0.9	2.212	1.929	1.971
1651	256.6	588	446.254	448.262	284.163	4995.14	1	1	Tier 3 one-reaction									0	3	113	0.1143	5.098	2.373	3.472	0.779	2.2	1.874	1.389	2.943	1.269	2.055	0.994	2.689	1.582	1.095	0.857	0.927	7.461	1.098	1.429	2.279	5.984	1.849	4.097	1.187	3.216	1.738	2.542
1657	257.1	589.3	346.127	348.134	184.035	28410.3	1	1	Tier 3 one-reaction									0	1	25	0.0571	2.846	2.805	0.983	2.106	3.188	2.86	0.763	1.242	0.442	2.376	2.066	2.746	0.843	0.291	2.149	1.484	2.465	0.405	3.127	3.042	2.092	0.285	0.725	1.894	0.196	0.195	5.136
1658	257.1	589.3	285.123	287.13	123.032	818060	1	1	Tier 2					AAA01636000	Nicotinate	0.26	185.4				0.0571	1.131	0.94	0.995	0.695	0.464	0.775	1.35	0.966	1.532	1.152	0.911	1.019	0.925	1.533	1.176	0.861	1.13	0.833	0.688	0.446	0.817	1.582	0.828	0.813	0.828	1.358	1.173
1665	257.5	590.4	378.715	382.728	55.5395	261530	1	2	Unidentified												0	1.402	2.96	0.482	0.847	2.309	2.667	1.092	1.144	1.775	0.183	3.007	3.679	4.152	0.211	2.278	0.567	2.188	0.859	3.289	5.643	2.846	2.304	0.653	0.804	1.741	0.352	0.262
1668	257.7	591.1	386.232	388.239	224.141	17012.5	1	1	Tier 3 one-reaction									0	4	134	0.0857	1.075	0.474	0.501	0.568	1.313	0.678	0.633	0.628	0.396	0.787	0.613	0.683	1.764	0.536	0.47	0.539	0.927	0.489	2.106	0.65	3.239	0.679	1.716	0.757	2.001	0.563	1.107
1669	257.8	591.2	551.323	555.337	228.148	11141.5	1	2	Tier 3 zero-reaction									2	3	84	0.1143	0.442	1.932	0.971	1.121	1.546	2.556	2.331	1.507	2.658	1.052	1.445	1.728	1.479	3.521	1.84	1.438	0.837	1.026	1.201	0.889	0.811	2.474	1.143	1.638	1.021	1.104	0.803
1671	258	591.8	316.118	318.125	154.026	77394.8	1	1	Tier 3 zero-reaction									3	13	305	0.1429	0.08	0.566	0.168	0.054	1.376	5.865	0.695	0.134	0.286	0.482	0.088	0.647	0.492	0.557	0.082	1.192	NA	0.152	0.662	4.92	0.71	0.274	0.794	1.145	0.286	0.166	4.157
1672	258.1	592.1	426.081	428.085	263.99	30864.1	1	1	Tier 3 only two-reaction									0	0	41	0.1143	0.169	0.451	0.188	0.169	0.493	0.605	0.624	0.23	0.386	0.49	0.354	0.597	0.475	0.264	0.4	0.546	0.11	0.36	0.483	0.64	0.851	0.557	0.908	0.727	1.182	0.22	0.605
1673	258.1	592.2	243.996	246.002	81.9052	70092.5	1	1	Unidentified												0.1429	1	0.282	2.732	0.162	0.324	0.169	0.288	1.21	0.359	0.724	0.214	0.314	0.317	0.28	0.345	0.348	0.692	0.412	0.276	0.341	1.217	0.344	2.1	0.314	1.184	0.762	1.009
1674	258.1	592.3	294.17	296.176	132.078	51992.4	1	1	Tier 3 zero-reaction									9	43	457	0.1143	0.799	0.769	0.958	0.733	0.848	0.721	1.524	1.082	0.744	0.81	0.709	0.785	0.677	1.149	1.007	0.668	0.874	0.758	0.838	1.323	0.856	1.049	1.097	1.457	0.939	0.927	0.89
1680	258.6	593.6	339.136	341.143	177.044	7352	1	1	Tier 2					AAA00656A01	N-Acetyl-L-Homocysteine	4.2	125.2				0.1143	1.067	1.076	1.161	0.661	0.605	0.757	1.316	1.021	0.731	1.164	0.64	0.87	0.658	0.961	0.82	0.684	1.532	0.576	0.484	0.63	0.965	1.008	1.12	0.76	0.708	1.221	0.627
1681	259	594.7	408.245	410.253	246.154	32730.5	1	1	Tier 3 only two-reaction									0	0	7	0.1429	0.773	0.226	1.647	NA	0.12	0.095	0.21	0.728	0.299	0.345	0.103	0.165	0.193	0.158	0.126	0.115	1.108	0.123	0.14	0.11	0.396	0.162	1.169	0.139	0.175	0.756	0.278
1683	259.1	595.1	388.175	390.182	226.084	10256	1	1	Tier 3 one-reaction									0	12	271	0.1143	6.052	0.764	2.529	4.149	0.734	0.691	0.791	2.528	0.584	1.613	2.259	0.914	0.842	0.951	1.725	1.001	6.781	1.374	0.622	0.681	1.142	0.868	1.899	0.649	0.953	1.719	1.855
1687	259.2	595.3	307.165	309.172	145.074	28423.9	1	1	Tier 2					AAA00744000	(S)-5-Amino-3-oxohexanoic acid	1.25	51.1				0.0857	1.991	0.711	1.025	0.865	0.912	0.447	0.696	1.307	0.62	0.569	1.099	1.106	0.611	0.851	1.365	0.45	2.465	0.794	0.426	0.468	1.307	0.64	0.668	0.654	0.633	1.083	0.42
1690	259.5	596	446.181	448.188	284.09	3947.33	1	1	Tier 3 zero-reaction									1	23	372	0.2571	NA	0.98	NA	0.252	1.011	1.16	0.688	NA	0.881	1.236	NA	1.062	1.131	0.618	NA	0.76	1.082	0.373	1.19	0.838	1.943	0.621	1.556	0.545	1.043	0.545	4.386
1691	259.7	596.7	269.157	271.164	214.132	5480	2	2	Tier 3 zero-reaction									1	7	115	0.1143	0.709	1.135	0.894	0.813	1.166	1.163	1.166	0.722	1.237	1.574	0.527	1.297	0.805	0.817	0.8	1.273	1.036	1.061	0.99	1.184	0.674	1.433	1.143	1.438	1.005	0.933	1.034
1693	260	597.5	354.207	356.213	192.116	25467.6	1	1	Tier 3 one-reaction									0	10	102	0.2	NA	0.869	0.758	NA	1.383	1.238	1.662	0.617	1.194	2.283	NA	1.36	1.391	0.951	NA	1.409	NA	1.41	1.542	0.694	1.498	1.667	1.745	1.219	1.534	1.478	3.767
1694	260	597.6	430.259	432.266	268.168	210929	1	1	Tier 3 one-reaction									0	5	103	0.1143	0.315	0.979	0.232	0.434	1.047	0.983	1.215	0.436	0.858	1.646	0.439	1.154	0.969	0.945	0.343	1.867	0.52	0.987	0.872	1.155	1.387	1.227	1.498	1.412	1.753	0.994	0.303
1695	260.2	598.1	440.255	444.268	117.079	24003.3	1	2	Tier 3 zero-reaction									5	38	484	0.0857	0.95	2.446	0.699	0.77	2.46	0.91	1.455	1.205	0.93	0.572	1.169	3.343	2.026	1.055	1.555	0.965	1.731	1.086	1.147	0.928	3.164	1.667	0.796	1.381	1.271	1.128	0.313
1696	260.2	598.1	540.261	544.276	217.086	5434	1	2	Tier 3 one-reaction									0	4	145	0.1143	0.243	1.359	1.109	0.377	2.22	2.117	2.181	0.654	2.018	1.739	0.618	1.889	1.314	1.991	0.784	1.812	0.19	0.906	1.575	1.439	1.072	1.979	0.905	1.72	1.017	0.679	1.816
1697	260.3	598.3	490.187	492.194	328.095	14207.2	1	1	Tier 3 one-reaction									0	18	413	0.1143	5.05	0.504	2.351	3.46	0.942	0.472	1.224	1.612	1.65	1.052	1.097	1.08	0.89	0.573	0.997	0.526	5.195	0.968	0.382	0.31	0.958	0.885	1.392	0.82	0.83	1.814	1.438
1699	260.3	598.3	310.105	312.111	148.013	7357	1	1	Tier 3 only two-reaction									0	0	66	0.1429	1.47	1.246	1.687	1.565	1.709	0.445	1.282	1.327	1.011	0.552	1.263	0.787	2.473	0.705	1.206	0.363	1.073	2.298	0.395	0.439	1.371	1.05	1.401	0.868	0.421	2.01	NA
1701	260.4	598.7	351.134	353.142	189.042	91766	1	1	Tier 3 zero-reaction									1	8	124	0.0286	0.404	0.558	0.304	0.39	0.428	0.63	0.51	0.2	0.276	0.69	0.024	0.419	0.397	0.533	NA	0.593	0.351	0.441	0.533	0.744	0.454	0.134	0.593	0.653	0.748	0.64	0.575
1702	260.4	598.8	448.269	450.276	286.178	99934	1	1	Tier 3 one-reaction									0	7	127	0.1143	0.522	0.932	0.262	0.513	1.003	0.918	1.17	0.513	0.767	1.458	0.474	1.191	0.877	0.899	0.353	1.545	0.557	0.904	0.82	1.114	1.258	1.1	1.355	1.257	1.578	0.868	0.418
1704	260.5	599.1	329.147	331.154	167.055	8025.5	1	1	Tier 3 only two-reaction									0	0	10	0	2.479	1.293	1.428	1.137	1.413	0.709	1.09	1.682	0.95	1.137	1.092	1.907	1.083	0.833	1.985	0.759	3.256	1.081	0.776	0.696	1.742	0.979	1.372	1.069	1.234	1.253	1.063
1705	260.6	599.2	375.134	377.141	213.042	56398.2	1	1	Tier 3 only two-reaction									0	0	80	0.1429	1.271	2.003	1.156	0.684	0.624	0.445	1.104	1.586	1.128	0.569	1.049	1.43	1.07	0.472	1.256	0.666	1.95	0.901	0.412	0.255	1.098	1.901	0.94	0.664	0.837	1.682	NA
1710	261.1	600.5	353.15	355.159	191.058	29043.3	1	1	Tier 3 zero-reaction									1	16	218	0.2857	2.107	1.508	NA	1.978	1.058	0.406	0.877	1.534	1.023	0.984	1.173	0.469	0.72	0.623	1.369	0.624	2.802	0.914	0.513	NA	NA	1.852	NA	0.886	1.208	1.271	NA
1711	261.2	601	390.228	392.238	228.137	25346	1	1	Tier 3 zero-reaction									1	5	155	0.1429	0.739	0.822	0.726	0.432	0.902	1.414	0.996	NA	0.937	1.623	0.356	1.021	0.854	1.008	0.413	1.687	0.605	0.803	1.152	1.297	0.974	1.223	0.848	1.329	1.016	1.124	3.464
1712	261.8	602.5	231.113	233.119	69.0214	30614.4	1	1	Tier 3 one-reaction									0	3	162	0.1143	0.167	1.639	0.657	0.099	1.119	0.751	0.836	0.817	0.859	0.407	0.269	1.883	0.895	0.834	0.359	0.631	0.188	0.516	1.028	0.883	1.361	1.358	0.837	0.962	1.199	1.063	0.817
1713	261.9	602.8	410.253	412.26	248.162	68317.2	1	1	Tier 3 one-reaction									0	2	95	0.1143	1.115	0.832	0.482	0.826	1.035	1.174	1.108	0.753	0.579	1.561	0.706	0.947	0.715	0.609	0.792	1.017	1.177	0.751	0.718	0.761	1.705	0.961	1.696	0.875	1.928	0.851	2.04
1714	261.9	602.8	410.217	412.222	248.126	12410.7	1	1	Tier 3 zero-reaction									1	5	308	0.0571	0.884	0.367	0.852	0.366	0.46	0.205	0.356	0.558	0.289	1.129	0.252	0.341	0.244	0.507	0.426	0.39	0.371	0.354	0.375	0.276	0.896	0.454	1.928	0.635	1.123	0.944	1.611
1715	261.9	603	418.197	420.203	256.105	5208.5	1	1	Tier 3 zero-reaction									1	9	399	0.0857	0.468	0.986	0.709	0.286	1.093	1.111	1.429	0.523	0.983	1.424	0.303	1.202	0.706	0.786	0.377	1.195	0.881	0.78	0.935	1.088	0.755	1.078	1.263	1.315	0.977	1.035	1.994
1716	262.2	603.8	234.17	236.178	72.0787	15358	1	1	Tier 3 only two-reaction									0	0	6	0.1714	0.191	2.41	0.245	NA	1.836	0.814	0.327	0.433	0.517	0.242	0.91	1.953	5.94	0.338	0.372	3.394	1.956	1.098	0.365	0.754	0.152	1.87	0.266	1.169	1.836	0.801	NA
1720	262.5	604.6	343.163	345.169	181.072	111706	1	1	Tier 2					AAA00285000	L-Tyrosine	6.86	50.8				0.0857	0.339	1.531	0.299	0.149	1.588	0.403	1.173	0.466	0.525	1.151	0.319	2.122	0.989	0.341	0.394	0.511	0.702	0.604	1.801	0.83	2.3	0.676	1.553	1.292	2.072	0.499	1.011
1721	262.5	604.7	456.742	460.756	133.567	26826	1	2	Unidentified												0.1429	0.422	0.494	1.583	NA	0.567	0.302	0.528	1.321	0.779	0.342	0.183	0.424	0.476	0.423	0.321	0.389	0.651	0.422	0.377	0.368	0.815	0.897	1.707	0.559	0.972	1.076	0.335
1723	262.6	604.9	327.134	329.142	165.043	5478	1	1	Tier 3 zero-reaction									3	17	297	0.0857	0.283	1.093	0.578	0.262	1.027	1.291	1.284	0.445	0.934	1.287	0.28	1.341	0.822	0.956	0.462	1.118	0.255	0.552	0.922	1.391	1.093	1.426	1.349	1.136	0.865	0.633	1.25
1724	262.6	604.9	396.264	400.278	73.0888	860159	1	2	Tier 3 one-reaction									0	8	196	0	0.289	3.282	0.573	0.276	2.762	1.258	0.438	0.536	1.121	0.289	1.584	2.325	5.94	0.229	0.509	6.873	2.252	3.236	0.503	0.768	0.175	2.589	0.178	1.755	2.383	0.9	0.075
1725	262.8	605.3	388.139	390.146	226.048	28913.9	1	1	Tier 3 zero-reaction									2	13	177	0.1143	1.645	0.888	3.329	0.702	1.108	0.619	0.895	1.429	0.758	1.833	0.496	0.724	0.76	0.821	0.458	1.066	1.466	0.983	0.544	0.443	1.468	0.857	2.507	0.83	1.756	1.693	3.007
1728	263.1	606.3	437.292	441.306	114.116	4934	1	2	Tier 3 one-reaction									0	1	76	0.2	0.544	3.729	NA	0.549	4.077	3.548	1.621	0.526	0.97	1.151	NA	4.259	3.313	1.142	0.736	2.572	0.567	1.717	4.324	3.69	3.224	2.769	0.817	2.36	2.641	0.651	NA
1730	263.2	606.7	321.18	323.187	159.088	112596	1	1	Tier 3 zero-reaction									6	41	442	0.1143	0.488	1.672	0.496	0.276	1.387	0.393	1.288	0.36	0.477	1.104	0.231	2.419	1.085	0.213	0.278	0.453	0.502	0.492	1.664	0.774	2.428	0.466	1.53	1.267	2.021	0.499	0.844
1733	263.3	606.8	383.162	385.169	221.071	12480	1	1	Tier 3 one-reaction									0	39	503	0.1143	0.876	1.469	1.185	0.621	1.113	2.09	1.252	0.849	1.238	1.848	0.428	1.635	0.683	1.033	0.469	1.297	0.713	0.729	0.802	0.928	1.898	0.865	1.805	1.557	1.53	1.006	2.195
1734	263.3	606.8	531.305	535.319	208.13	8747.11	1	2	Tier 3 only two-reaction									0	0	74	0.1143	0.944	0.376	0.8	0.996	0.642	0.531	0.631	0.358	0.69	0.75	0.417	0.51	0.469	0.374	0.368	0.563	0.798	0.604	0.83	0.28	0.571	0.64	0.355	0.594	0.919	0.429	1.029
1739	263.7	608.1	317.15	319.157	155.058	61633	1	1	Tier 3 one-reaction									0	24	390	0.2857	0.159	NA	0.116	NA	0.76	3.286	1.913	NA	NA	1.563	NA	2.765	0.437	1.118	NA	0.367	1.729	0.51	1.192	2.517	1.196	0.408	1.172	0.752	0.497	0.243	1.125
1740	263.9	608.6	475.209	479.221	152.034	15029.2	1	2	Tier 3 zero-reaction									3	7	158	0.1143	1.663	0.361	1.465	0.302	0.247	0.232	0.321	1.263	0.218	0.509	0.29	0.342	0.229	0.573	0.503	0.212	2.676	0.201	0.14	0.115	0.345	0.378	0.731	0.21	0.509	1.017	0.493
1745	264.3	609.8	404.242	406.25	242.151	15789.8	1	1	Tier 3 one-reaction									0	5	153	0.1143	1.277	0.766	0.556	0.928	0.996	1.114	1.048	0.961	0.604	1.247	0.702	0.924	0.704	0.601	0.714	1.124	1.053	0.686	0.852	0.771	1.74	0.995	1.811	0.696	2.331	0.841	1.766
1746	264.3	609.8	351.191	353.198	189.1	127208	1	1	Tier 3 one-reaction									0	28	560	0.1429	0.088	2.518	NA	0.161	2.164	0.262	1.332	0.117	0.203	1.473	0.042	3.254	1.741	0.209	0.065	0.581	0.168	0.343	1.653	0.95	2.122	0.131	1.209	1.653	1.467	0.112	0.986
1754	264.8	611.2	374.232	378.247	51.0565	260404	1	2	Tier 3 only two-reaction									0	0	1	0.0857	0.432	4.529	0.568	0.754	4.908	4.574	1.671	0.478	0.971	1.002	1.967	4.827	5.94	1.263	0.903	2.916	0.5	1.885	6.642	5.405	3.209	3.267	0.722	3.112	2.672	0.507	0.258
1757	265.3	612.5	361.094	363.1	199.003	3636	1	1	Tier 3 one-reaction									0	2	47	0.2286	2.328	0.532	1.682	1.756	0.468	NA	0.857	1.297	1.095	2.011	1.338	0.795	0.668	1.485	2.174	1.207	1.865	1.61	0.504	NA	1.228	1.413	NA	0.55	0.888	1.149	NA
1758	265.3	612.5	388.246	390.256	226.155	44164	1	1	Tier 3 only two-reaction									0	0	23	0.1143	2.29	1.049	1.134	1.327	0.27	0.812	1.174	1.831	1.065	1.144	1.459	1.065	0.565	0.467	1.503	0.852	2.014	0.931	0.362	0.299	1.894	1.024	1.662	0.614	1.951	1.154	0.785
1759	265.3	612.6	345.121	347.127	183.03	89262.8	1	1	Tier 3 one-reaction									0	16	225	0.1429	2.342	0.579	2.423	2.478	0.493	0.05	0.902	2.061	1.058	1.646	1.905	0.706	0.528	1.611	2.223	1.638	2.406	1.56	0.431	0.177	0.505	1.409	0.894	0.581	1.29	1.147	NA
1760	265.7	613.7	454.27	458.284	131.095	522047	1	2	Tier 3 zero-reaction									6	36	394	0	0.876	2.234	0.813	1.138	1.816	1.059	1.346	1.324	1.318	0.357	2.209	2.378	2.058	1.602	2.484	0.752	1.805	1.09	1.276	0.922	1.25	1.853	0.96	1.378	1.211	1.29	0.169
1761	265.7	613.7	411.275	415.289	88.1	24113.1	1	2	Tier 3 zero-reaction									1	5	80	0	1.067	0.737	1.363	0.724	0.968	3.359	1.715	0.955	1.187	2.05	2.219	1.11	1.335	5.279	1.813	1.679	0.968	1.015	3.379	7.516	1.106	1.461	0.521	3.258	1.168	0.894	1.294
1762	265.7	613.7	588.346	592.361	265.171	35772.7	1	2	Tier 3 one-reaction									0	1	14	0.1143	0.074	0.054	0.116	0.065	0.091	0.377	0.157	0.085	0.103	0.183	0.252	0.089	0.138	0.557	0.172	0.178	0.076	0.105	0.337	1.141	0.077	0.11	0.032	0.311	0.076	0.059	0.105
1764	266.1	614.9	294.676	296.683	265.17	20432.5	2	2	Tier 3 one-reaction									0	3	75	0.1143	0.064	0.045	0.114	0.065	0.071	0.375	0.141	0.084	0.093	0.19	0.214	0.084	0.125	0.494	0.144	0.171	0.071	0.094	0.316	0.926	0.083	0.119	0.037	0.407	0.069	0.069	0.107
1766	266.2	615.2	508.198	510.207	346.107	4756.5	1	1	Tier 3 one-reaction									0	6	156	0.1143	1.591	0.937	2.351	0.782	0.738	2.234	1.112	1.457	0.661	1.184	0.584	0.891	0.611	1.664	0.798	0.938	1.247	0.726	0.851	0.955	1.175	1.032	2.335	0.939	1.73	1.115	4.883
1767	266.2	615.2	492.201	494.209	330.109	8234.5	1	1	Tier 3 zero-reaction									1	16	536	0.1143	11.084	0.569	5.038	3.256	0.966	0.589	1.197	4.725	1.5	2.817	1.823	0.991	0.739	0.835	1.899	1.222	9.735	1.715	0.576	0.416	1.318	1.019	3.853	1.064	1.563	2.338	2.279
1771	266.3	615.5	260.151	262.158	196.12	7683.67	2	2	Tier 3 one-reaction									0	9	166	0.1714	NA	1.449	NA	0.41	1.381	2.725	0.836	0.198	0.322	1.371	0.64	1.91	1.934	0.476	0.341	3.114	0.362	0.492	2.268	3.764	1.318	0.964	0.622	2.793	1.263	0.389	1.355
1772	266.5	615.9	398.268	400.278	236.177	59838	1	1	Tier 3 zero-reaction									1	0	171	0.0286	0.032	0.172	0.037	0.088	0.156	0.082	0.051	0.035	0.071	0.037	0.088	0.127	0.622	0.026	0.037	0.326	0.113	0.166	0.054	0.086	NA	0.119	0.046	0.11	0.104	0.046	1.746
1773	266.5	616	497.277	501.289	174.101	6579.33	1	2	Tier 3 zero-reaction									1	35	280	0.1143	2.963	0.386	3.198	0.986	0.743	0.52	0.519	3.036	0.963	1.806	0.693	0.658	0.595	1.349	0.564	0.451	2.748	0.569	0.747	0.568	1.387	0.649	1.782	0.76	0.861	2.521	2.389
1775	266.5	616.1	323.139	325.146	161.048	251939	1	1	Tier 3 zero-reaction									3	14	167	0.0286	2.545	0.563	2.166	2.288	0.509	0.113	0.893	1.886	0.97	1.581	1.766	0.634	0.57	1.574	2.488	1.535	2.461	1.718	0.353	0.191	0.492	1.357	1.011	0.544	1.264	1.145	0.046
1776	266.6	616.3	547.293	551.307	224.118	21462.4	1	2	Tier 3 one-reaction									0	10	264	0.1143	0.868	1.567	0.635	0.113	1.995	3.199	0.886	0.846	0.569	1.374	0.171	2.121	2.262	0.272	0.146	3.348	0.415	0.522	2.271	3.204	1.059	1.136	0.911	3.479	1.136	0.379	1.643
1777	266.8	617	247.18	249.186	85.0883	334189	1	1	Tier 3 one-reaction									0	5	191	0.1143	0.966	1.95	0.83	1.126	1.616	1.251	1.257	1.357	1.277	0.369	1.637	2.086	1.672	1.569	2.123	1.294	1.858	1.102	1.112	0.897	1.181	1.818	0.656	1.263	1.167	1.349	0.164
1779	267.1	617.6	290.139	292.146	128.047	7559	1	1	Tier 3 one-reaction									0	32	514	0.1143	1.828	0.794	1.435	1.613	0.72	0.729	1.152	1.554	1.023	0.944	1.268	0.876	0.636	1.036	1.656	1.014	1.688	0.98	0.603	0.595	1.222	1.096	1.69	0.866	1.7	1.24	1.084
1781	267.2	618	305.186	307.192	143.094	97995.1	1	1	Tier 3 zero-reaction									1	19	347	0.1143	0.918	1.714	0.778	0.983	1.451	0.975	1.217	1.205	1.245	0.382	1.744	1.741	1.517	1.459	2.042	0.681	1.665	0.96	0.999	0.867	1.264	1.625	0.665	1.218	0.944	1.188	0.212
1782	267.4	618.5	406.258	408.265	244.167	75846.7	1	1	Tier 3 zero-reaction									1	7	125	0.1143	2.201	0.772	1.188	1.277	0.276	0.402	0.88	1.648	0.849	0.977	1.217	0.888	0.413	0.319	1.34	0.655	1.773	0.686	0.313	0.268	1.568	0.697	1.55	0.507	1.689	0.951	0.598
1784	267.4	618.6	508.204	510.212	346.113	5519.25	1	1	Tier 3 one-reaction									0	7	206	0.0857	2.633	0.854	2.69	0.718	0.712	0.438	0.536	1.795	0.548	1.282	0.575	0.621	0.454	1.111	0.607	0.82	2.592	0.557	0.47	0.368	1.633	0.714	3.192	0.634	1.559	1.317	1.72
1785	267.6	619	227.638	229.645	131.094	1.09386e+06	2	2	Tier 3 zero-reaction									6	36	394	0.0571	0.824	1.895	0.808	1.015	1.689	0.957	1.207	1.341	1.19	0.367	1.949	2.24	1.917	1.437	2.318	0.685	1.644	0.997	1.121	0.881	1.173	1.647	0.607	1.251	1.091	1.233	0.167
1786	267.6	619.1	446.252	448.263	284.161	7308	1	1	Tier 3 one-reaction									0	3	123	0.1143	2.858	1.391	2.201	0.815	1.298	1.192	1.171	1.831	1.081	2.036	0.973	1.217	0.931	0.852	0.946	1.098	2.408	0.808	1.096	1.245	2.493	1.289	2.802	1.031	1.551	1.619	2.674
1787	267.6	619.1	392.243	394.25	230.152	308785	1	1	Tier 3 zero-reaction									1	10	149	0.1143	1.286	0.758	1.699	0.646	0.753	0.331	0.786	0.943	0.86	1.014	0.523	0.848	0.429	0.551	0.58	0.758	1.094	0.835	0.292	0.471	0.558	0.851	0.925	0.82	0.682	1.177	0.107
1788	267.6	619.2	218.633	220.64	113.084	892100	2	2	Tier 3 one-reaction									0	16	301	0.1143	0.898	2.09	0.788	1.091	1.77	1.027	1.28	1.353	1.268	0.369	1.99	2.251	2.049	1.5	2.426	0.728	1.816	1.061	1.105	0.943	1.202	1.727	0.63	1.324	1.164	1.227	0.176
1792	267.9	619.8	379.216	383.229	56.0401	20607	1	2	Unidentified												0	1.699	3.322	0.82	1.025	2.506	2.807	1.303	1.391	2.1	0.357	3.273	4.096	4.516	0.304	2.572	0.755	2.505	1.05	3.55	6.062	3.376	2.574	0.917	0.987	2.068	0.452	0.392
1793	267.9	619.9	348.215	350.224	186.124	5752	1	1	Tier 3 zero-reaction									1	17	207	0.1143	1.613	0.807	1.724	0.745	1.161	0.849	1.417	1.059	0.9	1.808	0.679	1.167	0.807	1.258	0.857	1.103	1.325	0.823	0.806	0.84	0.922	1.324	1.507	1.002	1.122	1.599	0.993
1794	268.1	620.5	275.175	277.182	113.084	620268	1	1	Tier 3 one-reaction									0	16	301	0	0.426	1.505	0.921	0.38	1.178	0.828	1.174	1.202	1.236	0.327	0.809	1.594	0.841	1.38	1.078	0.547	0.651	0.663	0.721	0.66	1.249	1.557	0.756	0.984	0.813	1.514	0.221
1795	268.1	620.7	356.221	358.229	194.13	30696.8	1	1	Tier 3 one-reaction									0	4	110	0.1429	0.717	0.634	1.287	0.432	0.587	0.679	0.67	0.611	0.711	0.872	0.43	0.715	0.393	0.652	0.431	0.768	0.677	0.59	0.309	0.533	0.383	0.676	0.639	0.706	0.474	0.918	NA
1796	268.3	621.1	422.254	424.261	260.162	6416	1	1	Tier 3 one-reaction									0	6	149	0.0571	1.557	1.23	0.734	0.989	1.062	0.728	0.751	1.051	0.56	1.184	1.01	1.037	0.749	1.079	0.698	0.523	1.078	0.703	0.719	1.058	1.354	1.282	2.023	0.832	2.301	0.758	1.378
1798	268.4	621.4	396.228	400.241	73.0525	12006.5	1	2	Tier 3 zero-reaction									3	18	409	0	9.384	2.238	2.786	4.645	1.248	0.908	1.197	5.14	1.084	0.695	5.16	1.349	3.992	2.255	5.611	1.235	17.73	2.684	1.192	0.44	0.978	2.557	0.994	0.769	1.282	2.109	0.63
1803	268.8	622.5	354.217	356.221	192.125	18445.6	1	1	Tier 3 one-reaction									0	8	137	0.1143	2.8	0.995	2.769	1.411	2.085	0.634	2.322	2.742	1.799	2.433	1.548	1.688	2.23	0.86	1.379	1.56	1.676	2.984	1.181	0.561	1.581	2.431	4.315	1.27	2.554	1.89	2.953
1804	268.8	622.6	277.118	279.125	115.027	119839	1	1	Tier 3 one-reaction									0	13	273	0.1143	0.723	0.855	1.326	1.047	1.054	1.426	1.45	0.646	1.13	1.171	0.726	0.821	0.933	1.741	0.974	1.434	0.775	1.147	0.767	1.004	0.509	1.677	0.676	1.425	0.79	1.462	1.193
1806	269.3	623.9	478.187	480.193	316.095	28772.2	1	1	Tier 3 one-reaction									0	10	252	0.0571	2.256	0.78	3.502	0.795	0.699	0.1	0.959	1.993	1.119	1.306	0.856	0.667	0.489	0.914	0.765	1.107	1.95	0.866	0.298	0.155	0.774	0.901	2.278	0.635	1.585	1.514	0.224
1807	269.3	624	306.17	308.176	144.079	16022	1	1	Tier 3 zero-reaction									1	28	443	0.1143	1.35	0.433	1.171	1.124	0.832	0.458	0.751	1.175	0.823	1.179	0.809	0.753	0.519	1.257	1.11	0.637	1.142	0.887	0.551	0.613	0.988	1.264	1.647	0.824	1.51	0.966	0.418
1811	269.5	624.5	378.715	382.728	55.5397	40564.8	1	2	Unidentified												0	1.39	2.952	0.536	0.867	2.198	2.627	1.113	1.162	1.787	0.203	2.979	3.769	3.978	0.215	2.278	0.579	2.043	0.873	3.295	5.628	2.835	2.289	0.659	0.886	1.765	0.352	0.301
1812	269.7	625.1	302.1	304.107	140.009	12793.3	1	1	Tier 3 one-reaction									0	1	15	0.1143	1.133	1.402	0.62	0.861	1.411	1.661	1.221	0.894	0.791	1.344	1.085	1.34	1.146	0.902	0.863	1.599	1.069	0.933	1.2	0.973	0.539	1.595	0.871	1.401	1.219	0.745	2.22
1813	270	625.9	302.136	304.143	140.044	21047	1	1	Tier 3 only two-reaction									0	0	13	0.0857	0.335	0.681	0.39	0.365	0.841	1.922	0.804	0.306	0.428	2.278	0.341	0.9	0.671	1.433	0.314	1.266	0.312	0.508	1.206	2.087	0.851	0.827	0.639	0.99	1.139	0.634	5.531
1817	270.4	627	439.15	441.157	277.059	12203.2	1	1	Tier 3 one-reaction									0	23	159	0.0857	2.674	0.843	1.65	1.021	0.931	1.042	1.174	1.034	0.931	1.503	0.651	1.154	0.806	0.984	0.538	1.332	2.47	1.103	0.775	0.887	0.912	1.192	1.109	1.359	1.132	1.475	1.476
1818	270.4	627	296.147	298.154	134.056	8044	1	1	Tier 2					AAA00717000	Isomer of (R)-2,3-Dihydroxy-3-methylbutanoate/2,3-Dihydroxy-3-methylbutanoate	7.17	163				0.1714	0.45	0.652	0.484	NA	1.304	1.33	0.577	0.469	0.619	0.56	0.188	0.569	0.515	1.447	0.525	0.335	0.504	0.532	1.162	1.839	0.73	0.84	0.785	0.993	0.425	0.905	NA
1821	270.5	627.4	470.264	474.277	147.088	4276	1	2	Tier 3 one-reaction									0	39	429	0.1429	1.095	1.583	1.615	0.692	0.876	1.581	2.009	1.935	0.97	2.481	0.649	1.504	2.936	0.894	1.02	0.982	2.456	0.923	3.81	1.685	7.118	1.182	NA	0.69	4.545	1.7	1.39
1823	270.8	628.3	386.233	388.242	224.142	12913	1	1	Tier 3 one-reaction									0	3	112	0.1143	0.729	0.484	0.356	0.787	0.838	0.604	0.598	0.536	0.42	0.921	0.52	0.578	1.063	0.362	0.491	0.633	0.647	0.492	1.323	0.519	2.264	0.716	2.186	0.736	1.841	0.657	1.349
1824	270.9	628.4	424.269	426.276	262.178	14521.8	1	1	Tier 3 one-reaction									0	3	74	0.1143	1.95	0.735	0.968	1.306	0.874	0.817	1.032	1.364	0.708	1.304	1.063	0.791	0.645	0.782	1.195	1.027	2.018	0.771	0.695	0.656	1.519	1.082	2.051	0.947	2.15	0.961	1.563
1829	271.2	629.2	562.292	566.306	239.117	6761.14	1	2	Tier 3 one-reaction									0	5	258	0.1143	1.022	1.95	0.976	0.949	1.751	1.486	1.496	0.754	1.481	1.386	0.802	1.444	2.741	2.597	1.036	1.525	0.988	2.572	1.988	1.106	0.755	2.586	0.567	1.358	0.792	1.294	0.694
1831	271.3	629.7	222.112	224.119	60.0208	6.50577e+06	1	1	Tier 1	HMDB00042	Acetic acid	1.61	29.7								0	1.288	0.882	1.198	1.165	0.893	0.913	1.049	1.287	1.143	1.459	1.166	0.8	0.948	1.183	1.239	1.154	1.192	0.957	0.781	0.71	0.789	1.156	1.023	0.789	1.244	1.056	0.885
1832	271.4	630	490.187	492.194	328.095	106299	1	1	Tier 3 one-reaction									0	11	320	0.0286	1.962	0.659	3.243	NA	0.733	0.413	0.855	2.081	0.89	1.232	0.649	0.524	0.509	0.893	0.688	0.742	1.612	0.802	0.304	0.214	0.849	0.823	2.017	0.74	1.135	1.336	1.337
1833	271.5	630.2	320.148	322.157	158.057	7936	1	1	Tier 3 zero-reaction									2	30	433	0.1143	1.121	0.879	1.151	0.933	1.206	0.957	1.138	1.044	1.147	1.136	0.823	1.051	0.792	1.197	0.902	1.373	1.053	0.971	0.862	0.903	1.391	1.125	1.707	1.075	1.461	1.009	1.415
1835	271.5	630.3	436.176	438.183	274.085	26018	1	1	Tier 3 zero-reaction									1	8	141	0	1.579	0.756	1.716	1.703	0.847	0.183	1.422	1.577	1.676	0.772	1.71	1.124	0.826	0.831	1.792	1.198	1.78	1.251	0.616	0.107	0.516	1.613	1.163	0.944	0.786	1.111	0.059
1837	271.8	631.1	367.127	369.134	205.035	9902	1	1	Tier 3 only two-reaction									0	0	66	0.0857	1.038	0.888	0.711	0.839	1.383	1.739	1.543	0.67	0.919	1.413	0.719	1.116	0.804	1.247	0.851	1.42	0.915	0.852	0.881	1.27	0.894	1.112	0.877	1.354	1.13	0.729	2.257
1840	272.2	632.2	432.272	434.281	270.181	6742	1	1	Tier 3 one-reaction									0	6	123	0.1714	2.613	0.99	3.206	1.193	0.796	0.571	1.244	1.879	1.63	1.718	1.285	1.428	0.579	0.771	1.444	1.545	2.92	1.163	0.543	0.46	NA	1.442	2.836	0.685	1.274	2.682	2.519
1841	272.3	632.4	448.267	450.276	286.176	18017.5	1	1	Tier 3 one-reaction									0	7	118	0.1143	1.446	0.895	1.598	0.881	1.008	0.838	1.247	1.146	1.002	1.703	0.767	1.105	0.851	1.133	0.765	1.135	1.062	1.025	0.749	0.848	0.965	1.223	1.298	1.05	1.394	1.294	1.517
1842	272.4	632.7	345.144	347.151	183.053	64476.8	1	1	Tier 3 zero-reaction									1	23	392	0	1.428	0.824	1.129	1.434	1.191	1.238	1.18	0.961	0.958	1.231	1.051	0.769	0.925	0.865	1.269	1.137	1.252	1.006	0.715	0.872	0.973	1.119	0.954	1.026	1.143	0.761	2.918
1846	272.6	633.3	454.27	458.284	131.095	458656	1	2	Tier 3 zero-reaction									6	36	394	0	0.928	2.206	0.82	1.142	1.829	1.073	1.343	1.444	1.347	0.375	2.165	2.302	2.045	1.614	2.485	0.768	1.86	1.091	1.262	0.977	1.262	1.847	0.653	1.398	1.147	1.319	0.192
1847	272.6	633.3	388.137	390.144	226.045	6012	1	1	Tier 3 one-reaction									0	1	54	0.1143	2.523	0.707	2.754	1.081	0.858	0.541	0.795	2.02	0.585	1.636	0.774	0.615	0.583	0.645	0.64	0.88	2.103	0.712	0.41	0.371	2.51	0.621	3.063	0.756	3.504	1.34	2.473
1851	272.9	634.2	392.243	394.249	230.151	29315.8	1	1	Tier 3 zero-reaction									1	10	154	0.1143	1.286	0.737	1.63	0.681	0.658	0.33	0.739	0.937	0.775	1.014	0.526	0.772	0.431	0.528	0.58	0.71	1.094	0.766	0.286	0.44	0.599	0.741	0.925	0.695	0.682	1.148	0.107
1852	272.9	634.3	353.149	355.156	191.058	300801	1	1	Tier 3 zero-reaction									1	16	220	0.0571	0.751	0.965	0.904	0.893	1.091	0.97	1.32	0.711	1.048	1.189	0.805	1.09	1.009	1.946	0.65	1.428	0.766	1.03	0.896	1.14	0.582	1.281	1	1.34	1.075	1.013	1.152
1853	273.1	634.7	366.155	368.161	204.063	96534.3	1	1	Tier 3 one-reaction									0	19	472	0.0571	3.834	0.491	1.437	1.389	0.519	0.379	0.489	2.963	0.292	1.242	1.042	0.343	0.342	0.407	0.885	0.532	3.107	0.358	0.277	0.304	3.453	0.271	5.38	0.476	5.386	0.707	2.17
1854	273.1	634.7	491.245	495.257	168.07	18253.6	1	2	Tier 3 only two-reaction									0	0	32	0.1714	0.643	0.844	0.422	NA	1.219	2.121	1.33	0.41	0.642	1.367	0.822	0.811	NA	1.975	0.625	1.747	0.778	1.926	1.08	NA	0.308	0.759	0.407	NA	0.585	0.749	0.894
1855	273.1	634.8	300.123	302.13	138.031	9368	1	1	Tier 2					AAA00278000	Isomer of 4-Hydroxybenzoate	2.9	115.9				0.1143	3.162	0.642	1.793	1.362	0.817	0.944	0.755	1.431	0.613	1.231	0.762	1.066	0.639	0.676	0.775	0.775	2.855	0.74	0.482	0.769	1.08	0.743	1.556	0.667	1.182	1.149	2.159
1857	273.4	635.7	275.173	277.18	113.082	48362	1	1	Tier 3 only two-reaction									0	0	1	0	0.384	1.473	0.877	0.351	1.239	0.858	1.171	1.086	1.188	0.372	0.622	1.663	0.832	1.348	0.89	0.55	0.567	0.645	0.788	0.8	1.442	1.484	0.796	1.065	0.84	1.388	0.256
1859	273.5	635.8	496.318	500.331	173.142	7211.27	1	2	Tier 3 one-reaction									0	8	125	0.1143	1.028	1.416	1.072	1.903	1.559	1.546	1.578	1.068	1.348	0.992	1.989	1.345	1.886	1.476	1.873	1.843	1.52	1.831	1.398	1.363	1.074	2.305	1.447	1.618	1.441	1.698	0.719
1861	273.6	636	316.151	318.159	154.06	21892	1	1	Tier 3 only two-reaction									0	0	23	0.1143	0.243	1.347	1.487	0.25	1.609	0.974	1.535	0.951	1.513	1.673	0.294	1.576	0.834	0.989	0.41	1.321	1.046	0.732	1.192	0.662	1.603	1.754	1.699	1.369	1.718	1.227	1.962
1862	273.6	636.1	375.131	377.138	213.04	47348.5	1	1	Tier 3 one-reaction									0	10	314	0.0571	0.769	1.012	0.998	0.793	1.01	1.003	1.299	0.687	1.024	1.164	0.707	0.986	0.981	1.827	0.701	1.24	0.926	0.941	0.831	1.165	0.755	1.209	1.155	1.178	1.023	1.053	1.159
1863	273.6	636.2	504.202	506.209	342.111	7022.67	1	1	Tier 3 one-reaction									0	13	278	0.1429	0.536	0.778	0.805	0.435	0.734	1.151	0.723	0.396	0.366	0.861	NA	1.451	0.337	0.26	0.199	0.4	0.959	0.236	0.929	0.811	0.764	0.572	1.421	0.357	0.612	0.596	0.625
1866	273.9	637	477.253	481.267	154.078	12561.8	1	2	Tier 3 only two-reaction									0	0	48	0	1.057	1.902	0.968	0.937	1.582	1.003	1.207	1.533	1.116	0.489	1.63	2.1	1.749	1.384	1.968	0.806	1.915	0.94	1.252	1.027	1.545	1.725	0.971	1.6	1.142	1.376	0.523
1869	274.2	638	374.16	376.167	212.069	17959.4	1	1	Tier 3 zero-reaction									1	12	284	0.0857	1.284	0.791	1.111	0.879	0.913	1.044	1.245	0.964	0.707	1.152	0.987	1.004	0.721	0.819	0.797	1.111	1.206	0.726	1.056	1.005	1.13	1.029	1.18	0.991	1.028	0.931	1.04
1871	274.5	638.7	338.161	340.168	176.069	12556	1	1	Tier 1	HMDB00402	2-Isopropylmalic acid	2.89	2.7								0.1714	0.834	0.752	NA	0.633	1.013	1.94	0.998	0.704	0.801	1.519	0.705	0.996	0.735	1.042	0.722	0.996	0.759	0.964	4.866	1.447	1.147	0.78	1.536	0.88	1.337	0.697	4.057
1872	274.5	638.7	488.171	490.181	326.08	26582.4	1	1	Tier 3 one-reaction									0	12	354	0.1143	2.095	0.401	1.758	0.803	0.601	0.46	0.477	1.464	0.39	1.534	0.698	0.284	0.495	0.974	0.63	0.753	1.39	0.673	0.249	0.358	0.625	0.585	1.619	0.522	0.519	0.923	1.355
1873	274.5	638.7	349.175	351.183	187.084	18894.7	1	1	Tier 2					AAA00737000	6-Acetamido-2-oxohexanoate	1.06	232.4				0.1143	0.661	0.622	0.388	0.322	1.097	0.814	1.312	0.328	0.268	1.95	0.266	1.283	1.203	0.231	0.32	1.739	0.379	0.386	1.352	1.373	1.25	1.525	0.553	1.579	1.19	0.253	2.332
1874	274.5	638.7	461.291	465.305	138.116	27042.8	1	2	Tier 3 one-reaction									0	3	70	0	1.199	1.028	1.299	1.561	1.149	2.018	1.728	3.836	1.715	1.212	1.542	1.951	1.377	2.859	1.224	1.351	1.137	1.833	1.964	2.473	0.76	2.502	0.682	2.488	0.889	5.696	21.868
1875	274.5	638.8	364.212	366.219	202.121	44346	1	1	Tier 3 zero-reaction									1	15	238	0.1143	0.984	0.86	1.119	0.649	0.993	0.989	0.957	0.847	0.577	1.433	0.615	0.905	0.772	0.661	0.635	1.309	0.677	0.881	0.727	0.821	1.254	1.077	1.882	1.019	1.207	0.936	1.517
1876	274.5	638.8	478.187	480.193	316.095	44223.2	1	1	Tier 3 one-reaction									0	11	340	0.0571	2.234	0.768	4.238	0.857	0.595	0.209	0.956	2.017	1.146	1.219	0.949	0.637	0.51	0.831	0.843	1.077	2.057	0.905	0.286	0.15	0.792	0.913	2.295	0.579	1.482	1.517	0.23
1878	274.6	639	398.217	402.226	75.0412	9516	1	2	Unidentified												0.1714	1.105	0.202	1.838	0.525	0.154	0.037	0.131	0.676	0.155	0.512	0.17	0.048	0.276	0.091	0.215	0.086	1.557	NA	0.305	0.15	2.189	0.197	1.647	0.234	0.248	0.795	1.7
1880	274.6	639.1	358.167	360.172	196.075	10008	1	1	Tier 3 zero-reaction									1	25	344	0.0571	3.003	0.913	1.516	1.12	0.94	0.842	1.118	1.316	1.094	1.421	0.98	1.12	0.697	1.268	1.086	1.072	1.915	0.969	0.753	0.583	0.997	1.387	1.642	1.028	1.507	1.368	1.312
1883	275.2	640.6	436.176	438.182	274.084	230191	1	1	Tier 3 zero-reaction									1	8	143	0	1.265	0.782	1.749	1.048	0.817	0.183	1.464	1.406	1.65	0.772	1.554	0.984	0.818	0.829	1.751	1.211	1.209	1.251	0.596	0.097	0.518	1.713	1.195	0.919	0.802	1.06	0.059
1885	275.3	641.1	293.157	295.164	262.132	8134	2	2	Tier 3 zero-reaction									2	5	110	0	1.137	0.998	1.304	1.113	1.386	1.848	1.663	1.233	1.302	1.883	1.013	1.454	0.94	1.619	1.071	1.562	1.254	1.245	1	1.789	1.158	1.582	1.705	1.432	1.24	1.023	2.049
1890	275.5	641.6	472.304	474.315	310.213	4260	1	1	Tier 3 one-reaction									0	23	400	0.2286	4.236	1.437	NA	0.923	1.498	1.697	1.637	NA	1.262	2.183	0.814	1.752	0.906	NA	0.947	1.276	NA	1.145	1.348	1.136	3.49	1.192	3.315	1.176	2.509	1.617	3.617
1892	275.5	641.6	363.101	365.107	201.01	18993.2	1	1	Tier 3 one-reaction									0	2	121	0.5714	NA	NA	4.031	NA	NA	0.979	NA	NA	1.286	NA	0.047	1.031	NA	NA	1.957	NA	NA	2.293	NA	NA	1.245	NA	2.355	1.653	NA	NA	1.976
1893	275.6	641.7	264.136	266.143	204.09	49521.9	2	2	Tier 3 zero-reaction									1	12	187	0	0.898	1.455	0.988	1.006	0.779	1.271	1.762	1.248	1.598	0.61	1.604	1.299	1.269	2.245	1.342	0.872	1.165	0.817	0.978	0.743	0.61	1.668	0.891	0.911	1.049	1.593	0.536
1899	275.6	641.8	349.154	351.161	187.063	18350	1	1	Tier 3 zero-reaction									1	8	82	0.1429	1.418	1.083	1.314	0.517	0.715	0.92	1.382	1.12	1.326	1.636	0.821	0.788	0.854	1.204	0.882	0.551	1.22	0.762	0.732	0.905	1.968	1.144	1.991	0.657	1.02	1.409	NA
1902	275.7	642	527.266	531.28	204.091	125231	1	2	Tier 3 zero-reaction									1	11	186	0.0857	1.342	2.089	1.171	1.343	1.062	1.851	2.386	1.621	2.644	0.836	2.538	1.657	1.778	2.744	2.011	1.114	1.718	1.114	1.247	0.751	0.674	2.473	0.791	1.231	1.266	1.751	0.335
1903	275.7	642.2	388.165	390.172	226.074	505170	1	1	Tier 3 one-reaction									0	8	130	0	1.42	0.623	1.386	1.652	0.628	0.786	1.578	1.636	1.158	1.468	1.606	0.779	0.549	1.548	1.922	1.63	1.332	0.843	0.536	0.704	0.74	1.171	1.123	1.171	1.195	0.591	0.76
1904	275.8	642.3	344.149	346.157	182.058	91814.2	1	1	Tier 1	HMDB00755	Hydroxyphenyllactic acid	0.11	28.5								0.1143	0.749	0.704	0.855	0.149	0.753	2.125	1.326	0.667	1.043	0.72	0.319	1.056	0.492	0.57	0.438	1.056	0.124	0.45	0.846	1.888	0.657	1.164	0.822	1.04	1.073	0.552	4.821
1906	275.8	642.4	410.147	412.154	248.056	72140	1	1	Tier 3 zero-reaction									1	6	207	0.0286	1.336	0.604	1.477	1.6	0.678	0.803	1.539	1.577	1.082	1.598	1.474	0.805	0.57	1.703	1.931	1.472	1.459	0.916	0.539	0.707	0.595	1.199	1.175	1.114	1.023	0.728	0.776
1907	275.9	642.5	349.212	351.219	187.12	26299.3	1	1	Tier 3 one-reaction									0	22	261	0	1.03	0.797	1.223	0.692	1.185	0.689	0.966	0.786	0.995	1.059	0.509	1.048	0.797	0.439	0.707	1.271	0.956	0.998	0.763	0.528	1.138	1.357	0.974	1.088	1.127	0.966	1.034
1908	275.9	642.6	406.22	408.23	244.129	6295.5	1	1	Tier 3 one-reaction									0	4	154	0.1143	3.017	0.998	2.875	1.007	1.076	0.581	0.939	2.13	0.968	1.433	0.895	0.801	0.674	0.866	0.793	0.901	2.357	0.889	0.563	0.469	1.881	1.024	3.421	0.986	2.04	1.818	1.878
1912	276.5	644.4	283.106	285.114	121.014	7394	1	1	Tier 3 only two-reaction									0	0	4	0.1143	0.307	0.813	0.82	0.319	0.669	0.455	0.954	0.698	0.978	0.46	0.376	0.977	0.92	1.135	0.601	0.525	0.429	0.538	0.946	0.788	1.149	1.273	0.94	0.859	1.008	1.194	0.408
1914	276.5	644.5	510.257	514.27	187.082	34017	1	2	Unidentified												0	2.091	1.111	1.428	0.568	0.959	0.766	0.941	1.073	0.761	2.083	0.376	1.361	0.75	0.674	0.472	0.796	1.163	0.714	1.001	0.807	1.857	1.095	2.558	1.238	1.425	1.033	1.488
1915	276.6	644.6	496.209	498.216	334.118	4728	1	1	Tier 3 one-reaction									0	14	295	0.0286	1.334	0.923	1.166	0.887	0.897	1.106	1.267	1.092	1.035	1.444	0.892	1.344	0.602	1.095	1.014	1.01	0.993	0.821	0.957	0.797	1.158	1.071	2.054	1.166	1.41	1.114	1.205
1918	276.7	644.8	231.113	233.119	138.043	16696	2	2	Tier 3 zero-reaction									2	17	251	0.0286	2.975	1.376	1.707	1.963	0.894	1.18	1.448	2.331	1.254	0.899	2.209	1.13	1.801	1.79	2.804	0.986	3.631	1.961	0.615	0.356	0.625	1.992	0.842	0.775	0.971	2.582	0.646
1921	276.8	645.5	448.269	450.276	286.178	43569.7	1	1	Tier 3 one-reaction									0	7	127	0.1143	1.434	0.868	1.647	0.97	0.898	0.795	1.276	1.187	1.045	1.744	0.795	1.04	0.826	1.19	0.845	1.059	1.145	1.045	0.743	0.574	0.837	1.26	1.263	1.044	1.414	1.356	1.438
1923	277	646.1	227.639	229.645	131.095	11474.5	2	2	Tier 3 zero-reaction									6	36	394	0	0.98	1.98	0.956	1.011	1.698	1.165	1.256	1.46	1.308	0.497	1.916	2.336	1.894	1.543	2.164	0.825	1.844	0.988	1.138	0.991	1.241	1.792	0.782	1.28	1.123	1.271	0.299
1925	277.5	647.7	294.134	296.14	132.042	31853.6	1	1	Tier 1	HMDB00622	Ethylmalonic acid	0.18	14.1								0	0.422	1.208	0.672	0.324	1.234	2.434	1.441	0.902	0.629	1.676	0.523	0.699	0.677	1.266	0.394	1.321	0.723	0.477	1.406	2.395	0.805	0.435	0.41	1.158	0.956	0.585	2.959
1927	277.8	648.8	353.149	355.158	191.058	17204.8	1	1	Tier 3 zero-reaction									1	16	218	0	0.755	1.004	0.998	0.885	1.102	0.968	1.342	0.75	1.012	1.234	0.747	1.102	1.012	1.64	0.649	1.313	0.791	0.857	0.907	1.14	0.807	1.255	1.017	1.273	1.1	1.005	1.25
1928	277.9	649.2	231.113	233.119	69.0216	20825	1	1	Tier 3 one-reaction									0	3	161	0.0286	3.041	1.394	1.724	2.049	0.889	1.152	1.413	2.337	1.217	0.874	2.3	1.125	1.764	1.827	2.837	0.998	3.91	1.967	0.664	0.359	0.605	2.241	0.865	0.785	0.944	2.645	0.979
1931	278.5	651.2	307.165	309.172	145.074	123861	1	1	Tier 2					AAA00767000	4-Acetamidobutanoate	1.11	87.4				0	2.348	0.891	5.601	0.436	0.774	0.683	1.108	4.423	0.96	1.217	0.918	0.816	0.602	1.06	1.058	0.628	3.064	0.615	0.455	0.462	1.772	0.686	2.524	0.48	1.418	4.413	1.166
1932	278.5	651.2	483.276	487.289	160.101	55956	1	2	Tier 3 zero-reaction									2	9	110	0	0.621	2	0.679	1.528	2.093	0.691	1.28	0.885	2.014	0.866	1.013	2.615	2.709	0.429	2.803	1.818	2.036	1.79	2.794	0.528	1.864	2.729	1.006	1.965	1.403	0.758	0.26
1934	278.6	651.5	342.13	344.139	180.038	25039	1	1	Tier 3 one-reaction									0	2	54	0.0857	1.024	0.966	0.919	0.739	1.394	1.139	1.589	0.948	1.013	1.196	0.613	1.16	0.811	1.1	0.805	1.335	0.956	0.872	0.888	1.137	1.168	1.41	1.455	1.427	1.423	0.974	1.741
1935	278.6	651.5	423.28	427.296	100.105	4626	1	2	Unidentified												0.0286	1.324	1.473	1.116	2.458	1.524	1.623	1.34	1.458	1.869	2.216	1.826	2.438	1.61	2.069	1.761	1.517	1.465	1.788	1.942	2.907	0.843	1.591	1.106	1.749	1.299	1.182	NA
1937	278.7	652	238.108	240.115	152.034	14122.8	2	2	Tier 3 zero-reaction									3	7	158	0	2.848	0.953	1.877	1.784	0.776	1.327	1.127	1.616	1.103	1.037	1.56	0.832	1.001	1.737	1.887	0.812	3.819	0.945	0.827	0.679	0.971	1.458	1.189	0.893	0.868	1.413	0.926
1939	278.8	652.2	410.28	414.293	87.1047	2.1626e+06	1	2	Tier 3 one-reaction									0	10	138	0.0286	0.488	2.917	0.412	0.122	1.824	1.29	0.755	0.475	1.234	0.67	1.03	3.277	5.94	0.05	0.809	5.516	1.761	3.331	0.834	0.596	0.501	2.02	0.223	1.525	1.493	1.055	0.283
1940	278.8	652.2	388.166	390.172	226.074	38622	1	1	Tier 3 one-reaction									0	4	86	0	1.541	0.629	1.497	1.549	0.665	0.775	1.574	1.613	1.137	1.468	1.538	0.845	0.568	1.504	1.922	1.512	1.513	0.824	0.572	0.711	0.74	1.198	1.335	1.186	1.276	0.598	0.76
1944	279.2	653.8	444.237	446.248	282.146	8275.33	1	1	Tier 3 one-reaction									0	9	184	0.1143	1.153	0.927	1.302	0.585	0.948	0.928	0.993	0.995	0.765	1.571	0.491	1.121	0.607	0.884	0.596	1.019	1.055	0.759	0.709	0.767	1.128	0.917	1.885	1.037	1.254	1.072	2.41
1946	279.5	654.8	378.716	382.729	55.5402	14988	1	2	Unidentified												0.0286	1.358	3.039	0.603	0.85	2.208	2.594	1.125	1.135	1.798	0.31	2.891	3.671	3.707	0.26	2.203	0.574	1.842	0.885	3.251	5.523	3.004	2.248	0.791	0.949	1.809	0.396	0.429
1947	279.6	655	238.106	240.113	152.029	8342	2	2	Tier 3 only two-reaction									0	0	9	0	2.657	0.992	1.373	1.563	0.803	1.342	1.154	1.201	1.02	1.626	1.374	0.754	0.95	1.716	0.985	0.729	4.55	0.98	0.941	0.707	1.357	1.436	0.731	1.005	1.102	1.479	1.474
1948	279.6	655.1	306.065	308.072	143.973	7456	1	1	Tier 3 only two-reaction									0	0	4	0.0286	1.33	0.9	1.287	1.149	0.91	0.935	1.059	1.373	1.122	1.509	1.214	0.938	0.887	1.142	1.238	1.131	1.231	0.994	0.86	0.816	0.805	1.043	1.046	0.811	1.308	1.045	0.924
1949	279.6	655.2	205.644	207.651	87.105	43965.5	2	2	Tier 3 one-reaction									0	10	138	0.1143	0.5	2.784	0.291	0.092	1.704	1.055	0.76	0.526	1.083	0.765	1.009	3.047	5.94	0.054	0.649	4.469	1.557	2.429	0.741	0.44	0.543	1.819	0.221	1.278	1.33	1.134	0.262
1951	279.8	655.8	602.361	606.376	279.186	12090	1	2	Tier 3 only two-reaction									0	0	62	0.1429	NA	0.217	0.042	0.037	0.35	0.513	0.206	0.062	0.137	0.137	0.148	0.322	0.35	0.104	0.07	0.344	0.043	0.136	0.469	0.567	0.242	0.255	0.112	0.28	0.247	0.086	0.084
1952	279.8	656	388.208	390.217	226.117	12743.3	1	1	Tier 3 only two-reaction									0	0	55	0.1143	2.071	0.932	1.855	1.268	0.921	0.676	1.119	1.572	1.008	1.563	0.92	1.015	0.83	1.155	1.315	1.013	1.731	0.83	0.617	0.597	1.391	1.142	2.163	0.965	1.825	1.317	1.456
1953	279.9	656.4	425.291	429.305	102.116	10554	1	2	Tier 3 zero-reaction									2	8	74	0	0.878	2.461	0.736	0.508	3.218	4.688	1.806	0.786	1.261	1.686	1.125	2.848	3.263	0.928	0.766	2.99	0.631	1.204	3.884	4.604	3.139	2.191	2.017	2.103	2.542	0.837	1.396
1955	280.4	657.8	328.118	330.124	166.026	87018.5	1	1	Tier 3 zero-reaction									3	18	281	0	7.227	0.887	0.089	2.393	0.822	0.024	0.039	3.33	1.6	0.569	1.719	0.998	1.007	0.472	1.416	0.083	5.02	1.512	0.725	0.046	1.921	1.012	3.848	1.016	2.959	2.662	0.055
1958	280.4	658.1	334.108	336.115	172.017	12061.2	1	1	Tier 3 only two-reaction									0	0	45	0.1714	0.117	1.228	NA	0.066	0.236	0.352	1.708	0.166	0.288	7.621	0.092	3.371	2.015	0.452	0.128	2.436	NA	0.396	0.194	0.274	1.269	1.389	1.135	0.539	0.414	0.357	0.356
1959	280.5	658.4	551.324	555.337	228.149	7727.67	1	2	Tier 3 zero-reaction									2	3	86	0.1143	1.239	1.23	2.144	0.776	1.245	1.344	1.739	1.676	1.726	1.846	0.766	1.193	0.916	1.786	0.938	1.294	1.099	0.791	0.779	0.624	1.23	1.303	2.26	1.158	1.168	1.379	1.597
1961	280.6	658.6	412.286	414.294	250.195	326332	1	1	Tier 3 one-reaction									0	6	206	0	0.028	0.134	0.025	0.006	0.123	0.061	0.038	0.024	0.057	0.038	0.056	0.149	0.582	0.007	0.045	0.199	0.078	0.141	0.05	0.037	0.026	0.095	0.029	0.073	0.069	0.057	0.023
1962	280.6	658.7	276.166	278.174	228.149	29800	2	2	Tier 3 zero-reaction									2	3	86	0.0571	0.243	0.237	0.546	0.064	0.231	0.105	0.296	0.297	0.153	0.317	0.054	0.227	0.074	0.154	0.068	0.222	0.5	0.07	0.062	0.074	0.274	0.192	0.473	0.121	0.251	0.268	0.623
1963	280.6	658.7	348.216	350.223	186.125	41644.8	1	1	Tier 3 zero-reaction									1	17	207	0.1143	2.067	0.654	1.195	1.469	0.829	0.512	1.009	1.641	0.936	1.141	1.092	0.884	0.691	1.406	1.493	0.849	2.137	0.701	0.533	0.56	1.213	1.144	1.842	0.9	1.459	1.223	0.532
1966	280.8	659.3	354.131	356.138	192.04	5922	1	1	Tier 3 one-reaction									0	2	107	0.1143	0.641	1.06	0.998	0.719	1.255	0.831	1.287	0.567	1.258	1.371	0.664	1.489	0.949	1.161	0.692	1.3	0.64	1.297	1.087	0.876	0.586	1.573	0.888	1.256	0.981	1.23	0.899
1967	280.9	659.6	478.188	482.199	155.012	67392	1	2	Tier 3 only two-reaction									0	0	38	0.0571	11.335	5.339	15.794	1.762	4.359	0.575	0.612	7.645	7.055	7.598	5.16	3.899	2.619	4.597	4.42	7.637	9.566	4.583	2.163	1.615	7.527	4.917	18.407	4.579	9.521	0.791	2.722
1968	281.1	660.5	497.171	501.184	173.995	5162.25	1	2	Tier 3 only two-reaction									0	0	38	0.1143	3.736	1.068	1.956	2.071	0.423	0.885	1.169	2.046	0.911	0.989	1.991	0.838	2.033	1.893	3.069	0.87	3.429	2.057	0.551	0.263	0.353	1.331	0.456	0.555	0.792	2.636	2.161
1969	281.2	660.8	456.742	460.756	133.567	32802.5	1	2	Unidentified												0.1143	0.092	0.468	1.502	0.02	0.62	0.314	0.524	1.325	0.762	0.349	0.198	0.438	0.443	0.486	0.355	0.393	0.121	0.475	0.361	0.369	0.73	0.956	1.464	0.551	1.069	1.088	0.349
1971	281.3	661.1	230.111	232.117	136.038	2.32017e+06	2	2	Tier 3 zero-reaction									3	24	618	0	3.178	0.962	1.551	2.369	0.442	0.911	1.143	2.325	0.822	0.714	3.095	0.789	1.891	1.587	3.675	1.008	4.371	2.209	0.522	0.216	0.297	1.676	0.367	0.502	0.652	2.689	0.125
1972	281.4	661.5	258.089	260.096	191.996	10780.3	2	2	Tier 3 only two-reaction									0	0	39	0.1143	2.935	0.788	1.526	1.911	0.443	0.792	0.976	2.133	0.699	0.637	2.988	0.787	1.76	1.295	3.285	0.857	4.1	1.883	0.549	0.244	0.329	1.302	0.413	0.485	0.672	2.533	0.187
1973	281.5	662	298.13	300.137	136.039	417468	1	1	Tier 2					AAA00127000	Isomer of Threonate	5.27	174.5				0.0857	3.246	0.97	1.497	2.15	0.495	0.96	1.122	2.264	0.885	0.725	2.789	0.805	1.852	1.644	3.74	1.033	4.662	2.214	0.533	0.219	0.312	1.805	0.447	0.527	0.688	2.873	0.13
1974	281.6	662.1	478.689	480.696	316.598	17217.2	1	1	Unidentified												0.1429	1.739	0.492	1.252	1.161	0.295	0.62	0.565	1.088	0.447	0.409	1.57	0.628	0.896	0.763	1.614	0.502	2.197	1.143	0.423	0.323	0.267	0.874	0.367	0.245	0.471	1.399	NA
1975	281.6	662.1	392.223	394.229	230.132	6883.5	1	1	Tier 3 one-reaction									0	1	78	0.1429	1.882	0.653	1.499	1.056	0.825	NA	1.154	1.438	0.921	1.006	0.966	1.08	0.627	0.728	1.087	0.991	1.484	0.844	0.558	0.608	1.162	0.913	1.828	0.939	1.855	1.182	NA
1976	281.6	662.1	399.19	401.197	237.098	8246	1	1	Tier 3 one-reaction									0	10	268	0.0286	1.103	1.475	0.906	0.639	1.742	0.424	1.284	0.497	0.726	1.924	0.473	2.18	1.349	0.691	2.678	0.694	7.86	0.538	1.489	1.104	1.275	0.591	1.435	1.466	1.359	0.779	1.62
1977	281.6	662.2	222.637	224.644	60.5455	16398	1	1	Unidentified												0.0286	0.697	2.078	0.82	1.596	2.009	0.956	1.538	1.166	2.232	0.647	1.703	2.869	2.312	0.215	2.356	2.468	1.169	1.219	2.548	1.76	2.009	1.637	0.963	0.491	1.668	0.498	0.513
1979	281.7	662.4	280.154	282.161	118.063	67939.1	1	1	Tier 1	HMDB01987	2-Hydroxy-2-methylbutyric acid	0.48	14.4								0	0.677	1.055	0.859	0.692	1.187	0.995	1.168	0.693	0.804	2.535	0.683	1.398	0.841	1.025	0.499	1.456	0.614	0.891	0.887	1.153	1.104	0.978	1.06	1.304	1.525	0.829	2.346
1980	281.7	662.7	267.094	269.102	210.006	9940	2	2	Tier 3 only two-reaction									0	0	79	0.1429	3.507	0.94	1.484	1.889	0.503	0.921	1.074	2.462	0.744	0.749	2.455	0.8	1.762	1.446	3.003	1.062	4.55	2.042	0.551	0.32	0.449	1.638	0.487	0.531	0.738	2.468	NA
1982	282.3	664.6	320.149	322.156	158.057	22727.4	1	1	Tier 3 zero-reaction									2	30	433	0.1143	0.745	0.985	0.847	0.766	1.354	1.264	1.27	0.728	1.111	1.166	0.757	1.315	0.895	1.048	0.902	1.269	0.734	0.959	0.984	1	1.102	1.461	1.258	1.265	1.314	0.956	1.196
1983	282.3	664.8	506.204	510.217	183.029	8623.33	1	2	Tier 3 one-reaction									0	16	212	0.1714	NA	0.36	0.761	NA	0.886	0.393	0.509	0.489	0.383	0.559	0.103	0.433	0.663	0.367	0.438	0.522	0.367	0.429	0.569	0.908	1.359	0.536	2.203	0.725	1.163	0.416	0.383
1984	282.7	665.9	492.202	494.209	330.11	84549.4	1	1	Tier 3 zero-reaction									1	5	276	0	3.993	0.679	3.487	2.029	0.797	0.207	0.888	2.616	0.952	1.449	1.148	0.627	0.505	1.01	1.233	0.95	3.163	1.026	0.318	0.164	1.068	1.045	2.65	0.746	1.645	1.464	0.445
1985	282.7	666	214.133	216.14	52.042	9024.46	1	1	Unidentified												0.0286	0.649	2.46	0.758	0.325	1.612	0.599	0.764	0.667	1.74	0.464	0.598	4.642	0.813	0.308	0.444	0.551	0.633	0.407	1.092	1.509	3.973	1.951	2.587	1.643	1.18	0.585	0.509
1987	282.7	666.1	354.207	356.213	192.116	15535.8	1	1	Tier 3 one-reaction									0	10	102	0	0.392	0.646	0.706	0.484	0.71	0.882	0.837	0.163	0.716	0.832	0.343	0.891	0.726	1.045	0.295	1.085	0.39	0.852	0.78	0.67	0.248	0.888	0.126	0.958	0.425	0.791	1.298
1988	283.1	667.5	328.118	330.125	166.027	32293	1	1	Tier 3 zero-reaction									3	18	283	0	5.873	0.887	0.089	2.234	0.822	0.024	0.063	3.219	1.616	0.594	1.702	0.998	1.007	0.476	1.325	0.196	4.669	1.461	0.725	0.046	1.722	1.045	3.18	1.016	2.84	2.662	1.301
1989	283.1	667.6	444.265	448.278	121.089	2.06373e+06	1	2	Tier 3 zero-reaction									3	9	157	0	0.777	2.479	0.931	2.107	2.062	1.185	1.81	1.329	2.527	0.552	1.971	3.461	2.56	0.268	3.049	3.008	1.181	1.451	3.046	1.932	2.381	2.119	1.223	0.551	1.81	0.425	0.632
1990	283.3	668	275.092	277.099	226.001	9297.67	2	2	Tier 3 one-reaction									0	2	61	0.0857	2.382	0.968	1.279	1.646	0.709	1.416	1.126	1.729	1.137	0.749	1.421	0.739	1.084	2.13	1.567	0.882	2.853	0.923	0.827	0.309	0.451	1.449	0.716	0.756	0.841	1.828	0.445
1991	283.3	668.1	486.185	488.192	324.094	9066.8	1	1	Tier 3 one-reaction									0	5	259	0.1429	1.095	0.518	0.857	0.74	0.536	0.498	0.628	0.893	0.728	1.059	0.845	0.866	0.553	0.94	0.935	0.794	1.44	0.687	0.506	0.225	0.956	0.777	0.923	0.973	0.702	0.992	NA
1994	283.7	669.4	447.055	449.058	284.964	5547	1	1	Tier 3 one-reaction									0	1	26	0.2571	NA	0.439	0.736	NA	0.576	0.455	0.627	0.609	0.56	0.607	0.274	0.402	0.592	0.52	0.428	0.709	NA	0.532	0.403	0.48	NA	0.507	0.745	0.579	0.766	0.438	NA
1995	283.7	669.5	380.206	382.213	218.115	15017.7	1	1	Tier 3 zero-reaction									2	4	290	0.1143	1.852	1.525	1.991	0.94	1.398	0.96	0.935	1.528	0.801	2.255	0.624	0.823	0.787	0.819	0.388	0.904	2.092	0.753	0.58	0.805	3.027	0.908	3.985	1.072	2.574	1.294	7.566
1999	283.8	669.8	424.212	426.219	262.121	18282	1	1	Tier 3 only two-reaction									0	0	44	0.0571	0.735	0.892	1.225	0.46	1.368	0.974	1.208	0.582	0.965	1.388	0.364	1	0.95	0.871	0.511	1.11	0.651	0.857	0.965	0.84	0.882	1.168	0.994	1.047	0.977	1.039	1.574
2002	283.8	670.1	442.222	444.231	280.131	30422.6	1	1	Tier 3 one-reaction									0	4	256	0	0.936	0.689	1.267	0.401	0.728	0.908	0.849	0.661	0.795	1.111	0.279	0.885	0.665	0.728	0.342	0.757	0.562	0.758	0.454	0.67	0.676	0.789	0.988	0.775	0.917	0.806	1.469
2005	283.9	670.2	341.149	343.157	179.058	31940.7	1	1	Tier 2					AAA00928000	Hippurate	0.57	212.3				0.0857	2.081	0.887	3.146	0.727	0.767	0.849	1.067	2.24	1.144	1.286	0.732	0.917	0.699	0.954	0.919	0.862	2.158	0.856	0.47	1.263	1.22	0.989	1.424	0.738	1.061	2.434	1.768
2007	284	670.6	494.683	496.691	332.592	10307.5	1	1	Unidentified												0.1714	1.424	0.607	1.763	1.015	0.436	0.837	0.844	1.9	0.733	1.291	1.029	0.477	0.703	0.915	1.446	0.535	1.649	0.663	0.592	NA	NA	1.101	1.381	0.44	0.816	1.068	4.294
2008	284.1	671.1	238.108	240.115	152.034	1.51616e+06	2	2	Tier 3 zero-reaction									3	12	426	0.0286	2.125	0.91	1.262	1.852	0.599	1.686	1.185	1.533	1.221	0.54	1.799	0.716	1.124	2.296	2.341	0.804	3.399	0.923	0.83	0.273	0.426	1.672	0.682	0.644	0.817	1.713	0.285
2011	284.3	671.7	255.147	257.154	186.112	6574	2	2	Tier 3 one-reaction									0	3	96	0.2	NA	1.61	0.788	0.323	1.238	1.087	1.069	1.021	0.871	1.006	0.543	1.12	0.798	2.846	0.541	1.444	NA	0.735	0.719	0.598	0.785	0.832	NA	0.928	1.274	1.015	0.849
2012	284.3	671.8	299.156	301.162	274.13	7044.22	2	2	Tier 2					AAA00793000	N2-Succinyl-L-arginine - 2 tags	3.36	92.1				0.1714	1.187	0.761	0.998	1.112	1.089	0.546	1.086	1.679	1.4	0.867	1.45	1.057	0.67	1.026	1.622	0.819	1.731	0.649	0.722	NA	1.074	1.347	1.215	1.214	1.382	0.947	NA
2013	284.3	671.8	308.185	310.192	146.094	65467.1	1	1	Tier 3 zero-reaction									1	28	327	0.1143	1.731	0.645	0.815	2.22	0.656	0.739	1.179	1.481	0.677	1.064	1.309	0.732	0.741	1.2	1.785	0.911	1.603	0.805	0.81	0.591	1.093	1.034	0.965	0.754	1.6	0.904	0.598
2014	284.4	672.1	266.139	268.146	104.047	42495.7	1	1	Tier 2					AAA00704000	(S)-3-Hydroxyisobutyrate	0.89	13.4				0.0286	0.303	1.153	0.758	0.66	1.222	0.841	1.302	0.751	0.738	0.609	0.641	1.445	1.01	0.664	0.966	0.927	0.445	1.122	3.054	1.266	1.502	1.392	1.143	2.242	1.33	0.924	0.799
2015	284.5	672.3	459.215	463.228	136.04	296969	1	2	Tier 3 zero-reaction									1	10	166	0	3.256	1.072	1.553	2.665	0.465	0.92	1.238	2.369	0.934	0.714	3.285	0.869	1.9	1.605	3.924	1.124	4.713	2.272	0.562	0.222	0.306	1.774	0.392	0.569	0.725	2.727	0.123
2016	284.5	672.3	326.124	328.131	164.033	21617.8	1	1	Tier 3 one-reaction									0	31	477	0.2286	1.981	0.912	1.255	NA	0.644	1.36	1.091	1.584	1.098	0.554	NA	0.747	0.83	2.141	NA	0.772	2.8	NA	0.639	0.332	0.451	1.593	0.67	0.63	0.853	1.591	0.324
2019	284.7	673.1	285.141	287.148	246.099	12184	2	2	Tier 3 one-reaction									0	9	239	0.2	1.213	0.431	0.919	0.523	0.553	0.871	0.7	1.211	0.463	1.026	0.532	NA	0.333	0.583	0.825	0.579	1.174	0.284	0.319	0.54	1.761	0.677	1.848	0.733	1.839	NA	NA
2020	284.8	673.3	374.233	378.247	51.0575	43348	1	2	Unidentified												0.1143	0.486	4.687	0.351	0.754	5.047	4.59	1.797	0.52	1.026	1.162	1.97	4.988	5.94	1.223	0.919	2.888	0.528	1.895	6.642	5.482	3.68	3.321	0.817	3.134	2.909	0.547	0.607
2021	284.9	673.7	377.146	379.154	215.054	6266.4	1	1	Tier 3 zero-reaction									1	4	225	0.2286	NA	2.131	NA	0.461	1.014	1.297	1.736	NA	0.977	2.73	0.472	1.95	1.43	0.676	0.523	1.046	NA	0.646	2.085	1.02	1.339	0.946	1.034	1.539	1.239	NA	1.312
2022	285	674.3	222.112	224.119	60.021	4.27362e+06	1	1	Tier 3 zero-reaction									2	25	624	0	1.231	0.851	1.178	1.155	0.891	0.911	1.016	1.272	1.121	1.446	1.143	0.785	0.95	1.147	1.21	1.134	1.126	0.954	0.804	0.733	0.834	1.105	1.037	0.806	1.187	1.05	0.906
2023	285.1	674.6	530.15	532.157	368.059	6484.38	1	1	Tier 3 one-reaction									0	26	207	0.1143	2.631	0.713	2.996	0.949	0.706	0.168	0.753	2.308	0.714	1.019	0.962	0.574	0.417	0.796	0.829	0.877	1.89	0.728	0.358	0.154	0.858	0.854	2.727	0.633	1.724	1.088	0.625
2024	285.1	674.6	514.185	516.191	352.093	19613.8	1	1	Tier 3 one-reaction									0	5	404	0.0857	2.376	0.696	3.216	0.915	0.742	0.201	0.896	2.345	0.824	1.176	0.861	0.6	0.484	0.811	0.883	0.716	2.591	0.719	0.333	0.15	0.911	0.978	2.235	0.678	1.479	1.445	0.411
2025	285.3	675.1	260.068	262.075	97.9772	9157.33	1	1	Tier 3 zero-reaction									1	49	339	0.0286	1.223	0.85	1.225	1.076	0.868	0.89	1.034	1.304	1.079	1.494	1	0.808	0.907	1.125	1.17	1.169	1.179	0.941	0.775	0.698	0.892	1.079	1.077	0.844	1.251	1.058	0.94
2026	285.5	675.8	244.094	246.101	82.003	586262	1	1	Unidentified												0	1.292	0.882	1.203	1.202	0.863	0.902	1.063	1.281	1.104	1.439	1.155	0.827	0.939	1.139	1.172	1.148	1.121	0.941	0.838	0.74	0.862	1.068	1.014	0.831	1.247	1.043	0.906
2030	285.8	677.1	416.207	418.214	254.115	791799	1	1	Tier 3 one-reaction									0	6	182	0.0286	1.032	0.8	0.793	0.92	0.943	1.086	1.209	1.041	0.972	1.206	0.978	1.084	0.764	0.959	1.168	1.03	0.918	0.874	0.766	0.784	1.203	1.204	1.707	0.992	1.479	0.819	0.977
2034	286.5	679.3	322.104	324.111	160.013	5634	1	1	Tier 3 one-reaction									0	1	94	0.1143	1.472	0.841	1.341	1.223	0.902	1.155	0.984	1.199	0.651	1.391	1.321	0.797	1.028	1.209	1.663	1.319	1.429	1.355	0.513	0.604	0.82	0.983	0.891	0.896	1.126	1.185	0.789
2035	286.7	680.2	454.271	458.285	131.096	79622.7	1	2	Unidentified												0	2.414	3.58	1.457	3.247	2.46	1.598	2.024	3.105	2.219	0.76	3.52	3.492	3.201	1.888	3.188	1.14	5.424	1.347	1.442	1.044	2.743	2.352	0.817	1.262	1.479	1.583	0.365
2036	286.7	680.2	456.276	458.283	294.185	76880	1	1	Tier 3 zero-reaction									1	1	142	0.0286	0.329	0.232	0.183	0.211	0.159	0.128	0.162	0.212	0.158	0.128	0.214	0.235	0.201	0.138	0.224	0.081	0.466	0.096	0.112	0.089	0.218	0.169	0.155	0.091	0.134	0.116	0.059
2037	286.7	680.3	349.146	351.154	374.11	6438	2	2	Tier 3 zero-reaction									1	10	364	0.1429	2.913	0.86	1.546	1.423	0.828	0.842	0.992	1.994	0.865	0.946	1.764	0.934	1.653	1.319	2.283	0.878	3.708	1.746	0.664	0.533	0.877	1.452	1.008	0.709	1.427	2.356	NA
2038	286.8	680.4	263.141	265.147	101.049	47444	1	1	Tier 3 only two-reaction									0	0	1	0.1714	0.384	2.3	0.175	0.391	1.42	0.935	0.776	0.32	0.297	0.679	0.54	NA	3.195	0.481	0.527	0.768	0.924	0.672	2.526	1.384	1.453	0.455	0.65	1.737	2.063	0.617	1.25
2040	287.2	681.9	334.165	336.171	172.073	55731.5	1	1	Tier 3 zero-reaction									2	19	380	0.1143	1.038	0.902	1.366	0.968	1.071	1.206	1.354	0.907	1.052	1.354	0.862	0.968	0.857	1.441	0.966	1.376	0.871	1.059	0.844	0.853	0.841	1.198	1.166	1.14	1.122	1.187	1.079
2042	287.4	682.5	212.615	214.622	101.047	12225.5	2	2	Tier 3 one-reaction									0	29	442	0.1143	0.331	2.293	0.939	0.346	2.203	1.028	1.075	0.325	0.605	0.966	0.46	2.911	3.43	0.291	0.383	0.729	0.915	0.616	3.147	1.975	1.769	0.82	0.753	2.332	2.648	0.446	1.887
2043	287.4	682.6	390.226	392.234	228.135	69004.2	1	1	Tier 3 zero-reaction									1	4	137	0.1143	1.396	0.834	2.186	0.74	1.215	1.299	1.084	1.01	1.235	1.134	0.829	1.049	0.732	2.528	0.758	1.127	1.184	0.998	0.574	1.312	0.667	1.202	0.968	1.754	0.944	1.317	1.789
2045	287.7	683.8	298.13	300.136	136.038	190339	1	1	Tier 2					AAA00127000	Isomer of Threonate	4.65	196.3				0.0857	3.262	0.981	1.489	2.14	0.485	0.915	1.11	2.252	0.886	0.72	2.717	0.786	1.765	1.624	3.659	1.012	4.655	2.188	0.523	0.225	0.315	1.78	0.458	0.511	0.688	2.82	0.132
2046	287.8	683.9	353.149	355.156	191.058	1.09829e+06	1	1	Tier 2					AAA01010000	5-Hydroxyindoleacetate	0.25	201.3				0.0857	0.026	1.361	0.195	0.016	1.393	3.17	1.681	0.149	0.573	1.496	0.121	1.41	1.201	1.11	0.061	1.575	0.222	0.438	1.394	2.03	1.234	1.217	1.126	2.198	1.349	0.718	2.85
2047	288.2	685.1	464.208	466.214	302.116	133882	1	1	Tier 3 one-reaction									0	4	95	0.1429	1.101	0.833	1.763	1.123	0.957	0.372	1.423	1.083	1.394	1.212	1.286	1.202	0.809	1.571	1.349	1.463	1.082	1.103	0.668	0.513	0.856	1.745	1.083	1.238	0.788	0.953	NA
2048	288.2	685.2	244.631	246.637	165.079	664328	2	2	Tier 3 zero-reaction									4	48	381	0.1143	0.785	2.146	0.869	0.899	0.988	1.669	1.448	1.092	1.496	0.327	1.557	1.455	1.256	1.666	1.833	0.751	1.254	0.821	1.189	4.424	0.809	2.065	0.553	0.919	0.672	1.102	0.288
2049	288.2	685.2	339.17	341.177	177.079	55531.6	1	1	Tier 3 zero-reaction									1	18	262	0.0857	1.014	1.954	0.971	0.817	0.942	1.421	1.38	1.14	1.437	0.575	1.399	1.424	1.021	1.567	1.697	0.835	1.406	0.819	1.105	3.703	0.911	1.798	0.713	1.085	0.964	1.147	0.422
2051	288.3	685.4	378.227	380.234	216.136	6786	1	1	Tier 3 zero-reaction									1	7	212	0.1429	1.555	0.957	1.213	1.222	0.904	0.751	1.039	1.301	0.943	1.311	0.911	1.121	0.647	1.013	1.081	0.961	1.502	0.995	0.705	0.655	1.31	0.97	1.699	0.876	1.339	1.35	1.25
2052	288.5	685.9	369.18	371.187	207.089	19135	1	1	Tier 3 zero-reaction									3	25	275	0.1143	0.731	0.533	0.324	2.308	0.928	0.312	1.89	0.704	1.19	1.521	0.898	0.531	0.724	1.643	1.206	0.924	1.163	2.404	0.588	0.289	0.605	2.274	0.845	1.265	1.12	1.746	0.24
2054	288.7	686.3	478.223	480.23	316.132	232298	1	1	Tier 3 one-reaction									0	5	124	0	0.665	0.766	0.333	0.706	0.955	0.359	1.305	0.567	0.727	1.101	0.732	1.36	0.707	1.19	0.691	1.201	0.486	0.617	0.733	0.516	0.74	1.213	0.948	0.935	1.76	1.215	0.301
2056	288.8	686.5	277.156	279.163	115.065	210630	1	1	Tier 2					AAA00804000	Isomer of L-Proline/D-Proline	7.22	229.8				0.1143	0.078	1.692	0.496	0.187	2.874	1.023	1.331	0.04	0.144	1.379	0.132	NA	3.144	0.212	0.143	0.852	0.094	0.445	3.277	2.332	2.392	1.303	0.943	1.689	NA	0.112	1.118
2058	289.5	688.2	366.227	368.234	204.136	124751	1	1	Tier 3 one-reaction									0	4	157	0.1143	1.396	0.565	1.163	1.027	0.613	0.613	0.694	1.082	0.529	1.224	0.51	0.63	0.472	0.779	0.8	0.72	1.665	0.474	0.55	0.494	0.909	0.7	1.315	0.644	1.131	0.976	1.031
2059	289.6	688.2	406.258	408.265	244.167	28858.1	1	1	Tier 3 zero-reaction									1	7	125	0.1143	1.304	0.518	1.499	1.422	1.077	0.419	1.143	1.68	0.718	1.064	1.005	0.907	0.309	0.828	1.298	0.929	1.183	0.953	0.31	0.83	0.483	0.865	1.836	1.219	1.287	1.063	0.584
2060	289.6	688.3	309.16	311.166	147.068	588804	1	1	Tier 3 zero-reaction									1	12	224	0.1143	0.299	1.634	0.85	0.25	0.841	1.187	1.272	0.827	1.286	0.384	0.516	1.355	0.632	1.215	0.707	0.599	0.383	0.519	0.851	3.016	1.008	1.529	0.673	0.809	0.668	1.197	0.443
2061	289.6	688.4	404.207	406.214	242.115	56724.5	1	1	Tier 3 one-reaction									0	2	206	0	1.545	0.615	2.677	1.038	0.584	0.134	0.527	2.197	0.52	1.448	0.405	0.441	0.504	0.738	0.4	0.331	2.131	0.45	0.331	0.167	1.393	0.298	2.928	0.387	1.865	1.594	0.527
2067	290	689.2	375.131	377.138	213.04	21998	1	1	Tier 3 one-reaction									0	10	316	0.0857	0.03	1.251	0.23	0.021	1.272	3.148	1.533	0.192	0.541	1.509	0.142	1.3	1.073	0.956	0.072	1.503	NA	0.435	1.378	1.975	1.301	1.176	1.074	2.146	1.258	0.702	2.791
2070	290.2	689.6	426.236	428.24	264.145	12022	1	1	Tier 3 one-reaction									0	10	179	0.3143	0.886	1.354	0.968	NA	1.444	0.842	0.962	0.669	NA	1.688	NA	2.318	1.139	NA	NA	0.557	NA	NA	3.028	1.526	2.585	0.869	1.71	0.858	2.386	NA	1.511
2071	290.3	689.8	213.119	215.125	102.055	13936.6	2	2	Tier 3 only two-reaction									0	0	23	0.1429	0.53	1.798	NA	0.199	2.63	0.831	1.49	0.251	0.102	1.216	0.436	2.704	4.352	0.715	0.298	0.604	1.477	0.456	3.642	2.705	2.153	0.995	0.902	1.923	3.043	0.941	1.218
2072	290.3	689.9	410.28	414.294	87.1049	7486	1	2	Tier 3 one-reaction									0	10	138	0.1143	0.693	3.3	0.529	0.178	2.959	1.367	0.86	0.509	1.34	0.737	1.089	3.333	5.94	0.157	0.819	4.453	1.697	2.721	0.975	0.698	0.516	2.109	0.284	1.41	1.485	1.322	0.351
2073	290.6	690.5	266.139	268.145	104.047	181408	1	1	Tier 2					AAA01515000	2-Hydroxybutanoic acid	0.78	44.9				0	0.317	1.077	0.976	0.633	1.232	0.887	1.354	0.772	0.807	0.68	0.658	1.496	1.035	0.697	0.922	0.97	0.468	1.074	2.906	1.318	1.611	1.502	1.198	2.195	1.275	1.032	0.744
2076	290.7	690.7	416.243	418.25	254.152	42748	1	1	Tier 3 one-reaction									0	2	69	0	2.696	1.229	1.586	1.127	1.308	1.229	1.703	2.329	1.392	1.874	0.78	1.533	1.164	1.362	1.011	1.373	1.456	1.084	1.12	1.061	2.403	1.358	4.455	1.36	2.481	1.405	1.522
2077	290.7	690.7	444.266	448.277	121.09	14799	1	2	Tier 3 zero-reaction									3	9	157	0	0.966	2.495	1.724	2.075	2.108	1.19	1.808	1.397	2.536	0.81	1.963	3.452	2.54	0.356	3.011	2.964	1.388	1.438	2.805	1.931	2.527	2.131	1.432	0.59	1.873	0.54	0.869
2078	290.7	690.9	388.212	390.219	226.12	74110.9	1	1	Tier 3 one-reaction									0	2	127	0.1143	0.858	0.422	0.43	0.675	0.807	3.365	0.546	0.204	0.548	0.884	0.526	0.5	0.472	0.763	0.629	2.741	0.22	0.337	0.636	2.792	0.559	0.668	0.668	1.109	0.566	0.339	4.372
2079	290.8	691	488.255	492.269	165.08	498232	1	2	Tier 3 zero-reaction									4	48	377	0	0.844	2.293	0.983	0.997	1.097	1.862	1.68	1.298	1.687	0.42	1.885	1.65	1.432	1.936	2.092	0.836	1.411	1.013	1.285	4.674	0.926	2.295	0.645	1.06	0.761	1.263	0.345
2083	291	691.5	446.197	448.204	284.106	6678	1	1	Tier 3 one-reaction									0	4	185	0.1143	1.113	0.87	1.709	1.164	0.982	0.394	1.322	1.207	1.419	1.179	1.205	1.194	0.884	1.738	1.136	1.366	1.092	1.095	0.718	0.401	0.417	1.573	0.945	1.151	0.8	1.033	0.214
2084	291.1	691.7	492.202	494.209	330.111	620469	1	1	Tier 3 zero-reaction									1	2	156	0	2.923	0.682	3.272	1.025	0.771	0.184	0.866	2.59	0.968	1.264	1.037	0.587	0.494	0.9	1.023	0.901	2.608	0.848	0.288	0.144	0.924	1.029	2.501	0.704	1.63	1.392	0.379
2087	291.7	693.1	341.149	343.156	179.058	30456	1	1	Tier 2					AAA01651000	3-Succinoylpyridine	0.02	104.8				0.1143	2.115	0.745	2.339	0.911	0.636	0.627	2.029	1.952	1.524	0.896	0.879	0.98	0.741	0.783	1.135	0.732	1.911	0.961	0.43	1.066	1.207	1.755	1.229	1.459	1.267	2.274	0.956
2088	291.8	693.2	374.233	378.246	51.0573	25998	1	2	Unidentified												0.0857	NA	5.122	2.749	0.799	5.473	4.723	1.922	1.955	1.134	1.804	2.052	5.357	5.94	1.362	0.972	3.043	2.238	2.067	6.642	5.575	4.08	3.512	2.384	3.395	3.216	0.87	1.901
2089	291.8	693.3	384.144	386.151	222.053	6046.48	1	1	Tier 3 one-reaction									0	12	172	0.1143	1.721	0.832	1.679	0.705	1.051	1.04	0.963	1.345	0.759	1.351	0.699	0.945	0.635	0.793	0.581	1.201	1.69	0.801	0.561	0.648	1.342	0.863	2.381	0.896	1.836	1.111	3.188
2092	292	693.7	364.106	366.113	202.015	7211.67	1	1	Tier 3 one-reaction									0	5	129	0.2857	NA	1.176	NA	NA	2.684	0.508	1.586	NA	0.207	4.653	NA	1.737	1.141	0.227	0.137	1.826	NA	0.432	0.544	1.253	1.498	0.674	0.688	2.421	1.713	0.551	0.643
2093	292.1	693.9	280.154	282.161	118.063	2.59225e+06	1	1	Tier 1	HMDB00407	2-Hydroxy-3-methylbutyric acid	0.63	17.7								0.0286	0.03	1.181	0.24	0.05	3.556	0.496	1.494	0.024	0.085	4.791	0.025	1.833	1.354	0.119	0.08	2.196	0.018	0.287	0.637	1.272	1.29	0.692	0.541	3.034	1.758	0.509	0.44
2095	292.2	694.1	510.237	514.251	187.062	18584.8	1	2	Tier 3 zero-reaction									1	9	119	0	0.838	2.114	0.966	0.907	1.072	1.782	1.521	1.199	1.655	0.43	1.692	1.495	1.274	1.796	1.886	0.817	1.38	0.962	1.214	4.33	0.886	2.21	0.665	0.895	0.662	1.243	0.37
2096	292.2	694.3	410.194	412.203	248.103	15150	1	1	Tier 3 one-reaction									0	22	476	0.0286	0.175	0.372	0.301	0.138	0.742	3.075	0.501	0.216	0.284	0.847	0.13	0.752	0.59	0.526	0.108	3.108	0.19	0.275	0.868	2.774	0.575	0.518	0.65	1.015	0.534	0.267	4.02
2099	292.6	695.1	382.201	384.208	220.11	14154	1	1	Tier 3 one-reaction									0	1	98	0.1429	0.414	0.777	NA	0.295	0.635	0.608	0.614	0.594	0.334	1.369	0.351	0.655	1.519	0.162	0.441	0.979	0.31	0.247	1.633	0.841	3.363	0.595	2.412	1.484	3.339	0.329	0.796
2100	292.7	695.2	320.149	322.156	158.057	72995.9	1	1	Tier 3 zero-reaction									2	30	433	0.1143	0.715	0.995	0.897	0.762	1.337	1.323	1.365	0.675	1.174	1.252	0.665	1.37	0.965	1.156	0.87	1.44	0.658	1.066	1.022	1.071	0.914	1.54	1.08	1.313	1.171	1.019	1.244
2101	292.8	695.6	416.207	418.214	254.115	431492	1	1	Tier 3 one-reaction									0	6	182	0.0571	1.294	0.776	0.803	1.114	0.919	1.008	1.178	0.913	0.964	1.196	0.961	1.041	0.766	0.949	1.154	1.004	1.112	0.921	0.758	0.783	0.991	1.177	1.398	0.994	1.251	0.872	0.874
2105	292.9	695.9	306.135	308.141	144.044	36296	1	1	Tier 3 only two-reaction									0	0	24	0.1143	0.635	1.119	1.01	0.732	1.157	1.358	1.405	0.868	1.173	1.264	0.814	1.448	0.961	1.237	0.847	1.447	0.592	1.06	1.058	1.143	1.143	1.432	1.473	1.369	1.288	0.814	1.33
2106	293.1	696.2	217.097	219.104	55.006	29380.9	1	1	Tier 3 one-reaction									0	1	128	0.1143	0.352	1.101	0.573	0.703	0.964	1	0.868	0.588	1.215	0.444	0.676	1.207	0.713	0.924	0.777	0.766	0.445	0.775	0.824	1.049	1.153	1.201	1.12	1.324	0.896	0.505	0.205
2108	293.2	696.4	490.315	492.322	328.223	4307	1	1	Tier 3 one-reaction									0	15	236	0.1143	1.073	0.717	1.23	0.457	0.856	0.781	0.872	0.964	0.56	1.833	0.392	0.885	0.67	0.628	0.48	0.753	0.895	0.682	0.838	0.951	1.498	0.855	1.836	1.108	1.017	1.177	3.352
2109	293.3	696.7	374.159	376.167	212.068	7023.5	1	1	Tier 3 zero-reaction									1	12	284	0.1143	1.249	0.608	1.267	0.666	0.857	1.649	0.9	0.833	0.497	0.904	0.452	0.667	0.614	0.74	0.627	0.706	1.126	0.588	1.695	1.308	0.907	0.711	1.275	0.676	0.794	0.778	0.685
2110	293.4	696.9	438.188	440.195	276.097	138025	1	1	Tier 3 zero-reaction									1	16	411	0	1.416	0.804	1.242	1.17	0.902	0.952	1.231	1.092	0.995	1.326	1.039	1.134	0.769	0.9	1.112	0.994	1.333	0.855	0.743	0.825	1.162	1.097	1.673	1.001	1.346	0.931	1.171
2116	293.9	698	388.214	390.22	226.122	20514	1	1	Tier 3 one-reaction									0	2	128	0.1714	0.143	0.333	0.43	0.233	0.728	3.365	0.499	0.151	0.301	0.836	0.146	0.504	0.435	0.763	0.236	3.414	NA	0.297	0.636	2.552	0.559	0.349	0.668	1.191	NA	0.264	4.018
2117	294	698.2	446.251	448.261	284.16	14228	1	1	Tier 3 one-reaction									0	3	127	0.1143	4.192	1.175	4.384	1.694	1.005	0.799	1.158	3.19	0.972	2.283	1.251	0.976	0.892	0.874	1.429	0.946	3.812	1.039	0.678	0.826	2.478	0.978	4.862	0.924	2.706	2.574	4.71
2118	294	698.2	231.149	233.155	69.0577	12884	1	1	Tier 3 one-reaction									0	2	183	0.1714	0.607	0.398	NA	0.209	0.476	0.321	0.484	0.606	1.119	0.273	0.345	0.687	0.362	0.41	0.396	0.362	1.094	0.309	0.484	0.498	0.665	1.319	0.381	0.775	1.065	0.989	NA
2119	294.1	698.4	365.146	367.154	203.055	3522	1	1	Tier 3 one-reaction									0	1	121	0.1429	1.318	0.763	1.838	1.044	0.739	0.686	1.195	1.194	0.511	1.813	0.838	1.242	0.664	0.877	1.067	0.957	0.926	1.149	0.595	0.822	1.378	1.289	NA	0.787	1.045	0.983	1.442
2122	294.4	699.2	468.286	472.3	145.111	25774.1	1	2	Tier 3 zero-reaction									1	19	299	0	0.791	0.902	0.427	0.59	1.353	0.673	0.829	0.555	0.307	0.39	0.267	1.731	1.091	0.296	0.318	0.383	0.993	0.438	0.81	2.305	1.235	0.475	0.822	1.817	0.758	0.517	0.55
2125	294.9	700.2	227.131	229.14	130.079	6308	2	2	Tier 3 only two-reaction									0	0	64	0.2857	0.374	1.179	0.316	NA	3.202	NA	2.025	0.225	NA	1.814	NA	3.328	3.249	NA	NA	3.569	0.363	0.408	5.432	4.265	2.244	3.815	0.424	4.39	1.302	0.864	1.271
2126	295	700.6	452.219	456.232	129.043	5294	1	2	Tier 3 zero-reaction									5	28	357	0.1143	2.886	1.142	1.287	1.113	0.942	0.434	1.166	2.078	0.712	1.361	1.321	0.97	0.87	1.119	0.673	0.855	3.484	0.66	0.905	0.78	1.091	0.581	0.98	0.676	0.963	1.115	1.871
2127	295.1	700.7	343.164	345.172	181.073	4686	1	1	Tier 2					AAA00874000	3-Amino-3-(4-hydroxyphenyl)propanoate	3.46	92.7				0.2571	1.601	1.361	NA	1.75	0.885	0.888	1.201	NA	0.872	1.057	1.549	1.327	1.091	1.407	1.776	1.218	NA	1.363	0.957	0.942	1.733	1.389	NA	1.171	1.768	1.448	NA
2129	295.2	700.9	275.175	277.182	113.084	693936	1	1	Tier 3 one-reaction									0	16	301	0.1143	0.317	1.32	0.692	0.189	0.934	0.468	0.865	0.635	0.951	0.304	0.487	1.726	0.803	0.796	0.675	0.458	0.5	0.481	0.771	0.619	1.061	1.276	0.842	0.978	1.06	1.203	0.244
2131	295.2	700.9	408.237	412.247	85.0619	6286	1	2	Unidentified												0.1714	4.419	1.242	NA	0.724	1.185	0.607	1.471	2.525	2.027	1.753	1.003	1.518	0.854	1.218	0.911	1.056	3.195	0.974	0.884	1.292	2.484	1.189	5.168	1.509	2.674	2.338	NA
2132	295.4	701.4	226.632	228.639	129.081	104029	2	2	Tier 3 only two-reaction									0	0	2	0.2	0.161	1.101	0.099	NA	2.936	1.155	1.66	0.07	NA	1.284	0.244	3.018	3.863	NA	0.278	3.482	0.245	0.392	5.322	3.706	1.511	3.776	0.241	4.848	1.239	0.072	1.237
2133	295.6	701.9	358.162	360.17	196.071	5625.33	1	1	Tier 3 one-reaction									0	2	59	0.2571	NA	0.606	NA	0.418	0.864	1.633	1.382	1.191	1.043	3.125	0.366	1.221	0.69	1.681	0.462	1.502	NA	0.611	0.91	1.69	2.112	0.936	NA	1.204	1.526	NA	6.17
2134	295.6	701.9	298.13	300.136	136.038	15856.8	1	1	Tier 2					AAA00127000	Isomer of Threonate	4.09	214.4				0.0857	3.218	0.962	1.405	2.018	0.47	0.903	1.049	2.18	0.835	0.697	2.587	0.776	1.713	1.654	3.721	1.011	4.543	2.09	0.551	0.234	0.319	1.717	0.481	0.522	0.677	2.714	0.169
2135	295.7	702	240.646	242.653	157.11	7328	2	2	Tier 3 one-reaction									0	18	261	0.1429	0.271	1.155	0.859	0.649	1.72	2.08	2.223	0.372	1.423	1.469	0.568	1.384	2.519	3.506	0.608	2.951	NA	1.276	1.905	2.254	0.272	1.635	0.232	2.131	0.389	0.666	0.623
2136	295.7	702	396.144	398.151	234.053	14076.9	1	1	Tier 3 one-reaction									0	3	157	0.1143	0.494	1.506	0.462	0.222	1.932	2.464	1.478	0.23	1.223	1.758	0.132	2.237	1.296	1.34	0.296	1.711	0.174	0.833	1.755	2.114	0.901	2.422	0.977	1.784	0.88	0.759	1.862
2137	295.7	702.1	444.237	446.246	282.145	18089.1	1	1	Tier 3 one-reaction									0	9	211	0.1143	1.123	0.936	1.472	0.691	0.922	1.066	1.132	1.065	0.884	1.393	0.736	1.153	0.738	0.855	0.843	1.268	0.942	0.787	0.809	1.079	1.234	1.028	1.856	1.244	1.158	1.005	2.359
2138	295.8	702.3	334.2	336.207	172.109	7395	1	1	Tier 3 one-reaction									0	12	265	0.1143	0.759	0.819	0.506	0.781	0.936	0.838	0.892	0.809	0.692	1.084	0.476	1.202	0.678	0.457	0.593	0.926	0.878	0.596	0.775	0.629	1.305	0.943	1.495	0.94	1.523	0.542	1.207
2140	295.9	702.4	480.286	484.3	157.111	14373.1	1	2	Tier 3 one-reaction									0	18	259	0.0857	0.333	1.206	1.181	0.639	1.559	2.673	1.906	0.289	1.282	1.549	0.681	1.414	2.615	3.173	0.697	2.685	0.27	1.847	1.692	2.737	0.315	1.828	0.404	2.484	0.494	0.884	0.685
2141	295.9	702.6	302.176	304.183	280.169	442480	2	2	Tier 3 one-reaction									0	4	116	0.1143	0.02	0.098	0.025	0.018	0.257	0.104	0.152	0.015	0.009	0.118	0.023	0.239	0.34	0.009	0.027	0.312	0.018	0.033	0.456	0.328	0.126	0.36	0.029	0.411	0.101	0.014	0.103
2142	296	702.6	460.161	462.167	298.07	5007.5	1	1	Tier 3 zero-reaction									1	11	290	0.2	NA	1.207	2.198	0.468	1.189	0.736	1.129	0.751	0.983	2.128	0.178	0.76	0.672	0.837	0.339	1.039	NA	0.861	0.719	0.567	0.997	1.117	NA	1.026	0.991	1.957	4.025
2145	296	702.8	388.174	390.183	226.083	5152	1	1	Tier 3 one-reaction									0	11	226	0.2	NA	0.584	0.793	NA	0.89	0.795	1.241	1.208	0.824	0.936	0.743	0.793	0.47	1.032	0.935	1.129	1.708	0.6	0.777	0.88	1.431	1.094	1.665	1.026	1.813	0.555	0.856
2148	296.1	703	336.177	338.187	174.086	6241	1	1	Tier 3 only two-reaction									0	0	2	0.1429	3.453	0.95	2.744	1.172	0.475	0.746	0.691	2.294	0.613	1.849	0.792	0.624	0.44	0.786	0.662	0.93	NA	0.724	0.495	0.737	1.41	0.541	1.103	0.701	2.831	1.702	3.537
2149	296.1	703	420.238	422.245	258.146	17243.5	1	1	Tier 3 one-reaction									0	7	144	0.1143	0.468	0.61	0.98	0.561	0.215	0.9	0.766	1.254	1.179	2.335	1.109	1.24	0.167	0.408	0.591	0.753	1.216	0.859	0.132	0.277	0.911	0.88	1.08	0.483	0.694	0.984	0.746
2151	296.2	703.3	426.226	428.236	264.135	7963	1	1	Tier 3 one-reaction									0	16	333	0.1143	1.085	0.893	1.287	0.388	1.022	0.764	0.935	1.034	0.816	1.222	0.646	1.276	0.696	0.572	0.855	0.857	0.897	0.69	0.754	0.652	1.164	0.823	1.49	0.954	1.123	0.894	1.378
2153	296.4	703.6	416.207	418.214	254.115	50089	1	1	Tier 3 one-reaction									0	6	182	0.0571	1.671	0.723	0.813	1.443	0.862	0.941	1.139	0.891	0.957	1.172	0.98	0.98	0.753	0.947	1.162	0.981	1.504	0.927	0.748	0.763	0.768	1.166	1.169	0.982	1.073	0.897	0.844
2156	296.4	703.8	488.255	492.268	165.08	11676	1	2	Tier 3 zero-reaction									4	48	377	0.0286	0.902	2.248	1.144	0.937	1.102	1.792	1.684	1.406	1.655	0.445	1.762	1.659	1.35	1.854	2.063	0.856	1.436	0.974	1.21	4.478	0.988	2.087	0.728	1.05	0.764	1.347	0.395
2158	296.8	704.5	314.139	316.146	152.048	22858	1	1	Tier 3 zero-reaction									9	31	452	0	0.591	0.447	0.383	0.857	1.657	3.093	0.585	0.538	0.508	1.716	0.72	0.345	0.413	2.557	1.641	1.261	0.606	0.529	0.958	1.876	1.286	0.789	1.12	1.695	0.375	0.848	1.157
2160	297	704.9	442.222	444.232	280.13	16944	1	1	Tier 3 one-reaction									0	4	263	0.1143	0.721	0.607	0.931	0.256	0.596	1.057	0.847	0.661	0.711	1.568	0.372	0.881	0.576	0.821	0.394	0.857	0.567	0.626	0.689	0.729	0.864	0.879	1.023	0.769	0.634	0.763	1.835
2161	297.1	705.3	492.201	494.209	330.109	14984.2	1	1	Tier 3 zero-reaction									1	16	536	0	2.708	0.685	3.203	1.051	0.761	0.216	0.935	2.531	0.991	1.272	1.067	0.614	0.516	0.901	1.111	0.911	2.537	0.88	0.314	0.194	0.931	1.049	2.381	0.721	1.652	1.51	0.956
2162	298.1	707.4	454.234	458.247	131.058	8547.33	1	2	Tier 3 zero-reaction									8	60	571	0.2	1.764	0.752	1.791	0.552	0.76	1.103	0.543	1.149	0.301	1.137	NA	0.723	0.693	NA	0.347	0.769	NA	0.78	0.908	0.719	2.086	0.848	2.114	1.314	0.968	1.494	3.039
2167	298.4	708.2	380.207	382.213	218.116	11621.6	1	1	Tier 3 zero-reaction									2	4	276	0.0857	2.354	1.217	1.509	1.077	1.053	0.853	0.761	1.805	0.622	1.784	0.696	0.564	0.759	1.053	0.549	0.872	1.904	0.741	0.545	0.574	2.138	0.891	2.805	0.781	2.338	1.848	4.561
2169	298.5	708.3	334.163	336.171	172.072	8833.71	1	1	Tier 3 zero-reaction									2	18	346	0.1143	1.079	0.936	1.227	0.896	1.055	1.103	1.286	0.9	1.181	1.207	0.82	1.092	0.902	1.253	0.958	1.26	0.924	1.053	0.854	1.006	0.941	1.24	1.341	1.174	1.187	1.181	1.002
2171	298.7	708.9	390.227	392.234	228.136	50090.1	1	1	Tier 3 zero-reaction									1	5	172	0.1143	1.161	0.907	1.072	1.13	1.056	0.646	1.299	1.042	1.174	1.254	0.87	1.126	0.95	1.259	1.011	1.004	1.032	1.224	0.757	0.589	0.978	1.4	1.398	1.217	1.518	1.304	0.577
2172	298.8	709	454.272	458.284	131.096	8753	1	2	Unidentified												0.0286	2.139	3.512	1.413	2.668	2.376	1.765	2.051	2.202	2.268	0.779	3.341	3.331	3.486	1.903	3.632	1.164	5.068	1.177	1.4	1.051	1.821	2.599	1.077	1.271	1.371	1.698	0.497
2174	298.9	709.4	553.282	557.296	230.107	143169	1	2	Tier 3 one-reaction									0	2	162	0.1143	0.96	1.281	0.091	2.429	1.505	3.519	1.5	0.427	0.711	1.119	2.992	1.802	1.989	0.415	1.84	1.622	1.286	0.921	1.887	2.271	1.712	1.069	1.541	1.808	2.7	0.488	0.764
2176	299	709.5	377.207	379.214	215.116	64598	1	1	Tier 3 zero-reaction									1	21	320	0.2286	NA	0.177	2.272	0.299	0.106	1.66	2.339	0.594	0.156	3.41	0.202	0.145	0.116	2.013	0.195	2.62	NA	0.271	0.275	1.892	NA	0.139	NA	2.489	0.65	0.132	3.297
2178	299.3	710.3	554.286	558.299	231.11	23221.5	1	2	Tier 3 zero-reaction									2	13	421	0.1143	1.093	1.525	0.114	2.851	1.615	3.721	1.535	0.459	0.776	1.139	3.116	2.029	2.209	0.462	2.024	2.089	1.309	1.021	2.145	2.397	1.849	1.301	1.484	2.133	3.104	0.502	0.965
2179	300	711.7	222.112	224.119	60.021	1.99965e+06	1	1	Tier 3 zero-reaction									2	25	624	0	1.227	0.85	1.163	1.137	0.888	0.901	1.002	1.246	1.125	1.421	1.102	0.767	0.924	1.118	1.178	1.124	1.135	0.937	0.812	0.741	0.851	1.064	1.066	0.817	1.168	1.036	0.91
2182	300	711.8	277.144	279.151	230.105	7462	2	2	Tier 3 one-reaction									0	3	109	0.1429	1.099	1.347	NA	2.167	1.516	3.109	1.535	0.579	0.795	1.282	2.229	1.684	1.936	0.632	1.552	1.209	1.213	0.715	1.593	2.253	1.536	1.104	1.493	1.571	2.486	0.468	0.748
2187	300.4	712.8	408.238	410.244	246.147	9467.82	1	1	Tier 3 zero-reaction									1	7	175	0.1714	1.332	0.784	NA	0.936	0.97	0.866	1.275	1.036	1.042	1.132	0.929	1.052	0.765	0.892	0.895	1.077	1.137	0.865	0.699	0.51	1.142	1.079	1.51	1.089	1.871	1.191	NA
2188	300.5	712.9	485.302	487.308	323.21	17623.8	1	1	Tier 3 one-reaction									0	3	140	0.1714	20.084	1.139	4.29	NA	1.403	1.766	1.521	0.098	0.708	2.542	0.103	1.866	1.034	0.671	NA	1.233	0.702	0.799	1.147	1.249	0.689	1.389	1.243	1.527	0.933	0.573	2.038
2189	300.5	713	459.214	463.228	136.039	11147.6	1	2	Tier 3 zero-reaction									1	10	171	0.0571	3.093	1.006	1.507	2.37	0.484	0.868	1.145	2.354	0.863	0.744	3.079	0.815	1.718	1.495	3.771	1.034	4.504	2.089	0.575	0.225	0.338	1.604	0.415	0.58	0.76	2.762	0.146
2190	300.6	713.1	350.193	352.202	188.102	16512	1	1	Tier 3 only two-reaction									0	0	5	0.1143	0.918	0.334	0.778	0.171	0.342	0.245	0.289	0.829	0.236	0.625	0.078	0.433	0.138	0.19	0.182	0.222	1.044	0.08	0.206	0.432	0.965	0.277	1.306	0.297	0.459	0.422	0.703
2192	300.8	713.6	426.202	430.216	103.027	6010.86	1	2	Tier 3 zero-reaction									2	14	351	0.2857	NA	1.272	1.749	0.325	1.161	0.245	0.475	0.911	NA	NA	0.352	0.955	1.161	0.398	0.373	NA	1.954	0.49	0.624	0.38	2.388	NA	2.361	0.43	1.235	1.332	NA
2193	300.9	713.9	357.178	359.185	195.087	98746.7	1	1	Tier 3 one-reaction									0	1	27	0.0286	3.214	1.731	0.514	2.225	1.664	1.047	1.323	0.832	0.752	1.426	1.273	2.414	1.461	0.644	0.587	0.7	4.816	0.844	2.176	1.518	2.236	0.711	1.501	1.762	1.82	0.726	1.994
2194	301	714	387.189	389.196	225.098	11666	1	1	Tier 3 only two-reaction									0	0	20	0.0857	0.305	2.063	1.094	0.19	2.291	0.26	1.654	0.452	0.239	1.322	0.232	2.7	1.518	0.259	0.155	0.319	0.681	0.364	2.499	0.651	2.966	0.306	1.286	1.513	1.027	0.211	0.646
2195	301.1	714.2	456.742	460.756	133.566	18407.5	1	2	Unidentified												0.2	NA	0.619	2.117	NA	0.682	0.597	0.629	1.709	0.829	0.424	0.2	0.419	0.618	0.512	0.417	0.436	NA	0.527	0.327	0.523	0.77	0.879	1.513	0.616	1.103	1.095	0.349
2196	301.1	714.2	384.217	386.224	222.126	5890	1	1	Tier 3 one-reaction									0	2	102	0.1714	0.263	0.292	NA	0.549	0.542	0.728	0.534	0.308	0.341	0.906	0.524	0.532	0.519	0.238	0.26	1.303	0.238	0.45	0.528	0.434	1.421	0.441	0.94	0.683	1.566	NA	2.188
2197	301.1	714.2	361.174	363.182	199.083	5720	1	1	Tier 3 one-reaction									0	21	324	0.3714	NA	1.71	1.474	NA	1.213	1.631	1.765	1.746	1.487	1.879	NA	1.552	NA	0.861	NA	NA	2.646	0.784	1.225	0.997	0.974	1.645	1.292	1.523	NA	2.207	NA
2200	301.1	714.4	365.206	367.214	203.115	27003.8	1	1	Tier 3 zero-reaction									1	22	428	0.2571	0.137	1.796	0.173	NA	2.303	0.131	1.832	0.091	0.178	1.232	NA	2.758	2.059	NA	NA	0.23	0.092	0.296	1.763	NA	3.077	0.188	1.241	1.666	0.869	0.132	0.507
2203	302	716.4	335.196	337.202	173.104	30942.7	1	1	Tier 3 zero-reaction									4	29	349	0	1.063	1.896	0.536	0.109	1.491	1.025	1.272	0.774	0.67	1.418	0.214	2.344	1.261	0.55	0.302	0.609	0.858	0.569	1.912	1.321	2.281	0.676	1.687	1.452	1.776	0.861	1.903
2204	302.1	716.4	300.122	302.129	138.031	48707.8	1	1	Tier 2					AAA00278000	4-Hydroxybenzoate	3.44	34.2				0.0286	0.587	0.494	0.383	0.419	0.874	5.431	0.512	0.868	0.341	0.392	0.382	0.728	0.905	0.517	0.7	0.627	0.45	0.333	0.331	3.44	0.407	0.36	0.37	0.755	0.645	0.469	5.91
2205	302.1	716.6	236.129	238.136	74.0377	20377596	1	1	Tier 1	HMDB00237	Isomer of Propionic acid	4.16	28								0	1.352	1.062	1.758	1.12	0.853	0.896	0.926	1.268	1.057	1.352	0.935	0.95	1.086	1.074	0.846	1.056	1.208	1.127	1.008	1.208	1.515	0.832	1.885	0.901	1.228	1.438	0.933
2206	302.6	717.7	314.138	316.144	152.046	266708	1	1	Tier 1	HMDB00020	Parahydroxyphenylacetic acid	3.08	22.7								0	0.518	0.519	0.393	0.832	1.765	1.714	0.712	0.465	0.624	2.061	0.624	0.633	0.508	2.444	1.844	1.649	0.585	0.609	0.978	1.318	1.249	0.933	1.252	1.84	0.72	0.788	0.844
2207	302.6	717.7	210.094	212.101	48.0029	48218	1	1	Tier 3 zero-reaction									1	3	74	0.1143	0.936	1.344	0.998	0.729	0.993	0.975	1.413	1.399	1.347	1.194	1.032	1.234	1.192	1.962	1.369	1.178	1.513	1.031	0.711	0.531	0.851	2.019	1.146	0.884	0.92	1.59	0.564
2209	303.1	718.8	388.683	390.69	453.184	9544	2	2	Tier 3 one-reaction									0	12	292	0.1714	1.673	0.38	2.151	0.431	0.788	0.586	0.692	1.425	0.324	1.342	0.601	1.173	0.73	0.801	0.72	0.417	1.45	0.79	NA	0.808	1.327	0.632	1.172	NA	0.782	1.329	1.123
2210	303.2	719	250.107	252.114	88.0157	23046	1	1	Tier 2					AAA00009000	Pyruvate	1.36	108.8				0.1143	0.954	0.926	1.146	1.102	0.73	1.109	0.952	1.083	1.028	1.534	1.486	1.047	1.229	2.081	1.233	1.341	1.041	1.364	0.588	0.891	0.599	0.986	0.891	0.765	1.048	1.058	0.696
2211	303.2	719	353.147	355.155	191.055	8590	1	1	Tier 2					AAA01010000	Isomer of 5-Hydroxyindoleacetate	7.57	166.2				0.1143	0.976	1.002	1.087	1.141	1.135	1.355	1.759	1.08	1.118	1.463	0.659	1.302	1.237	1.506	1.063	1.67	0.92	1.119	1.102	1.567	1.042	1.399	1.347	1.846	1.423	1.144	0.892
2212	303.2	719	467.716	471.73	144.541	9927	1	2	Unidentified												0.1429	0.193	0.635	0.457	0.297	0.933	0.642	0.686	0.471	0.895	0.304	0.889	0.711	1.658	0.96	1.175	0.779	0.369	1.571	1.01	0.764	0.351	1.419	0.447	0.959	0.649	0.739	NA
2213	303.4	719.4	468.218	472.231	145.042	71798	1	2	Tier 3 only two-reaction									0	0	6	0.1143	0.283	0.626	0.482	0.541	1.022	0.585	0.825	0.477	0.913	0.392	0.958	0.843	1.648	1.076	1.17	0.738	0.418	1.654	0.806	0.734	0.422	1.449	0.539	0.97	0.832	0.788	0.609
2214	304.1	721	404.242	406.249	242.151	19430.5	1	1	Tier 3 one-reaction									0	5	129	0.1143	2.033	0.71	1.24	1.654	0.501	0.863	1.076	1.441	1.076	0.779	1.414	0.826	0.534	0.922	1.554	1.036	1.748	0.8	0.513	0.571	0.963	1.03	1.656	0.903	1.079	0.795	0.358
2216	304.2	721.3	236.106	238.113	74.0142	56644	1	1	Tier 3 only two-reaction									0	0	1	0.1714	1.139	0.844	1.153	0.831	0.724	0.87	0.863	1.076	0.94	1.376	0.918	0.869	0.823	1.288	0.807	1.095	1.08	0.975	0.631	0.776	NA	0.891	0.997	0.738	1.043	0.964	NA
2219	305.3	723.7	236.128	238.135	74.037	2.03773e+07	1	1	Tier 1	HMDB00237	Isomer of Propionic acid	1.09	20.9								0	1.527	1.13	1.709	1.172	0.911	0.875	1.053	1.463	1.09	1.444	0.909	0.999	1.16	1.087	0.85	1.113	1.355	1.153	1.03	1.173	1.519	1.208	2.094	0.905	1.319	1.814	0.885
2221	306.4	726.1	336.18	338.187	174.089	27076.5	1	1	Tier 3 zero-reaction									2	29	333	0.1143	3.236	0.902	4.001	1.224	0.903	0.457	0.779	2.121	0.825	1.337	0.629	0.619	0.497	0.805	0.647	0.927	2.435	0.628	0.365	0.235	1.481	0.774	3.151	0.59	2.254	1.434	2.597
2222	306.5	726.3	320.183	322.192	158.091	11804.5	1	1	Tier 3 only two-reaction									0	0	4	0.2	1.476	0.796	NA	1.085	1.075	1.16	1.253	1.15	0.934	1.112	1.105	0.967	0.864	0.836	1.241	0.878	1.424	0.876	0.935	0.807	1.699	1.075	1.845	1.152	1.952	NA	0.979
2223	306.6	726.8	360.144	362.15	198.052	11466	1	1	Tier 2					AAA00903000	3-Methoxy-4-hydroxymandelate	1.92	9				0.1143	0.43	0.68	0.469	0.187	0.819	0.917	0.9	0.428	0.65	0.81	0.338	0.909	0.489	0.63	0.387	0.688	0.252	0.554	2.955	1.291	2.227	0.708	0.828	0.718	0.963	0.647	1.202
2225	306.7	727	382.211	384.215	220.12	11658.7	1	1	Tier 3 one-reaction									0	12	164	0.1714	2.386	0.766	NA	0.28	0.549	0.203	0.606	1.409	1.181	2.296	0.406	0.856	0.529	0.773	0.568	0.439	3.654	0.374	0.353	0.571	1.051	0.829	2.77	0.543	0.566	NA	0.847
2227	307.2	728	568.339	570.345	406.248	6458	1	1	Tier 3 one-reaction									0	9	252	0.2857	3.069	NA	14.332	NA	0.69	0.949	1.144	2.272	0.378	2.063	0.195	NA	0.527	0.214	0.212	0.456	1.477	0.774	NA	0.11	2.157	0.377	18.06	0.727	NA	2.701	NA
2228	307.3	728.2	462.192	464.199	300.101	6822	1	1	Tier 3 one-reaction									0	5	213	0.2286	1.394	0.655	1.924	0.789	1.542	NA	1.872	1.524	2.038	0.774	1.466	1.031	0.693	0.605	0.823	NA	1.472	1.467	NA	NA	0.892	1.244	1.856	1.147	1.238	1.358	2.232
2231	307.4	728.5	424.212	426.222	262.121	33081.8	1	1	Tier 3 only two-reaction									0	0	44	0.1143	0.779	0.524	0.65	0.324	0.6	0.945	0.857	0.713	0.574	1.137	0.512	0.533	0.427	0.673	0.57	1.01	0.817	0.536	0.679	0.585	1.044	0.684	1.212	0.712	0.932	0.504	2.165
2232	307.7	729.2	296.149	298.156	134.057	14670	1	1	Tier 3 zero-reaction									4	64	661	0.1429	0.251	0.813	0.511	0.359	2.078	1.566	0.79	0.36	0.736	0.419	0.35	0.683	0.641	1.66	0.605	0.319	0.245	0.453	2.087	2.805	0.631	1.639	0.722	2.258	0.316	1.075	NA
2233	307.8	729.3	384.216	386.225	222.125	20906.9	1	1	Tier 3 one-reaction									0	3	163	0.1429	0.263	0.3	NA	0.287	1.56	0.92	0.679	0.308	0.255	1.221	0.255	0.48	0.784	0.236	0.299	1.218	0.238	0.336	1.147	1.505	1.295	0.704	1.367	1.378	1.677	0.248	1.495
2234	308.1	730.1	280.154	282.161	118.063	39124.3	1	1	Tier 1	HMDB00407	Isomer of 2-Hydroxy-3-methylbutyric acid	0.74	18.5								0.1143	0.992	0.543	0.212	1.336	1.585	1.471	1.554	0.878	0.328	2.338	0.965	0.947	1.315	1.632	0.866	0.803	0.61	0.232	1.239	1.245	1.245	0.776	0.988	1.282	1.004	0.654	0.997
2236	308.2	730.4	367.164	369.173	205.072	7684	1	1	Tier 3 zero-reaction									3	14	240	0.2	1.199	0.587	0.837	0.637	0.649	0.434	0.332	1.399	0.489	2.145	1.107	0.775	0.767	NA	0.746	0.687	0.766	1.022	0.412	NA	0.488	3.38	0.596	0.374	0.96	NA	0.468
2237	308.5	730.9	352.175	354.182	190.083	23002.4	1	1	Tier 2					AAA01537000	(R)-3-((R)-3-Hydroxybutanoyloxy)butanoate	1.48	7.3				0.1143	1.121	0.569	0.378	1.277	0.681	1.083	0.87	1.092	0.484	1.001	1.181	0.735	0.475	0.674	1.343	0.941	0.936	0.604	4.134	1.343	1.842	0.769	2.355	0.769	2.402	0.492	2.035
2238	308.6	731.1	302.136	304.143	140.044	30094	1	1	Tier 3 only two-reaction									0	0	13	0.1143	1.087	0.271	0.363	2.007	0.89	2.406	1.668	1.103	0.317	0.956	1.453	0.442	1.517	2.086	1.331	0.284	0.603	0.239	1.686	1.66	1.371	1.089	1.189	0.54	1.048	0.709	1.2
2239	308.7	731.5	400.211	402.22	238.12	10286	1	1	Tier 3 one-reaction									0	4	190	0.2	0.528	0.612	1.536	NA	0.903	0.56	0.766	0.655	0.503	1.232	NA	0.61	1.246	0.439	0.249	0.826	NA	0.255	1.457	0.964	2.775	0.582	3.329	1.999	1.454	0.545	1.49
2240	308.8	731.7	392.241	394.249	230.149	15481.3	1	1	Tier 3 only two-reaction									0	0	13	0.2286	NA	0.576	NA	0.259	0.578	0.392	0.536	NA	0.335	1.096	0.365	0.628	0.435	0.221	0.232	0.451	NA	0.326	0.43	1.005	2.078	0.446	1.518	0.483	1.091	0.597	0.812
2241	309.1	732.3	394.222	396.229	232.131	7484.25	1	1	Tier 3 one-reaction									0	12	238	0.1143	1.623	1.02	2.406	0.746	1.168	0.856	0.952	1.46	0.729	1.789	0.351	0.817	0.755	0.61	0.402	1.014	1.521	1.14	0.782	0.911	2.095	0.832	3.547	1.045	2.462	1.591	4.449
2242	309.2	732.6	322.164	324.173	160.073	9568	1	1	Tier 3 zero-reaction									3	46	488	0.1429	3.262	0.472	2.877	2.864	0.789	NA	0.678	1.987	0.448	3.167	0.832	0.515	0.58	2.431	0.619	1.083	2.596	0.569	1.026	0.628	1.279	0.955	1.619	0.83	1.768	1.884	2.067
2244	309.4	732.9	430.257	432.267	268.166	9900.25	1	1	Tier 3 one-reaction									0	5	119	0.1143	2.151	0.846	1.813	1.351	0.922	0.689	1.345	1.726	1.31	1.458	1.231	1.143	0.681	0.882	1.378	1.035	2.11	0.989	0.739	0.706	1.314	1.352	2.031	1.016	1.535	1.487	1.175
2245	309.6	733.4	374.232	376.239	212.14	23783.9	1	1	Tier 3 one-reaction									0	8	128	0.1143	1.205	2.107	0.59	1.142	2.831	3.173	1.701	1.222	1.042	1.995	1.201	2.431	2.322	1.125	0.99	2.188	1.498	1.569	2.855	3.011	3.646	1.989	2.292	1.781	3.146	1.35	2.22
2246	309.7	733.7	426.226	428.235	264.135	38393.2	1	1	Tier 3 one-reaction									0	10	211	0.1143	1.358	0.902	1.514	1.187	0.945	1.073	1.181	1.304	1.125	1.171	1.15	1.109	0.916	1.108	1.274	1.106	1.392	1.07	0.675	0.968	1.063	1.319	1.475	1.014	1.131	1.158	1.506
2249	310.9	736.5	446.251	448.262	284.16	5101	1	1	Tier 3 one-reaction									0	3	127	0.1143	1.559	1.092	1.902	0.948	1.273	0.796	1.551	1.228	1.26	2.593	0.871	1.076	1.181	1.26	1.02	1.43	1.323	1.29	1.054	0.994	1.648	1.52	2.759	1.658	1.467	1.284	2.594
2250	311.2	737.1	355.165	357.173	193.073	9006.25	1	1	Tier 2					AAA00943000	Phenylacetylglycine	2.03	130.2				0.1143	1.326	1.275	0.941	0.645	1.15	1.059	1.002	1.031	0.843	1.074	0.92	1.283	0.893	0.916	1.116	0.641	1.328	0.723	0.858	1.512	1.102	0.947	0.925	1.027	0.786	0.857	1.28
2252	311.4	737.5	427.184	429.192	265.093	11440	1	1	Tier 3 one-reaction									0	13	244	0.1143	0.908	1.035	1.615	0.296	1.132	1.263	1.178	0.291	1.316	1.456	0.286	1.327	0.899	0.913	0.364	1.055	0.353	1.041	1.135	0.807	0.974	1.316	1.281	0.981	0.434	1.346	1.526
2253	311.4	737.6	330.133	332.14	168.042	68722.4	1	1	Tier 1	HMDB60003	Isovanillic acid	1.42	26.8								0.1143	0.223	0.591	0.257	0.331	0.868	0.913	0.961	0.261	0.306	0.62	0.285	0.706	0.388	0.373	0.334	0.513	0.266	0.374	6.082	0.561	4.008	0.471	0.51	0.379	0.338	0.25	0.73
2254	311.5	737.8	377.147	379.153	215.056	4124	1	1	Tier 3 zero-reaction									1	4	238	0.1143	1.036	1.717	1.173	0.672	1.285	1.01	1.162	1.114	0.777	1.181	1.01	1.289	1.041	0.805	1.054	0.573	1.332	0.76	1.289	1.748	1.019	0.938	1.089	1.094	0.991	1.059	1.086
2255	312	738.9	391.163	393.17	229.071	32759.4	1	1	Tier 3 one-reaction									0	6	336	0.1143	0.428	2.052	0.568	0.271	1.419	0.805	1.101	0.41	0.604	1.079	0.33	1.987	1.406	0.579	0.463	0.7	0.475	0.526	1.886	1.766	1.62	0.692	1.255	1.55	0.911	0.34	1.155
2256	312.1	739	294.134	296.14	132.042	325582	1	1	Tier 2					AAA00918000	4-Hydroxy-2-oxopentanoate	0.5	25.5				0.1143	0.554	3.047	0.257	0.216	2.528	3.506	0.295	0.347	0.244	1.661	0.251	1.785	1.124	0.162	0.235	1.092	0.268	0.427	2.205	3.836	0.171	0.077	0.238	1.646	0.236	0.254	2.802
2258	312.2	739.4	380.243	382.25	218.152	57001.8	1	1	Tier 3 one-reaction									0	2	105	0.1143	1.024	0.81	0.776	1.078	0.974	1.142	1.045	0.97	0.915	1.332	0.931	1.067	0.843	0.95	0.976	1.144	1.236	1.068	0.818	0.844	1.376	1.418	1.504	1.021	1.514	0.875	0.995
2261	312.3	739.5	385.121	387.128	223.03	7768.73	1	1	Tier 3 only two-reaction									0	0	49	0.1143	0.791	0.78	0.951	0.627	1.065	1.005	1.165	1.002	0.985	1.034	0.86	1.043	0.939	1.168	0.979	1.341	0.699	1.045	0.788	0.863	1.095	1.429	1.513	1.168	1.479	0.913	0.951
2263	312.3	739.6	366.193	368.198	204.102	77932	1	1	Tier 3 one-reaction									0	14	350	0.2	NA	0.245	0.985	0.335	0.153	0.05	0.202	NA	0.054	1.141	0.188	0.026	0.279	0.565	0.156	0.179	1.718	NA	0.085	0.116	0.028	0.122	3.707	0.105	0.128	0.773	0.454
2264	312.4	739.8	402.192	404.199	240.101	11112	1	1	Tier 3 one-reaction									0	13	208	0.2	1.649	0.697	1.329	1.116	0.604	NA	0.944	1.217	1.154	0.972	1.288	0.869	0.72	0.676	1.346	0.95	1.44	1.039	0.284	NA	1.104	0.847	2.174	0.731	1.075	1.165	NA
2265	312.4	739.8	320.149	322.156	158.057	29956.2	1	1	Tier 3 zero-reaction									2	30	433	0.1143	0.902	1.025	1.121	0.841	1.113	1.311	1.345	0.728	1.249	1.136	0.769	1.267	1.012	1.234	1.046	1.476	0.748	1.163	1.042	1.168	0.946	1.635	1.326	1.242	1.095	0.957	1.07
2266	312.5	740	436.184	440.199	113.009	5654	1	2	Tier 3 only two-reaction									0	0	1	0.3143	0.928	0.408	2.588	NA	0.519	0.282	0.366	0.967	0.389	0.57	0.321	0.443	0.498	0.316	NA	0.377	NA	NA	NA	0.287	NA	0.426	0.988	0.461	0.784	0.677	NA
2268	312.6	740.3	326.138	328.145	164.047	9272.36	1	1	Tier 2					AAA00284000	4-Coumarate	1.14	148.5				0.1429	1.378	0.737	1.366	1.475	0.7	NA	1.402	1.237	1.176	0.652	1.242	1.093	0.517	1.243	2.184	1.124	1.301	0.994	0.553	0.671	0.901	1.514	1.163	1.098	1.188	0.967	0.787
2274	313.4	742.1	408.229	410.232	246.138	10800	1	1	Tier 3 one-reaction									0	8	82	0.1143	1.384	0.886	1.692	0.442	0.62	0.48	0.504	0.806	0.798	0.872	0.434	0.782	0.326	0.577	0.31	0.496	0.796	0.35	0.774	0.366	1.44	0.639	1.441	0.765	0.509	0.507	1.438
2275	313.5	742.3	331.184	333.19	338.186	9666	2	2	Tier 3 one-reaction									0	7	203	0.1714	0.117	0.241	0.343	0.175	0.267	0.331	0.295	0.329	0.102	0.192	0.197	0.146	0.29	0.518	0.221	0.141	0.177	0.79	0.42	0.153	0.165	0.402	0.149	0.147	NA	0.201	NA
2276	313.6	742.4	277.154	279.161	115.063	32744	1	1	Tier 2					AAA00804000	Isomer of L-Proline/D-Proline	0.3	173.8				0.1143	0.175	0.963	0.519	0.278	1.108	0.825	0.723	0.617	0.676	0.794	0.442	1.418	0.763	0.695	0.563	0.712	0.381	0.673	0.937	0.858	1.108	0.991	1.008	1.075	1.166	0.914	0.844
2278	313.9	743.1	342.166	344.175	180.075	4935	1	1	Tier 3 one-reaction									0	5	153	0.1143	1.113	0.722	1.267	1.159	0.947	0.887	1.1	1.127	0.998	1.524	1.144	1.233	0.83	1.014	1.223	1.129	1.124	1.028	0.821	0.836	1.341	1.288	1.719	1.01	1.525	0.938	0.974
2279	313.9	743.2	470.289	472.298	308.198	7863.5	1	1	Tier 3 one-reaction									0	24	339	0.1143	0.868	0.769	0.726	0.681	1.046	1.056	0.978	0.628	0.712	1.189	0.59	0.895	0.79	0.789	0.607	0.978	0.61	0.869	0.834	0.873	1.297	1.017	1.278	0.796	1.112	0.921	1.248
2281	314.3	744.2	268.1	270.107	106.009	77781.7	1	1	Tier 3 one-reaction									0	7	109	0.1143	0.08	1.157	1.124	0.097	1.506	0.941	0.976	0.114	2.465	0.795	0.103	1.388	0.73	0.806	0.115	1.877	0.094	2.306	0.942	0.655	0.426	2.912	1.349	2.059	1.009	1.159	1.305
2283	314.5	744.4	259.157	261.164	194.132	30912	2	2	Tier 3 one-reaction									0	4	80	0.1143	0.058	0.365	0.175	0.101	0.542	0.311	0.447	0.11	0.856	0.339	0.099	0.582	0.292	0.185	0.095	0.408	0.051	0.264	0.31	0.19	0.184	0.639	0.398	0.532	0.242	0.08	0.468
2285	315.2	746.1	423.155	425.163	261.064	6653.82	1	1	Tier 3 one-reaction									0	4	163	0.1143	0.552	1.018	0.847	0.616	1.259	1.477	1.486	0.547	1.42	1.097	0.698	1.28	1.043	1.284	0.834	1.635	0.528	1.084	1.051	1.439	0.815	1.796	1.103	1.784	0.961	0.867	1.125
2290	316	747.9	390.227	392.233	228.136	51181.8	1	1	Tier 3 zero-reaction									1	5	172	0.1143	1.5	1.119	1.26	0.71	1.109	0.92	0.864	1.094	0.81	1.606	0.532	0.841	0.854	1.095	0.657	0.848	1.339	0.735	0.862	0.538	1.791	1.124	2.725	1.014	2.218	1.322	3.423
2291	316.1	748.1	398.19	402.203	75.0143	76425.4	1	2	Tier 3 one-reaction									0	1	120	0.0571	0.643	1.292	0.958	0.76	1.216	1.73	1.762	0.626	1.736	1.189	0.894	1.353	1.838	3.961	1.425	1.571	0.677	1.184	1.086	0.697	0.445	2.833	0.693	1.691	0.514	1.482	0.63
2292	316.1	748.2	336.12	338.127	174.029	9093.73	1	1	Tier 3 one-reaction									0	6	140	0.1143	7.502	1.016	1.373	5.789	1.341	0.735	1.371	1.639	0.943	1.508	3.249	1.109	1.257	1.804	4.162	1.185	8.275	1.576	1.191	0.925	0.805	1.326	1.696	1.071	1.075	1.079	1.41
2293	316.1	748.2	410.238	412.244	248.147	21457.3	1	1	Tier 3 only two-reaction									0	0	25	0.1429	1.92	0.999	1.531	0.648	0.932	0.588	0.854	1.428	0.748	1.448	0.534	1.31	0.803	1.007	0.54	0.971	1.335	0.753	0.839	0.723	1.337	0.732	1.897	1.16	1.744	1.461	NA
2296	316.4	748.9	420.174	424.185	96.9982	14480	1	2	Tier 3 one-reaction									0	1	43	0.1143	0.719	1.2	1.037	1.129	0.905	1.282	1.396	0.811	1.679	1.169	1.389	1.576	1.324	3.574	1.88	1.398	1.817	1.31	0.983	0.567	0.377	2.07	0.733	1.417	0.546	2.085	0.554
2300	316.8	749.8	408.237	410.242	246.146	17694.8	1	1	Tier 3 zero-reaction									1	7	181	0.1714	1.908	1.073	1.534	0.923	1.089	0.905	NA	1.085	0.613	1.596	0.595	0.817	0.776	1.014	NA	0.901	1.429	0.767	0.681	0.528	1.926	0.767	2.839	0.764	2.309	1.396	3.947
2301	316.9	750	336.18	338.187	174.088	9495.33	1	1	Tier 3 zero-reaction									2	29	333	0.1143	2.639	0.897	3.771	1.166	0.771	0.543	0.765	1.886	0.635	1.498	0.656	0.646	0.455	0.767	0.577	0.813	1.995	0.596	0.364	0.244	1.418	0.696	2.596	0.567	1.758	1.302	2.818
2302	316.9	750	289.191	291.197	127.1	13780	1	1	Tier 3 one-reaction									0	5	220	0.2857	NA	1.136	NA	NA	1.094	0.645	1.058	0.125	0.14	0.664	NA	2.063	0.883	NA	0.167	0.348	NA	0.235	0.695	2.173	1.733	0.362	1.109	1.465	1.15	0.627	1.99
2305	317.2	750.7	481.223	483.23	319.132	51142	1	1	Tier 3 one-reaction									0	1	63	0	2.252	1.683	2.218	2.188	1.554	1.939	1.869	2.194	2.014	2.78	2.208	1.628	1.95	2.671	2.14	2.261	2.075	2.08	1.515	1.566	1.478	1.982	1.793	1.516	2.198	1.986	1.556
2306	317.4	751.1	258.11	260.117	96.0188	2017034	1	1	Tier 3 only two-reaction									0	0	4	0	0.968	1.028	1.042	1.296	0.738	1.126	1.098	1.039	1.088	1.379	1.559	0.947	1.158	1.886	1.128	1.539	0.915	1.312	0.781	0.963	0.603	1.015	0.733	0.833	1.107	0.883	0.632
2307	317.4	751.1	274.084	276.091	111.993	36850	1	1	Tier 3 one-reaction									0	8	232	0.0286	0.98	0.962	1.018	1.125	0.777	1.079	1.012	0.96	1.138	1.414	1.359	0.887	1.051	1.885	1.137	1.38	0.963	1.272	0.747	0.881	0.59	1.034	0.814	0.797	1.027	0.884	0.612
2309	317.5	751.3	334.2	336.207	172.109	10845.8	1	1	Tier 3 one-reaction									0	12	265	0.1143	1.324	0.861	0.98	1.097	0.978	1.169	1.143	0.969	0.987	1.254	0.926	1.039	0.933	0.78	0.96	1.208	0.995	0.861	0.909	0.731	1.303	1.145	1.461	0.963	1.461	1.029	1.511
2312	317.7	751.7	466.235	470.249	143.06	15860	1	2	Tier 3 zero-reaction									1	25	396	0.1143	1.569	1.306	1.245	0.696	0.977	0.807	1.28	1.508	1.134	1.176	0.624	1.032	0.692	0.439	0.801	0.633	1.422	0.66	0.66	0.655	0.854	1.434	1.209	0.86	1.172	0.858	1.36
2313	317.7	751.7	406.165	408.172	244.074	11606	1	1	Tier 3 zero-reaction									1	4	133	0.1429	2.338	1.097	3.601	1.169	0.731	0.364	2.125	1.639	2.353	0.475	1.673	1.3	0.661	0.371	1.815	0.811	1.119	1.369	0.851	NA	0.584	1.914	3.011	1.134	0.474	1.953	4.472
2314	318	752.3	515.183	517.189	353.091	2980	1	1	Tier 3 one-reaction									0	5	253	0.2	NA	0.997	1.46	NA	1.122	1.014	1.458	0.797	1.576	1.589	0.419	1.353	0.856	1.295	0.798	1.35	NA	0.952	1.028	1.084	0.751	1.697	1.329	1.402	1.208	0.937	0.924
2315	318.1	752.6	341.185	343.192	179.094	80600.3	1	1	Tier 3 zero-reaction									2	27	307	0.1143	2.39	0.705	1.586	3.413	1.035	0.1	1.737	1.335	1.444	0.674	2.165	0.847	0.917	1.361	2.584	0.885	3.124	2.843	0.476	0.048	0.514	2.676	0.811	0.933	0.577	1.688	0.05
2316	318.1	752.7	394.259	396.265	232.167	568526	1	1	Tier 3 one-reaction									0	5	85	0.0286	0.842	0.764	0.583	1.098	1.041	0.842	1.147	0.747	0.707	1.518	0.976	0.966	0.617	0.753	0.819	1.094	0.64	0.866	0.642	0.785	1.823	1.268	1.713	1.096	2.494	0.851	0.753
2318	318.2	752.9	424.212	426.22	262.12	65192	1	1	Tier 3 only two-reaction									0	0	44	0.1143	0.898	0.659	0.822	0.76	0.782	0.633	0.922	0.855	0.849	0.929	0.816	0.7	0.649	0.608	0.743	0.83	0.933	0.718	0.633	0.614	1.012	0.774	1.243	0.801	0.909	0.591	0.947
2319	318.3	753.1	350.136	352.143	188.045	172842	1	1	Tier 3 one-reaction									0	3	231	0.0857	0.191	0.329	0.168	0.339	0.636	6.228	0.555	0.174	0.361	0.454	0.28	0.404	0.459	0.691	0.283	0.844	0.231	0.391	0.722	2.656	0.511	0.585	0.444	0.765	0.338	0.222	4.486
2320	318.3	753.1	381.178	383.185	219.087	11530.4	1	1	Tier 3 one-reaction									0	7	226	0.1143	20.084	2.036	11.072	5.789	2.788	2.696	3.888	10.816	3.526	7.163	5.16	1.808	3.563	5.03	5.611	4.222	17.73	6.104	2.196	2.351	2.304	4.547	6.503	2.622	7.501	7.809	2.143
2321	318.3	753.2	508.326	510.335	346.234	17844.8	1	1	Tier 3 one-reaction									0	4	113	0.1429	1.565	0.984	NA	1.348	0.98	0.977	1.286	1.233	1.086	1.626	0.994	1.267	0.81	0.72	1.413	1.09	1.66	1.106	0.787	0.828	1.526	1.23	2.008	1.16	1.828	0.983	1.563
2324	318.4	753.4	464.234	466.237	302.143	10702	1	1	Tier 3 only two-reaction									0	0	51	0.1143	2.838	0.089	2.042	0.734	0.323	0.078	0.265	0.928	0.117	0.609	0.121	0.248	0.132	0.295	0.286	0.32	2.193	0.154	0.399	0.195	0.728	0.201	1.707	0.303	0.417	0.715	1.255
2325	318.5	753.6	333.09	335.097	170.999	8374.27	1	1	Tier 3 one-reaction									0	2	56	0.1143	0.536	2.106	0.551	0.296	1.86	2.29	1.457	0.428	0.966	1.214	0.392	1.78	1.114	1.738	0.598	1.108	0.381	0.641	1.52	1.5	1.006	1.27	0.742	1.058	0.778	1.442	1.72
2327	318.6	753.8	438.21	442.221	115.034	14708	1	2	Unidentified												0.3429	NA	0.263	0.625	0.151	0.229	0.365	NA	NA	0.112	0.282	0.128	0.181	0.261	0.135	0.174	0.108	NA	0.347	0.288	NA	NA	NA	0.493	0.148	0.212	NA	2.389
2328	318.7	754.1	408.235	412.245	85.0592	6348.67	1	2	Unidentified												0.1143	1.141	1.301	1.146	0.653	1.038	1.001	0.708	0.94	0.554	1.518	0.412	1.308	0.81	1.457	0.352	0.847	1.051	0.565	0.822	0.979	1.866	0.758	2.372	0.857	2.669	1.207	1.326
2329	318.8	754.1	366.111	368.116	204.019	12320	1	1	Tier 3 one-reaction									0	5	163	0.1143	0.135	0.488	0.212	0.362	0.751	3.632	0.598	0.195	0.314	0.534	0.323	0.514	0.479	0.881	0.253	0.768	0.222	0.452	0.842	2.282	0.614	0.591	0.633	0.795	0.458	0.27	3.87
2331	318.9	754.5	438.204	442.219	115.028	15568.2	1	2	Tier 3 only two-reaction									0	0	1	0.2571	NA	0.416	0.64	0.16	0.434	NA	0.316	0.573	0.437	NA	0.189	0.495	0.219	0.293	0.132	0.281	NA	0.25	0.288	0.176	0.922	0.447	0.656	0.208	0.538	0.462	NA
2332	319	754.6	490.187	492.194	328.095	15257.5	1	1	Tier 3 one-reaction									0	18	413	0.1143	1.181	0.851	1.598	1.176	0.841	0.615	1.46	1.438	1.415	1.017	1.274	1.119	0.554	0.85	1.44	1.347	1.039	1.074	0.497	0.372	0.721	1.469	1.341	0.926	1.064	0.857	0.566
2334	319.1	754.9	472.304	474.313	310.212	14379.8	1	1	Tier 3 one-reaction									0	23	391	0.0857	2.86	1.3	2.433	1.3	1.735	1.425	1.497	1.821	1.419	2.865	1.206	1.319	1.181	1.356	1.225	1.45	1.404	1.323	1.285	1.139	3.742	1.669	3.398	1.402	2.215	1.327	4.214
2335	319.2	755.2	488.3	490.311	326.209	10921.6	1	1	Tier 3 one-reaction									0	22	221	0.1143	1.163	0.851	1.134	0.582	1.074	0.992	0.922	0.902	0.742	1.342	0.529	1.025	0.785	0.892	0.505	0.927	1.067	0.73	0.817	0.788	1.339	1.018	1.518	0.859	1.276	1.137	1.517
2336	319.4	755.7	458.253	460.26	296.162	8151.4	1	1	Tier 3 one-reaction									0	8	164	0.2857	NA	0.907	1.642	0.953	0.924	0.914	0.848	NA	0.957	1.181	0.459	1.033	0.758	1.527	0.516	0.68	NA	0.869	0.648	0.643	NA	1.014	NA	0.941	NA	1.368	1.912
2338	319.5	755.8	468.284	470.291	306.192	6610	1	1	Tier 3 one-reaction									0	2	102	0.2	0.613	0.272	0.855	0.138	0.29	0.078	0.215	0.387	0.172	0.362	NA	0.423	0.127	0.136	0.113	0.138	0.629	0.133	0.121	0.147	0.905	0.118	0.811	0.196	NA	NA	0.406
2339	319.6	756	226.613	228.619	129.043	6282	2	2	Tier 3 zero-reaction									5	28	357	0.1143	0.611	1.749	1.02	0.472	0.799	2.035	1.117	0.891	1.299	0.727	0.63	1.443	1.073	2.12	0.526	1.114	0.601	0.74	0.992	0.966	0.847	1.858	1.238	1.33	1.147	1.131	1.066
2340	319.6	756	318.168	320.178	156.077	7088	1	1	Tier 3 only two-reaction									0	0	15	0.1143	1.201	0.691	0.729	0.846	0.874	0.716	0.801	0.91	0.674	1.282	0.578	0.971	0.514	0.488	0.493	0.755	1.245	0.661	0.702	0.57	1.401	0.853	1.607	0.837	1.518	0.829	0.894
2342	319.7	756.2	452.22	456.232	129.044	29312.9	1	2	Tier 3 only two-reaction									0	0	1	0.1143	0.251	1.311	0.617	0.206	0.63	0.893	1.059	0.861	0.965	0.465	0.324	1.035	0.655	1.457	0.489	0.715	0.227	0.456	0.782	0.569	0.571	1.139	0.736	0.813	0.764	0.784	0.735
2343	319.7	756.3	360.18	362.187	198.088	16252.2	1	1	Tier 3 zero-reaction									1	8	222	0.1143	0.777	1.151	1.119	0.739	1.23	1.156	1.546	0.696	1.186	1.488	0.59	1.594	0.991	1.395	0.74	1.46	0.677	1.203	1.054	1.009	0.73	1.511	1.034	1.276	0.879	1.132	1.061
2344	319.7	756.4	404.243	406.25	242.151	89736.6	1	1	Tier 3 one-reaction									0	5	153	0.1143	1.022	0.488	0.835	1.186	1.464	1.577	0.878	0.913	0.746	1.362	0.909	0.985	0.355	1.934	1.077	1.109	0.984	0.69	0.252	1.35	0.762	1.134	3.154	1.303	1.917	0.647	0.826
2345	319.9	756.8	454.271	458.284	131.095	6616	1	2	Tier 3 zero-reaction									6	36	394	0.1429	1.872	1.873	1.477	2.218	1.528	1.007	1.325	1.868	1.361	0.625	2.844	1.676	1.846	1.846	2.674	0.974	3.107	1.7	1.166	1.087	1.066	1.799	0.418	1.324	1.053	1.563	NA
2349	320.1	757.2	454.271	456.277	292.179	26314.3	1	1	Tier 3 one-reaction									0	2	126	0.1714	2.322	2.354	1.519	2.389	1.806	0.785	1.299	3.33	1.873	0.689	3.176	2.096	1.372	1.845	3.221	1.278	5.298	1.694	1.49	1.369	2.623	2.377	NA	1.137	1.446	2.013	NA
2351	320.3	757.7	446.253	448.262	284.161	27303.9	1	1	Tier 3 one-reaction									0	3	138	0.1143	1.46	1.016	1.24	0.941	1.2	0.794	1.217	1.21	1.081	1.279	0.807	1.109	1.168	0.879	0.939	1.366	1.078	1.125	0.915	0.662	1.393	1.548	1.928	1.291	1.67	1.085	2.327
2354	320.5	758	322.201	324.208	160.11	223334	1	1	Tier 3 zero-reaction									5	19	212	0.1143	1.183	0.824	0.859	1.416	0.9	1.133	1.309	0.964	0.958	1.102	1.061	1.041	0.888	1.164	1.248	1.243	1.119	1.038	0.952	0.885	1.004	1.267	1.129	1.092	1.369	1	0.835
2355	320.7	758.4	236.128	238.135	74.0364	3564364	1	1	Tier 1	HMDB00237	Propionic acid	1.59	13.8								0	0.94	0.964	1.072	1.217	0.739	1.136	1.026	1.05	1.039	1.396	1.518	0.908	1.167	1.819	1.13	1.421	0.89	1.317	0.773	0.996	0.636	1.01	0.765	0.795	1.036	0.904	0.655
2356	320.7	758.4	452.26	456.277	129.085	6116	1	2	Unidentified												0.2286	NA	0.303	0.249	0.274	0.323	0.397	0.335	0.328	0.372	0.203	NA	0.388	0.249	0.26	NA	0.306	0.167	0.22	0.391	0.484	NA	0.522	0.249	0.567	0.34	0.264	0.272
2359	320.9	758.9	456.742	460.755	133.566	8938	1	2	Unidentified												0.1143	0.337	0.756	2.317	0.555	0.892	0.469	0.615	1.511	0.9	0.449	0.472	0.661	0.602	0.451	0.416	0.59	0.559	0.583	0.424	0.468	1.057	0.933	2.166	0.587	1.111	0.91	0.739
2360	320.9	759	222.112	224.119	60.0208	3.43833e+06	1	1	Tier 3 zero-reaction									2	25	624	0	1.207	0.85	1.163	1.139	0.892	0.911	0.978	1.226	1.11	1.421	1.091	0.773	0.926	1.087	1.152	1.075	1.073	0.949	0.832	0.764	0.881	1.041	1.077	0.811	1.131	1.038	0.926
2361	321	759.2	388.175	390.182	226.084	71028.3	1	1	Tier 3 one-reaction									0	12	227	0.1143	1.079	0.482	0.721	0.941	0.928	0.975	1.143	0.701	0.609	1.207	0.967	0.916	0.592	1.365	0.942	1.097	1.037	0.492	0.984	1.031	0.927	0.757	0.934	0.667	0.864	0.61	1.02
2362	321	759.3	437.148	441.163	113.972	4647	1	2	Tier 3 one-reaction									0	3	182	0.1714	4.821	0.255	0.79	3.848	0.439	0.213	0.327	1.236	0.335	0.657	2.493	0.31	0.652	0.747	2.357	0.435	5.199	0.955	0.391	0.308	NA	0.3	NA	0.442	0.915	0.885	0.208
2363	321.3	760	399.191	403.205	76.016	130912	1	2	Tier 3 zero-reaction									1	15	512	0.0571	5.02	0.69	1.05	5.789	0.792	0.82	0.77	1.449	0.971	1.046	4.199	0.842	1.421	2.026	3.768	1.25	6.525	1.824	0.814	0.592	0.426	1.394	0.593	0.922	0.941	1.438	0.208
2364	321.4	760.1	381.181	385.194	58.0052	88592.2	1	2	Tier 3 one-reaction									0	14	338	0.1143	7.358	0.265	0.953	5.789	0.818	0.424	0.743	1.615	0.722	0.992	4.946	0.329	1.228	1.218	4.722	1.012	10.061	1.813	0.855	0.509	0.332	1.031	0.493	0.63	0.964	1.248	0.173
2367	321.6	760.6	454.271	456.276	584.359	7760	2	2	Tier 3 one-reaction									0	4	321	0.1429	2.322	2.354	1.519	2.389	1.806	0.785	1.299	3.33	1.873	0.689	3.176	2.096	1.419	1.845	3.221	1.278	6.025	1.694	1.49	1.369	2.623	2.377	0.37	1.137	1.446	2.013	NA
2368	321.7	760.7	541.246	545.26	218.071	6868	1	2	Tier 3 one-reaction									0	15	312	0.1143	0.472	0.45	1.074	0.108	0.632	0.836	0.814	0.807	0.535	1.838	0.272	0.807	0.427	0.58	0.25	1.026	0.255	0.54	0.684	0.887	1.369	0.637	2.409	0.973	2.198	0.844	3.083
2369	321.7	760.8	200.099	202.106	76.0159	166087	2	2	Tier 3 zero-reaction									1	15	513	0.1143	6.691	0.23	0.783	5.789	0.422	0.374	0.594	1.578	0.498	0.892	4.343	0.21	1.239	1.136	4.384	0.877	8.947	1.733	0.52	0.465	0.223	0.779	0.392	0.527	0.852	1.076	0.171
2370	321.8	760.9	400.195	404.208	77.0195	29018	1	2	Unidentified												0.1429	6.402	0.244	0.889	4.996	0.488	0.428	0.645	1.63	0.675	0.969	2.885	0.281	1.076	1.031	2.573	0.962	7.486	1.649	0.42	0.475	0.25	0.841	0.559	0.547	0.976	1.21	NA
2372	322.2	761.8	346.199	348.207	184.107	38229.9	1	1	Tier 3 only two-reaction									0	0	44	0.1429	1.205	0.936	NA	1.148	1.162	1.252	1.391	1.129	1.36	1.227	1.224	1.269	0.941	1.119	1.086	1.314	1.078	1.041	0.976	0.951	1.387	1.464	1.699	1.238	1.63	1.068	1.364
2375	322.5	762.5	496.306	498.312	334.215	2958	1	1	Tier 3 zero-reaction									7	86	628	0.1143	1.113	0.834	1.524	0.638	0.836	0.861	0.948	1.024	0.693	1.319	0.787	0.754	1.015	0.865	0.957	1.459	1.213	0.925	0.887	0.707	1.018	0.875	1.547	0.823	1.094	1.05	1.193
2376	322.5	762.6	296.089	298.096	133.998	31462.4	1	1	Tier 3 only two-reaction									0	0	32	0	0.096	5.813	0.131	0.154	0.412	0.169	0.285	0.088	0.254	0.128	0.132	4.311	1.881	0.173	0.167	0.2	0.115	0.352	6.642	0.123	0.616	0.318	0.175	0.151	0.112	0.1	0.21
2380	322.9	763.4	374.195	376.202	212.104	3972	1	1	Tier 3 one-reaction									0	3	171	0.1143	0.822	0.881	1.267	0.485	0.864	1.152	0.85	0.611	0.661	1.356	0.392	1.373	0.648	1.085	0.498	0.865	0.784	0.482	0.814	0.955	0.999	0.91	1.616	1.227	0.935	0.867	1.949
2385	323.4	764.7	400.711	404.724	77.5351	26197.4	1	2	Unidentified												0.0571	0.554	1.839	1.45	0.941	1.174	2.148	1.965	1.07	1.11	0.662	1.47	1.656	2.229	2.164	1.663	1.456	0.656	1.62	1.281	0.9	0.991	2.08	0.516	1.232	0.793	0.953	0.851
2386	323.5	764.9	467.182	469.189	305.09	12905.5	1	1	Tier 3 one-reaction									0	10	268	0.1143	0.838	1.066	2.038	0.252	1.222	0.897	1.116	0.611	0.949	2.095	0.185	1.06	0.953	0.791	0.211	1.037	0.738	1	0.775	0.653	0.608	1.102	0.845	0.936	0.672	1.647	3.172
2388	323.6	765.1	405.179	407.185	243.087	6664.33	1	1	Tier 3 zero-reaction									1	30	564	0.1143	1.561	1.669	0.506	0.652	1.034	0.338	0.386	0.753	1.648	1.319	0.763	2.204	1.475	0.426	1.09	0.331	0.605	1.198	1.706	0.446	2.283	1.742	1.209	0.432	1.123	1.283	0.58
2390	323.6	765.2	330.131	332.138	168.039	55193	1	1	Tier 1	HMDB00484	Vanillic acid	9.02	13								0.1143	0.807	1.284	0.338	0.511	2.306	4.388	1.372	0.244	0.458	1.132	0.382	0.959	0.737	0.721	0.555	0.778	0.113	0.463	1.779	2.613	1.861	0.503	0.516	1.082	0.716	0.383	3.101
2391	323.8	765.5	380.243	382.25	218.152	84592	1	1	Tier 3 one-reaction									0	2	105	0.1143	0.838	0.836	0.662	1.021	0.946	1.235	1.205	0.794	0.885	1.573	0.875	1.133	0.805	1.087	1.002	1.185	1.03	1.047	0.901	1.019	1.142	1.382	1.332	1.179	1.393	0.934	0.863
2393	324.2	766.4	410.232	412.24	248.141	47882.5	1	1	Tier 3 zero-reaction									1	8	192	0.1143	1.322	0.691	1.04	1.136	0.821	1.495	1.121	1.135	0.778	1.354	1.027	0.877	0.681	1.15	1.361	1.132	1.131	0.833	0.677	0.749	1.166	1.047	1.453	1.066	1.311	0.847	1.704
2395	324.3	766.7	392.223	394.229	230.132	14136.8	1	1	Tier 3 one-reaction									0	1	60	0.1143	1.185	0.534	0.985	0.818	0.622	0.885	0.826	0.989	0.645	1.031	0.81	0.71	0.566	0.84	1.012	0.852	1.211	0.679	0.541	0.56	0.924	0.843	1.203	0.765	1.071	0.673	1.385
2397	324.5	767.2	399.189	403.203	76.014	38748	1	2	Unidentified												0.0571	6.645	0.346	0.978	5.789	0.514	0.459	0.705	1.557	0.612	0.984	4.218	0.337	1.23	1.229	4.671	0.976	8.763	1.676	0.627	0.566	0.291	0.852	0.524	0.674	0.931	1.191	0.153
2399	324.6	767.3	374.232	376.24	212.141	17409	1	1	Tier 3 one-reaction									0	8	118	0.1143	1.145	2.46	1.193	1.095	2.655	2.659	1.864	0.864	1.205	1.929	1.335	2.732	2.463	1.193	1.172	2.032	0.86	1.46	2.502	2.686	3.494	2.085	1.957	1.991	2.869	1.131	2.314
2403	324.6	767.3	406.221	410.232	83.0457	31189.6	1	2	Unidentified												0.1143	0.689	0.361	1.558	0.132	0.359	0.278	0.169	0.676	0.271	0.492	0.116	0.393	0.262	0.271	0.116	0.2	0.353	0.166	0.529	0.531	1.05	0.171	0.659	0.317	0.298	0.792	1.921
2405	324.7	767.5	512.302	514.31	350.211	12330	1	1	Tier 3 zero-reaction									5	47	464	0.1143	1.952	0.59	1.892	0.885	0.523	0.387	0.547	1.674	0.615	1.106	0.91	0.589	0.388	0.579	0.625	0.448	1.621	0.517	0.541	0.316	1.316	0.739	2.931	0.602	1.329	1.114	1.047
2407	325	768.3	308.149	310.156	146.058	100670	1	1	Tier 1	HMDB00858	Monomethyl glutaric acid	0.24	6.3								0.0286	0.293	1.177	0.388	0.324	2.769	3.882	1.413	0.43	0.317	0.799	0.287	0.769	0.669	0.46	0.315	0.711	0.28	0.444	1.71	3.165	1.812	0.309	0.427	1.01	0.506	0.509	3.459
2408	325.1	768.4	488.3	490.311	326.209	5438.67	1	1	Tier 3 one-reaction									0	22	227	0.1143	1.223	0.771	1.284	0.509	0.962	0.785	0.784	0.923	0.728	1.254	0.449	0.963	0.7	0.851	0.452	0.846	1.078	0.734	0.727	0.764	1.254	0.882	1.616	0.827	1.084	1.155	1.565
2409	325.2	768.7	306.676	308.683	289.169	21417.5	2	2	Tier 3 one-reaction									0	3	107	0.2	0.129	0.079	0.119	0.133	0.113	0.052	0.073	0.19	0.068	0.04	0.354	NA	0.232	0.179	0.371	0.073	0.176	0.167	0.11	NA	0.988	0.155	0.986	0.083	0.23	0.277	NA
2413	325.7	769.8	342.132	344.141	360.082	8334	2	2	Tier 3 zero-reaction									1	23	410	0.1143	0.536	0.68	1.141	0.493	1.268	0.916	1.087	1.097	1.361	0.792	0.633	0.925	0.702	1.052	0.949	1.062	0.754	0.753	0.63	0.811	0.956	1.361	1.292	0.885	1.176	0.852	1.104
2414	325.8	770	404.234	408.247	81.0585	139242	1	2	Tier 3 one-reaction									0	1	146	0.0286	3.664	1.046	1.168	NA	1.348	0.955	1.127	0.651	2.143	2.331	0.373	1.208	0.926	0.67	0.627	0.82	3.05	0.589	0.963	1.024	0.973	2.565	1.533	1.405	1.052	0.664	0.42
2415	325.8	770.1	388.211	390.218	226.12	35451.1	1	1	Tier 3 one-reaction									0	2	168	0.1143	1.364	0.718	1.838	1.193	0.75	0.577	1.096	1.222	0.872	1.017	0.977	0.872	0.628	1.45	1.104	0.68	1.199	1.15	0.597	0.637	0.777	0.875	1.312	0.871	1.21	1.036	0.625
2419	326.3	771.3	372.144	374.151	210.053	5418	1	1	Tier 3 zero-reaction									1	27	276	0.1143	1.792	0.864	1.909	0.984	0.95	0.671	1.067	1.65	0.965	1.584	0.651	0.694	0.593	0.987	0.661	0.991	1.793	0.846	0.465	0.51	1.188	0.884	2.008	0.861	1.522	1.158	1.7
2420	326.4	771.5	508.326	510.335	346.235	20241.8	1	1	Tier 3 one-reaction									0	4	119	0.1143	1.402	0.96	1.265	1.269	0.933	0.949	1.236	1.237	1.082	1.591	1.05	1.206	0.805	0.631	1.433	1.007	1.472	1.044	0.759	0.734	1.568	1.173	1.834	1.09	1.71	1.033	1.387
2421	326.5	771.6	384.217	386.225	222.125	16899.7	1	1	Tier 3 one-reaction									0	2	102	0.1143	0.526	0.547	0.296	0.441	1.158	0.673	0.853	0.457	0.567	1.521	0.385	1.256	0.797	0.624	0.417	1.049	0.293	0.85	0.994	1.264	1.622	0.962	1.518	1.402	1.574	0.39	0.874
2425	327.4	773.6	320.149	322.156	158.058	8177.33	1	1	Tier 3 zero-reaction									2	30	433	0.1143	0.779	1	0.98	0.691	1.11	1.299	1.21	0.815	1.204	1.337	0.843	1.3	0.989	1.383	1.055	1.08	0.743	0.868	0.931	1.106	1.106	1.284	1.427	1.366	1.353	0.891	1.216
2426	327.4	773.6	424.223	428.237	101.048	368893	1	2	Tier 3 one-reaction									0	29	443	0.1143	0.777	1.893	0.746	0.593	1.324	0.867	1.193	1.038	1.022	0.549	1.112	2.23	2.315	1.261	1.517	0.71	1.149	0.83	1.412	0.668	1.262	1.244	0.524	0.765	1.159	1.149	0.249
2428	327.7	774.4	400.176	402.183	238.084	10367.4	1	1	Tier 3 zero-reaction									2	4	162	0.2857	2.011	1.035	NA	NA	1.471	1.15	1.02	NA	0.267	1.389	0.409	0.771	0.612	0.432	NA	1.672	NA	0.461	0.679	3.629	0.948	0.624	0.842	1.903	0.782	NA	2.943
2429	327.9	774.7	420.181	422.188	258.09	63478.2	1	1	Tier 3 zero-reaction									1	8	115	0.0857	1.396	0.832	1.588	1.453	1.005	0.164	1.507	1.473	1.739	0.707	2.152	1.109	0.933	0.776	2.231	0.61	1.449	1.328	0.524	0.077	0.546	1.776	1.092	1.078	0.777	1.062	0.073
2431	328.2	775.7	481.223	483.229	319.132	31707	1	1	Tier 3 one-reaction									0	1	63	0	2.244	1.689	2.166	2.092	1.476	1.846	1.738	2.147	1.995	2.707	2.089	1.54	1.939	2.506	2.076	2.207	1.975	2.037	1.566	1.602	1.528	1.89	1.808	1.53	2.058	1.949	1.565
2432	328.3	776.1	328.154	330.16	166.062	4555221	1	1	Tier 2					AAA00947000	3-(3-Hydroxyphenyl)propanoic acid	2.63	52.8				0.1143	0.155	0.25	0.161	0.274	0.367	6.228	0.531	0.178	0.23	0.33	0.31	0.32	0.309	0.303	0.289	0.376	0.186	0.244	0.542	3.197	0.351	0.349	0.229	0.553	0.238	0.142	5.109
2433	328.5	776.4	412.107	414.114	250.015	9092	1	1	Tier 3 zero-reaction									1	4	117	0.1429	NA	0.34	0.324	0.374	0.606	6.228	0.767	0.253	0.261	0.595	0.33	0.265	0.389	0.329	0.318	0.752	0.261	0.534	0.47	3.266	0.712	0.33	1.02	0.791	0.437	0.538	5.492
2435	328.6	776.9	534.222	538.236	211.047	5188	1	2	Tier 3 zero-reaction									1	20	263	0.1143	1.284	0.859	1.492	0.695	0.882	1.312	0.672	0.673	0.693	1.032	0.541	1.295	1.089	1.011	0.61	0.519	0.881	0.414	0.786	0.672	0.644	0.733	0.905	0.62	0.829	1.082	1.627
2437	328.8	777.4	490.187	492.194	328.096	11027.1	1	1	Tier 3 one-reaction									0	10	270	0.1143	0.942	0.865	1.388	0.713	0.853	0.713	1.313	1.418	1.369	0.921	1.032	1.331	0.697	0.961	1.28	1.134	1.043	1.109	0.547	0.335	0.787	1.207	1.263	0.868	1.119	0.751	0.621
2439	329.1	778.1	381.182	383.191	219.091	6920	1	1	Tier 3 one-reaction									0	18	256	0.0857	12.347	1.052	3.611	5.265	0.946	0.68	1.044	4.437	0.521	3.746	3.475	1.388	0.686	1.861	2.593	1.177	3.511	1.302	0.932	1.67	1.909	0.566	1.94	1.345	1.839	1.547	2.024
2440	329.2	778.4	470.29	472.3	308.198	9274.43	1	1	Tier 3 one-reaction									0	24	339	0.0857	1.059	0.69	0.855	0.446	0.82	0.772	0.794	0.792	0.621	1.114	0.436	0.839	0.665	0.586	0.423	0.761	0.745	0.61	0.736	0.767	1.164	0.785	1.326	0.659	1.051	0.931	1.127
2441	329.3	778.7	345.09	347.097	182.999	156668	1	1	Tier 3 only two-reaction									0	0	42	0.3143	NA	NA	2.055	0.013	0.01	5.427	0.033	NA	3.963	0.017	0.051	3.605	NA	0.017	2.691	0.012	NA	3.711	NA	NA	1.658	0.014	1.96	0.012	0.013	0.014	3.204
2445	329.7	779.7	394.224	396.229	232.132	9965.4	1	1	Tier 3 one-reaction									0	12	237	0.1429	1.645	1.01	NA	1.091	0.875	1.218	1.451	1.697	1.155	1.321	0.629	2.443	1.397	1.019	0.695	1.461	4.351	1.43	0.713	1.401	1.93	1.951	3.26	2.518	2.664	1.347	2.87
2446	329.7	779.8	403.166	405.173	241.075	6505.5	1	1	Tier 3 one-reaction									0	3	189	0.1143	0.627	1.56	0.6	0.42	0.963	0.849	1.338	1.092	0.591	0.797	0.337	3.443	0.767	0.527	0.366	0.757	0.684	0.75	0.914	0.783	1.635	0.762	1.962	1.348	1.499	0.862	1.323
2447	329.8	780	440.217	442.222	278.126	9034.8	1	1	Tier 3 zero-reaction									2	13	232	0.1714	1.458	0.515	1.546	NA	0.594	NA	0.447	0.881	0.398	1.149	0.238	0.746	0.38	0.338	0.167	0.381	1.298	0.244	0.257	0.388	1.249	0.398	2.238	0.515	0.847	1.019	0.869
2448	329.8	780.2	414.202	416.206	252.111	4010	1	1	Tier 3 one-reaction									0	9	333	0.2857	NA	0.632	NA	NA	0.555	0.358	0.61	1.135	0.576	0.859	NA	0.39	0.416	0.42	0.287	0.626	NA	0.425	0.584	0.554	0.777	0.816	1.862	0.794	0.836	NA	0.931
2449	329.8	780.3	366.11	368.116	204.019	18439.6	1	1	Tier 3 one-reaction									0	5	163	0.1143	0.163	0.552	0.175	0.392	0.631	3.187	0.688	0.256	0.369	0.737	0.347	0.604	0.451	0.78	0.286	0.652	0.209	0.304	1.063	2.706	0.802	0.624	0.524	0.92	0.455	0.287	4.16
2450	329.9	780.5	448.268	450.275	286.176	5400.4	1	1	Tier 3 one-reaction									0	7	118	0.1143	2.597	1.276	2.161	1.425	1.045	0.896	1.329	1.453	1.412	1.916	1.237	1.12	0.801	1.059	0.984	1.108	2.372	0.984	0.822	0.906	1.498	1.369	1.922	1.056	1.507	1.725	2.384
2451	330	780.6	350.136	352.143	188.045	390005	1	1	Tier 3 one-reaction									0	3	227	0.0286	0.181	0.558	0.161	0.283	0.484	6.228	0.5	0.184	0.226	0.605	0.305	0.689	0.365	0.361	0.287	0.979	0.222	0.237	1.1	3.241	0.702	0.401	0.295	0.974	0.274	0.178	3.811
2452	330	780.7	332.192	334.201	170.101	7308	1	1	Tier 3 only two-reaction									0	0	2	0.2	NA	0.97	4.157	0.48	0.847	0.399	0.602	2.092	0.844	2.395	0.432	0.934	0.757	0.512	0.396	0.639	NA	0.62	0.658	1.114	2.439	0.626	NA	0.994	1.891	2.279	3.753
2455	330.2	781.3	448.29	452.3	125.115	3632	1	2	Unidentified												0.1714	6.922	1.591	12.897	0.358	1.069	NA	0.947	4.979	0.905	3.542	0.478	1.14	0.696	1	0.495	0.49	6.85	0.719	0.721	1.089	5.801	0.701	11.11	0.867	2.167	3.84	NA
2456	330.4	781.8	508.327	510.335	346.235	25616.4	1	1	Tier 3 one-reaction									0	4	119	0.1143	1.426	1.007	1.265	1.202	0.959	0.958	1.185	1.234	1.07	1.569	1.007	1.218	0.824	0.664	1.342	1.018	1.445	1.049	0.787	0.731	1.592	1.192	1.834	1.057	1.718	1.022	1.387
2457	330.4	781.9	344.147	346.155	182.056	4560	1	1	Tier 1	HMDB00118	Homovanillic acid	5.24	23.5								0.1143	2.523	0.676	1.26	2.35	0.812	1.247	1.025	1.29	0.591	1.611	2.056	0.865	0.927	0.939	1.356	1.202	2.732	1.032	0.829	0.859	0.969	1.125	1.157	0.911	1.035	0.916	1.709
2462	330.7	782.6	366.131	368.139	204.04	14834	1	1	Tier 3 one-reaction									0	2	185	0.1429	2.738	0.815	1.114	3.643	1.031	NA	1.164	1.013	0.669	1.196	1.352	0.735	1.143	1.061	2.403	1.039	3.121	1.393	0.824	1.315	0.832	1.126	0.885	1.138	1.119	0.999	1.237
2465	330.8	782.9	446.205	450.22	123.029	21165.1	1	2	Tier 3 one-reaction									0	1	5	0.0286	1.057	1.791	1.015	0.801	0.93	1.003	1.345	1.708	1.329	0.839	1.575	1.467	2.564	1.965	2.068	0.848	1.66	0.893	1.302	0.658	1.213	1.485	0.65	0.818	1.216	1.606	0.306
2466	330.8	782.9	413.718	417.731	90.5425	5340	1	2	Unidentified												0.2	0.327	1.162	2.472	NA	1.256	1.05	1.652	2.18	1.268	0.754	NA	1.191	0.861	1.694	0.587	1.309	NA	1.578	1.004	0.527	0.971	1.8	1.702	0.928	1.837	1.261	1.275
2467	330.8	782.9	358.165	360.171	196.073	459698	1	1	Tier 3 zero-reaction									1	25	286	0.1143	1.105	0.741	0.709	1.146	0.881	1.251	1.489	0.969	0.823	0.572	1.214	1.036	1.265	0.683	1.043	0.72	1.229	0.676	4.325	1.091	1.356	1.356	0.805	0.873	0.722	1.052	0.431
2469	331.2	784	222.112	224.119	60.0209	3.17442e+06	1	1	Tier 3 zero-reaction									2	25	624	0	1.189	0.845	1.161	1.128	0.887	0.913	0.974	1.219	1.096	1.414	1.077	0.776	0.923	1.079	1.141	1.084	1.059	0.946	0.841	0.77	0.894	1.028	1.089	0.806	1.122	1.039	0.94
2471	331.2	784.2	436.151	438.158	274.059	5021	1	1	Tier 3 one-reaction									0	11	180	0.1143	1.932	0.504	1.129	2.664	0.578	0.685	1.095	1.318	0.516	0.922	1.888	0.723	0.918	0.75	1.882	1.185	2.539	0.904	0.484	1.037	0.828	0.845	1.203	0.561	1.104	0.611	0.625
2472	331.3	784.4	424.213	426.219	262.122	74348.9	1	1	Tier 3 only two-reaction									0	0	71	0.1143	1.071	0.82	0.845	1.05	0.942	1.051	1.207	0.929	0.992	1.209	0.99	1.183	0.818	0.972	1.118	1.127	1.004	0.919	0.777	0.815	0.929	1.29	1.306	1.142	1.123	0.825	0.84
2476	331.5	785	370.717	374.731	47.5421	63453.9	1	2	Unidentified												0.1714	NA	0.48	0.598	NA	0.639	0.378	0.598	0.343	1.208	0.127	0.086	0.615	0.448	0.421	0.191	0.373	0.018	0.289	0.404	0.536	0.543	1.489	1.046	0.777	0.555	0.564	0.119
2477	331.6	785.3	496.208	498.215	334.117	7546.86	1	1	Tier 3 one-reaction									0	14	316	0.0857	1.085	0.837	0.899	0.933	0.925	1.247	1.417	1.048	1.149	1.092	0.935	1.222	0.977	1.176	1.162	1.219	0.913	0.88	0.866	0.849	0.984	1.275	1.283	1.245	1.362	0.736	0.844
2483	331.9	786	467.182	469.189	305.091	6773.56	1	1	Tier 3 one-reaction									0	10	268	0.1143	0.87	1.121	2.141	0.281	1.218	0.872	1.098	0.629	0.933	2.011	0.27	1.005	0.866	0.791	0.302	0.947	0.876	0.975	0.753	0.612	0.665	1.166	0.931	0.903	0.666	1.594	2.953
2485	332	786.3	532.282	536.296	209.107	159729	1	2	Tier 3 one-reaction									0	18	252	0.0857	0.102	2.241	0.931	0.232	2.244	1.416	2.399	0.137	2.565	1.072	0.227	3.589	3.439	2.272	0.258	2.214	0.112	3.365	3.162	1.488	0.071	4.97	0.1	2.705	0.158	1.494	0.479
2487	332	786.3	484.243	488.258	161.067	6286	1	2	Unidentified												0.2	2.422	1.021	NA	0.602	1.069	0.754	1.044	0.952	1.027	1.711	0.549	1.337	0.873	0.622	0.328	0.853	NA	0.649	0.848	0.702	2.039	1.158	3.192	1.243	2.151	NA	2.12
2488	332.1	786.5	486.293	488.299	324.202	6074.29	1	1	Tier 3 one-reaction									0	4	71	0.2286	2.063	0.501	2.944	0.169	0.533	0.346	0.431	1.274	0.404	1.317	NA	0.542	0.302	NA	NA	0.388	1.858	0.256	0.355	0.544	1.641	NA	3.659	0.496	0.961	1.264	2.825
2489	332.1	786.6	434.169	438.184	110.994	7897.6	1	2	Unidentified												0	0.94	1.863	1.872	0.588	1.149	1.033	1.446	1.67	1.113	0.779	1.166	1.64	1.277	1.298	1.675	1.12	1.248	1.253	0.713	0.749	1.143	1.172	1.152	0.669	0.857	1.525	0.926
2490	332.2	786.7	410.232	412.241	248.141	26086.9	1	1	Tier 3 zero-reaction									1	8	192	0.0286	1.079	0.694	0.971	0.982	0.835	1.34	1.093	0.862	0.81	1.309	0.878	0.881	0.705	1.126	0.995	1.059	0.936	0.834	0.68	0.725	1.055	1.075	1.203	1.07	1.091	0.838	1.396
2494	332.7	788.4	294.17	296.177	132.079	2.69474e+06	1	1	Tier 1	HMDB01975	2-Ethyl-2-Hydroxybutyric acid	0.26	25.2								0	0.036	1.381	0.025	0.042	2.937	0.524	1.86	0.034	0.087	5.487	0.054	2.634	2.064	0.123	0.145	1.404	0.028	0.336	0.432	1.282	1.688	0.633	0.519	2.281	1.604	0.531	0.383
2497	333.2	789.7	411.123	415.136	87.9472	6677.23	1	2	Unidentified												0.1143	0.48	0.465	0.776	0.25	0.952	1.301	1.225	0.969	1.269	0.939	1.22	0.53	1.059	0.725	1.091	1.503	1.431	0.668	0.914	1.565	0.374	1.694	1.092	1.294	1.701	1.438	0.842
2500	333.8	791.3	546.227	550.241	223.052	4976	1	2	Tier 3 one-reaction									0	26	385	0.1143	1.936	0.837	0.968	2.606	1.481	2.564	1.318	1.263	0.559	1.489	2.668	0.898	2.888	1.325	1.498	2.163	2.725	2.837	1.055	1.09	0.826	0.849	1.249	1.531	1.373	0.974	1.476
2501	333.8	791.4	386.16	388.166	224.068	26045.9	1	1	Tier 2					AAA01058000	2-Benzylmalic acid	0.59	210.7				0.1143	0.976	0.813	0.884	0.709	1.012	2.072	1.1	0.983	0.744	1.026	0.83	1.042	1.055	1.092	0.816	1.102	0.817	0.828	1.075	1.264	0.76	1.286	1.16	1.243	1.039	0.697	1.182
2502	334.3	792.8	236.128	238.135	74.0368	4.43485e+06	1	1	Tier 3 zero-reaction									5	40	643	0	0.922	0.944	1.055	1.222	0.731	1.113	0.994	1.013	1.028	1.332	1.469	0.874	1.145	1.718	1.085	1.347	0.86	1.29	0.838	1.029	0.683	0.94	0.774	0.808	1.001	0.884	0.671
2503	334.6	793.6	446.253	448.261	284.162	23036.2	1	1	Tier 3 one-reaction									0	3	140	0.1143	1.277	0.977	1.773	1.108	1.079	0.918	1.433	1.196	1.376	1.713	1.017	1.16	0.999	1.329	0.987	1.14	1.31	1.233	0.929	0.796	0.879	1.514	1.372	1.331	1.247	1.541	1.298
2505	334.9	794.4	394.213	398.226	71.0376	126999	1	2	Tier 3 zero-reaction									1	9	290	0.1143	0.382	3.881	0.363	0.385	2.696	0.772	0.603	0.46	0.474	0.247	0.573	3.845	3.259	0.742	0.772	0.527	0.766	0.775	2.019	1.503	2.005	0.615	0.516	0.773	1.142	0.474	0.251
2507	335.2	795.3	266.644	268.651	209.105	73216.8	2	2	Tier 3 one-reaction									0	18	220	0.1143	0.092	2.074	0.904	0.251	2.146	1.375	2.302	0.09	2.444	0.999	0.178	3.492	3.138	2.272	0.272	1.921	0.092	3.12	2.946	1.531	0.075	4.66	0.103	2.705	0.138	1.388	0.413
2508	335.3	795.6	533.285	537.298	210.11	16308	1	2	Tier 3 one-reaction									0	11	241	0.1143	0.106	2.491	1.025	0.239	2.352	1.631	2.429	0.137	2.401	1.199	0.163	3.715	3.911	2.559	0.223	1.936	0.131	2.984	3.442	1.666	0.107	5.015	0.138	2.778	0.164	1.574	0.582
2509	335.7	796.7	212.615	214.622	101.048	382506	2	2	Tier 3 one-reaction									0	29	443	0.1143	0.446	4.151	0.333	0.304	2.415	0.995	0.735	0.457	0.415	0.315	0.823	5.101	4.754	0.68	0.786	0.555	0.814	0.879	2.29	1.635	2.197	1	0.567	0.896	1.071	0.768	0.187
2511	335.8	796.9	263.139	265.146	101.047	298652	1	1	Tier 3 one-reaction									0	29	442	0.0857	0.44	4.7	0.398	0.369	2.985	0.951	0.783	0.504	0.469	0.309	0.877	5.152	5.132	0.815	0.809	0.596	0.787	0.932	2.723	1.634	2.259	0.754	0.596	1.07	1.214	0.528	0.157
2512	335.8	797	205.607	207.614	87.0321	9003	2	2	Tier 3 zero-reaction									1	18	381	0.1429	0.301	3.883	0.311	0.396	2.267	0.988	0.691	0.538	0.424	0.23	0.712	4.393	4.125	0.775	0.745	0.514	1.053	0.785	2.392	1.407	2.129	0.646	0.519	0.775	1.218	0.639	NA
2514	336.1	797.8	226.613	228.619	129.042	40410.8	2	2	Tier 3 zero-reaction									5	28	357	0.1143	0.309	1.758	0.553	0.288	1.294	0.821	0.805	0.704	0.599	0.402	0.514	1.586	1.22	1.057	0.74	0.821	0.486	0.615	0.863	0.549	0.991	1.127	0.685	0.648	0.975	0.716	0.634
2515	336.1	797.9	416.279	418.286	254.188	21255	1	1	Tier 3 one-reaction									0	6	117	0.1429	1.635	0.869	1.371	1.911	0.863	0.259	1.354	1.329	1.475	1.156	1.188	1.18	0.909	0.923	1.413	1.098	1.271	1.516	0.81	0.204	0.875	1.441	1.18	1.04	1.673	1.622	NA
2516	336.2	798.1	452.218	456.232	129.043	74587.4	1	2	Tier 3 zero-reaction									5	28	357	0.0857	0.277	1.239	0.595	0.415	0.693	0.681	0.721	0.763	0.629	0.43	0.474	1.073	0.676	0.959	0.697	0.731	0.356	0.614	0.554	0.428	0.905	1.043	0.676	0.712	1.2	0.738	0.71
2517	336.6	799.3	374.233	376.241	212.141	7478	1	1	Tier 3 one-reaction									0	8	118	0.1143	0.996	2.367	0.704	1.325	2.36	2.248	1.84	1.034	1.337	1.696	1.476	2.669	2.435	1.379	1.411	2.081	1.133	1.589	2.568	2.262	3.16	2.064	1.722	2.075	2.694	1.182	1.136
2519	336.8	799.6	206.615	208.622	89.0475	25233.8	2	2	Tier 3 zero-reaction									4	38	513	0.1143	0.299	4.35	0.257	0.297	3.406	0.916	0.708	0.427	0.446	0.203	0.78	4.946	4.807	0.648	0.934	0.673	0.731	0.952	2.33	1.833	2.221	0.711	0.51	1.041	1.116	0.474	0.185
2521	336.8	799.8	244.018	246.024	81.9272	30460	1	1	Unidentified												0.2571	2.619	2.579	2.245	2.464	2.526	NA	NA	2.284	2.756	4.589	1.973	NA	1.869	2.378	2.006	NA	2.541	1.697	1.805	2.361	3.408	2.169	3.822	2.356	1.785	2.53	4.358
2522	336.9	800	392.233	394.238	230.142	12830	1	1	Tier 3 one-reaction									0	5	63	0.4286	0.48	0.127	0.509	NA	0.107	NA	NA	0.215	NA	0.375	NA	NA	0.061	0.07	NA	0.152	0.333	NA	0.133	0.134	0.25	NA	0.802	0.268	0.131	0.505	NA
2523	336.9	800.1	394.256	398.268	71.0808	21984.4	1	2	Unidentified												0.1143	2.115	1.767	0.941	1.078	1.513	2.7	1.251	2.02	0.854	2.071	1.293	1.731	1.645	1.333	0.931	1.264	2.88	0.916	1.358	2.511	5.227	1.517	4.125	1.779	2.377	1.653	4.671
2525	337.2	801	426.203	430.216	103.028	13094.6	1	2	Tier 3 zero-reaction									2	15	351	0.0857	0.36	1.083	0.529	0.205	0.796	0.597	0.625	0.459	0.379	0.705	0.3	1.482	1.225	0.31	0.383	0.792	0.546	0.465	0.902	0.931	0.939	0.359	0.894	0.918	2.216	0.725	1.743
2526	337.3	801.2	488.3	490.31	326.209	17104.6	1	1	Tier 3 one-reaction									0	22	221	0.1143	1.33	0.796	1.289	0.956	0.824	0.703	0.878	1.172	0.885	1.217	0.994	0.969	0.664	0.829	1.043	0.842	1.208	0.858	0.668	0.663	1.173	0.934	1.604	0.881	1.236	1.06	1.212
2527	337.3	801.2	420.181	422.187	258.089	949956	1	1	Tier 3 zero-reaction									1	8	131	0	1.336	0.777	1.504	1.543	0.94	0.153	1.433	1.457	1.784	0.672	2.296	1.114	0.871	0.749	2.212	1.053	1.401	1.399	0.512	0.074	0.558	1.848	1.218	1.104	0.808	0.941	0.03
2530	337.7	802.2	341.177	343.184	179.085	84180	1	1	Tier 3 only two-reaction									0	0	5	0.0571	0.179	0.036	0.025	0.36	0.043	0.063	0.053	0.04	0.032	0.043	0.169	0.048	0.058	0.041	0.14	0.059	0.309	0.073	0.045	0.058	0.024	0.053	0.029	0.051	0.035	0.032	0.032
2531	337.8	802.5	394.257	396.264	232.166	28482.6	1	1	Tier 3 one-reaction									0	5	81	0.2	1.191	0.8	NA	1.374	1.026	0.751	0.97	1.1	0.752	1.062	NA	1.013	0.822	0.829	NA	0.94	1.27	0.948	0.896	0.728	1.632	1.154	1.461	0.898	1.724	0.891	0.983
2532	337.8	802.6	302.023	304.027	139.931	79082.6	1	1	Unidentified												0.2571	NA	1.373	NA	1.216	1.421	1.714	1.863	1.909	2.024	2.118	1.678	1.666	1.792	2.097	2.04	2.069	NA	1.521	1.392	1.3	NA	2.243	4.698	1.448	2.597	1.619	NA
2540	338.1	803.4	528.214	532.227	205.039	5528	1	2	Tier 3 zero-reaction									1	6	104	0.1143	1.667	0.97	0.78	2.476	1.358	1.665	1.13	1.252	0.771	1.381	2.3	0.881	2.245	1.384	1.353	1.643	2.154	1.789	1.002	1.137	0.899	1.185	1.335	1.306	1.801	0.974	1.23
2541	338.2	803.6	412.248	414.255	250.157	175957	1	1	Tier 3 one-reaction									0	1	98	0.1143	1.557	0.696	1.141	1.5	0.88	0.593	1.23	1.182	0.995	1.111	1.272	0.835	0.745	1.066	1.562	1.146	1.472	0.923	0.709	0.636	0.916	1.291	1.455	0.995	1.473	0.992	0.265
2542	338.6	804.7	406.222	408.229	244.131	114360	1	1	Tier 3 one-reaction									0	7	177	0.1143	0.689	0.764	0.842	0.622	0.938	0.811	1.058	0.695	0.769	1.418	0.547	0.833	0.759	1.058	0.657	1.098	0.773	0.74	0.733	0.837	0.697	1.07	1.447	1.011	1.206	0.987	1.264
2543	338.7	805	350.136	352.143	188.045	81005.3	1	1	Tier 3 one-reaction									0	3	230	0.0571	0.123	2.033	0.106	0.16	0.457	5.14	0.406	0.134	0.181	2.558	0.198	0.933	0.24	0.405	0.198	0.942	0.133	0.198	0.731	4.495	0.905	0.211	0.166	1.552	0.138	0.172	2.75
2544	338.7	805.1	582.259	584.265	420.167	19308	1	1	Tier 3 one-reaction									0	7	280	0.2571	1.267	NA	1.949	0.98	NA	0.9	0.896	1.772	0.839	1.643	0.99	NA	0.999	0.711	1.018	1.031	1.75	0.831	0.806	1.036	NA	0.983	4.214	0.779	1.383	1.205	NA
2547	338.9	805.6	217.099	219.105	55.0072	64904	1	1	Unidentified												0.1714	0.587	1.346	NA	1.356	1.789	1.757	1.496	0.3	0.978	1.046	1.491	1.513	1.5	0.726	1.301	1.89	0.775	1.116	2.217	2.713	1.526	2.067	1.011	2.012	NA	0.54	0.849
2548	338.9	805.6	386.194	388.201	224.102	7725.83	1	1	Tier 3 one-reaction									0	2	157	0.1143	1.707	0.63	1.089	0.663	0.651	0.593	0.892	1.132	0.77	1.196	0.589	0.851	0.388	0.836	0.648	0.834	1.264	0.583	0.602	0.623	1.506	0.829	1.771	0.996	1.35	0.979	1.376
2549	338.9	805.7	350.196	352.203	188.105	2.51894e+06	1	1	Tier 3 zero-reaction									2	14	290	0	3.146	0.812	3.858	1.263	0.859	0.239	0.931	2.811	1.042	1.336	0.958	0.594	0.506	0.905	0.773	0.839	2.91	0.889	0.321	0.236	1.361	0.965	3.504	0.774	2.2	1.877	1.134
2550	339.2	806.3	282.116	284.122	120.025	98211.1	1	1	Tier 2					AAA00645000	3-(Methylthio)propanoate	1.79	68.9				0.1143	0.243	0.702	0.331	0.359	2.227	1.043	1.012	0.25	1.404	0.694	0.318	0.609	0.27	4.579	0.322	3.034	0.314	1.25	0.276	0.763	0.079	4.973	1.799	1.446	0.328	0.904	0.518
2551	339.2	806.4	294.11	296.117	132.019	33947.1	1	1	Tier 3 only two-reaction									0	0	31	0	0.952	0.826	0.783	1.686	1.217	0.714	1.637	1.196	0.951	1.649	2.263	1.046	1.389	1.685	0.916	1.693	1.523	1.543	0.732	1.173	0.689	1.249	0.845	1.213	1.131	1.058	0.488
2554	339.5	807.2	576.268	580.282	253.093	5790	1	2	Tier 3 zero-reaction									1	6	224	0.0571	1.057	1.325	0.319	2.626	1.571	2.537	1.461	0.727	0.843	1.076	3.253	1.801	1.683	0.616	2.291	1.798	1.351	0.916	2.055	2.301	1.96	1.198	1.748	1.673	2.915	0.552	0.831
2557	339.5	807.4	217.096	219.104	55.005	22135.8	1	1	Unidentified												0.1429	0.526	1.558	NA	1.356	1.735	2.566	1.829	0.3	1.01	1.306	1.216	1.874	1.819	0.946	1.269	2.389	0.775	1.195	2.158	2.894	1.288	2.316	0.92	2.201	2.066	0.667	1.394
2559	339.7	807.9	328.154	330.161	166.063	1012150	1	1	Tier 1	HMDB02199	3-(4-Hydroxyphenyl)propionic acid	0.32	4.5								0.0857	0.183	1.714	0.148	0.228	0.451	6.19	0.453	0.151	0.224	2.14	0.23	0.738	0.277	0.433	0.249	0.817	0.197	0.252	0.645	4.924	0.642	0.321	0.221	1.339	0.21	0.181	3.24
2562	339.9	808.3	356.149	358.156	194.058	108824	1	1	Tier 3 zero-reaction									3	39	299	0	0.759	0.463	0.595	0.762	0.684	1.624	0.909	0.626	1.823	0.809	0.759	1.675	2.939	1.174	1.045	1.66	0.706	1.22	1.184	1.119	0.528	2.379	0.539	1.196	1.168	0.983	0.981
2565	339.9	808.4	270.136	272.142	216.09	106563	2	2	Tier 3 one-reaction									0	12	150	0.2	0.04	1.915	0.099	NA	2.368	3.324	2.435	0.038	1.393	1.271	NA	3.066	NA	1.185	0.071	2.984	0.044	1.124	3.167	3.272	0.252	2.692	0.235	2.464	0.618	0.593	1.166
2566	339.9	808.5	306.167	308.176	144.076	6324	1	1	Tier 3 only two-reaction									0	0	1	0.0857	1.115	0.929	0.99	1.225	1.013	0.775	1.237	0.949	0.796	1.591	1.007	1.192	0.763	0.857	0.99	1.081	1.115	0.979	0.784	0.732	0.697	0.927	1.049	0.916	1.025	1.052	2.697
2572	340.3	809.4	562.252	566.267	239.077	11040	1	2	Tier 3 one-reaction									0	14	284	0.1143	0.155	2.253	1.04	0.278	2.632	4.084	2.375	0.107	1.678	1.559	0.16	3.159	2.662	1.52	0.149	3.231	0.629	1.307	3.299	4.429	0.334	2.577	0.47	3.021	0.908	0.861	1.711
2573	340.3	809.6	428.171	430.178	266.08	4722.73	1	1	Tier 3 one-reaction									0	6	145	0.1143	1.372	0.878	1.489	0.54	1.054	0.944	0.78	0.853	0.65	2.058	0.453	0.865	0.826	0.754	0.47	1.159	1.154	0.714	0.587	0.909	1.448	0.763	2.567	0.958	1.704	1.254	2.978
2575	340.7	810.6	320.185	322.192	158.094	19403	1	1	Tier 3 zero-reaction									3	23	305	0.1143	1.271	0.716	1.344	1.141	1.097	0.905	1.154	1.088	1.344	1.197	1.044	0.787	0.722	1.139	1.039	1.091	1.023	0.957	0.749	0.771	0.8	1.204	1.232	1.147	1.104	0.957	0.719
2577	341	811.4	428.243	430.251	266.151	130370	1	1	Tier 3 one-reaction									0	3	162	0.1143	0.811	0.907	1.037	0.687	1.014	1.276	1.233	0.757	1.366	1.734	0.657	1.239	0.732	0.966	0.819	1.302	0.778	0.872	0.925	0.89	1.369	1.226	1.135	1.357	0.936	0.924	4.011
2578	341	811.5	432.272	434.281	270.18	6938	1	1	Tier 3 only two-reaction									0	0	13	0.3429	4.313	1.916	NA	2.093	1.814	NA	2.06	NA	2.112	3.145	1.923	NA	2.027	2.012	2.213	2.369	3.747	2.02	2.04	2.638	NA	2.578	NA	2.558	NA	3.592	10.017
2579	341.1	811.6	400.71	404.723	77.5348	9278	1	2	Unidentified												0	0.548	1.491	1.484	0.468	1.119	1.818	1.639	0.835	0.911	0.687	0.799	1.337	2.465	1.357	1.21	1.431	0.871	1.22	1.087	1.275	0.807	1.612	0.47	1.24	1.214	1.323	0.876
2581	341.1	811.8	396.227	398.23	234.135	3728	1	1	Tier 3 one-reaction									0	4	112	0.1143	6.293	4.752	24.438	5.789	2.712	1.942	3.126	8.794	2.151	2.992	5.16	1.7	5.94	6.759	5.611	2.752	17.73	6.416	3.539	1.539	2.024	4.13	1.401	2.32	2.804	7.217	1.104
2584	341.5	812.8	552.224	554.232	390.133	7027	1	1	Tier 3 one-reaction									0	4	157	0.1143	2.113	0.788	1.502	0.85	0.687	2.103	1.009	1.348	0.683	1.039	0.948	0.873	0.526	0.593	1.125	0.538	1.846	0.712	1.258	1.713	1.05	0.711	1.341	0.703	0.929	0.829	2.035
2585	341.7	813.3	277.144	279.151	230.106	18744	2	2	Tier 3 one-reaction									0	3	106	0	1.161	1.081	1.225	2.407	1.276	2.696	1.375	0.539	0.816	1.613	3.019	1.591	1.508	0.603	2.228	1.669	1.454	0.943	1.836	1.965	1.508	1.331	2.223	1.814	2.649	0.884	0.819
2586	341.9	814	304.096	306.103	142.004	16334	1	1	Tier 3 one-reaction									0	9	229	0.1429	0.259	0.858	0.363	0.427	2.112	0.973	1.054	0.338	1.454	0.707	0.323	0.644	0.228	4.581	0.315	3.026	0.335	1.222	0.337	0.787	0.081	4.164	1.785	1.577	0.369	0.916	NA
2587	341.9	814.1	478.281	480.289	316.19	2952	1	1	Tier 3 one-reaction									0	4	94	0.1143	1.721	0.725	2.317	0.427	1.161	0.412	0.729	0.896	0.857	2.095	0.463	1.075	0.333	0.566	0.529	0.797	1.968	0.974	0.588	0.55	1.217	0.726	2.349	1.142	1.23	2.963	3.461
2588	341.9	814.1	428.205	430.215	266.114	4927	1	1	Tier 3 one-reaction									0	12	382	0	0.645	0.734	0.906	0.459	0.985	0.912	0.967	0.584	0.755	1.202	0.454	0.864	0.772	0.85	0.503	0.959	0.573	0.685	0.684	0.943	0.973	0.914	1.252	0.979	0.825	0.834	0.904
2589	342	814.3	424.212	426.219	262.121	57956.5	1	1	Tier 3 only two-reaction									0	0	44	0.1143	0.681	0.96	1.025	0.863	1.058	1.173	1.377	0.597	1.153	1.161	0.683	1.388	0.931	1.208	0.804	1.317	0.649	1.054	0.893	1.152	0.678	1.56	0.954	1.394	0.809	1.005	0.835
2590	342	814.4	432.192	434.199	270.101	34074.3	1	1	Tier 3 one-reaction									0	1	90	0	0.478	1.267	1.119	0.421	1.361	1.529	1.543	0.428	1.717	1.331	0.508	1.782	1.259	1.461	0.508	1.665	0.413	1.311	1.327	1.188	0.344	1.868	0.478	1.681	0.423	1.085	0.899
2593	342.3	815.2	360.178	362.187	198.087	7286	1	1	Tier 3 one-reaction									0	2	41	0.1429	1.093	0.961	1.119	0.977	1.174	1.06	1.274	0.961	1.078	1.316	0.683	1.096	1.104	1.276	0.887	1.437	0.943	1.029	1.017	1.394	1.038	1.306	NA	1.161	1.33	1.142	1.424
2594	342.5	815.7	263.122	265.128	101.031	33594.5	1	1	Tier 3 one-reaction									0	1	76	0.1714	0.936	0.567	0.983	0.634	0.345	0.526	0.774	1.624	0.897	0.425	1.511	0.303	0.777	1.67	2.012	0.555	1.005	1.035	0.377	0.274	NA	0.953	0.51	0.38	0.721	1.502	NA
2597	342.8	816.6	374.232	376.239	212.141	74341.9	1	1	Tier 3 one-reaction									0	8	128	0.1143	1.087	1.27	0.803	1.327	1.664	1.532	1.423	1.091	1.044	1.351	1.47	1.476	1.211	1.097	1.287	1.501	1.108	1.348	1.148	1.172	1.849	1.655	1.696	1.625	1.925	1.029	0.869
2599	343	817.1	354.214	356.222	192.123	6634	1	1	Tier 3 one-reaction									0	5	31	0.1143	6.006	1.978	6.901	2.382	2.343	1.177	2.196	3.559	1.85	4.653	1.796	1.775	1.607	1.287	2.801	1.169	3.021	3.489	0.478	0.411	1.891	2.693	5.744	0.807	2.032	5.284	12.591
2600	343	817.1	392.239	396.25	69.0639	13131.3	1	2	Unidentified												0.2	1.187	1.017	1.949	0.394	0.872	0.81	0.956	0.795	0.634	NA	0.297	0.82	0.412	0.722	0.18	1.122	0.771	0.3	1.095	1.27	0.83	0.955	NA	0.762	0.81	0.987	0.678
2601	343.1	817.2	484.306	486.313	322.215	3772	1	1	Tier 3 one-reaction									0	53	572	0.1143	2.268	1.06	1.245	1.24	0.672	0.566	1.035	1.875	0.779	1.374	1.163	0.639	0.757	0.854	1.259	0.977	1.966	0.769	0.547	0.486	1.164	1.231	1.762	0.747	1.629	1.072	0.863
2603	343.1	817.3	223.094	225.101	122.005	11919.4	2	2	Tier 3 zero-reaction									1	4	106	0.2286	NA	0.831	0.524	NA	0.847	1.513	1.033	NA	0.616	1.052	0.429	1.033	0.587	0.617	0.323	1.083	NA	0.572	0.914	1.073	0.697	0.655	0.799	1.364	1.112	0.631	1.374
2604	343.1	817.5	406.221	410.234	83.0459	6992	1	2	Unidentified												0.1143	4.296	2.525	6.155	1.142	3.084	0.738	3.898	4.171	4.678	4.563	0.956	4.317	1.503	2.151	1.382	2.839	4.341	1.355	3.003	1.079	3.513	2.528	8.91	2.157	6.681	6.087	3.722
2605	343.3	817.9	467.162	471.175	143.986	5699	1	2	Tier 3 only two-reaction									0	0	5	0.2	NA	1.229	0.556	NA	1.401	2.153	1.06	0.267	0.78	1.781	0.221	1.3	0.979	0.756	0.304	1.522	NA	0.632	1.191	1.717	0.732	1.369	0.925	1.838	1.008	0.627	1.613
2607	343.5	818.5	468.249	472.264	145.074	26857.6	1	2	Tier 3 zero-reaction									6	54	511	0.1143	0.309	0.505	NA	0.191	1.149	0.508	0.846	0.142	0.105	0.986	0.229	0.973	1.273	NA	0.278	1.599	0.273	0.356	1.548	1.354	0.888	1.638	0.246	1.726	0.836	0.172	0.936
2609	343.6	818.7	389.27	393.283	66.0943	16646	1	2	Unidentified												0.1429	0.341	5.603	0.435	NA	4.373	1.524	1.69	0.267	4.133	0.18	0.232	9.318	1.371	0.383	0.187	0.714	0.17	0.31	1.662	2.465	6.552	5.278	3.871	3.715	1.746	0.517	0.212
2612	343.9	819.5	294.134	296.14	132.042	12313.1	1	1	Tier 2					AAA01655000	2-Acetolactate/(S)-2-Acetolactate	0.96	110.5				0.1143	1.697	1.21	1.981	1.71	1.083	1.405	1.64	1.857	1.491	2.235	2.445	1.306	1.274	2.761	2.853	2.253	1.52	2.669	1.24	1.336	0.881	1.54	1.326	1.335	1.543	2.032	1.043
2613	344	819.9	406.712	410.726	83.537	16576	1	2	Unidentified												0.1143	0.416	2.472	0.412	0.937	2.629	4.177	1.884	0.868	1.531	1.069	0.963	3.021	5.227	1.627	1.278	2.374	0.699	0.777	2.905	3.047	1.964	2.196	0.857	3.062	0.928	0.735	1.556
2614	344.1	820.1	369.709	373.723	46.5334	10916	1	2	Unidentified												0.2857	NA	0.567	0.635	NA	0.678	0.404	0.545	0.244	1.154	NA	NA	0.89	0.552	0.439	0.186	0.472	NA	0.335	0.626	0.825	0.561	1.424	1.275	1.155	1.035	0.888	NA
2615	344.1	820.1	392.166	394.173	230.074	28546	1	1	Tier 3 one-reaction									0	4	144	0.0857	0.247	0.376	0.319	0.261	0.428	0.42	0.531	0.325	0.517	0.432	0.376	0.492	0.468	0.638	0.373	0.526	0.232	0.341	0.398	0.329	0.28	0.564	0.35	0.542	0.487	0.263	0.313
2616	344.3	820.8	369.181	373.195	46.0055	121885	1	2	Tier 3 zero-reaction									1	20	509	0	2.991	7.11	5.016	4.544	6.113	6.228	7.024	5.558	7.552	7.576	5.16	6.152	5.94	7.248	5.611	7.637	3.147	5.323	6.077	5.578	4.176	7.56	4.988	6.418	6.076	3.883	4.972
2617	344.5	821.4	412.221	414.225	250.129	43409.5	1	1	Tier 3 only two-reaction									0	0	49	0.2286	0.247	0.98	NA	0.854	0.813	0.909	0.697	0.201	1.253	NA	1.662	0.855	0.476	1.129	1.287	0.762	2.275	1.009	1.195	1.557	3.62	0.781	NA	1.248	2.612	1.607	NA
2619	344.6	821.6	430.258	432.266	268.167	143580	1	1	Tier 3 one-reaction									0	5	122	0.1143	1.368	0.977	1.334	1.285	1.1	0.979	1.43	1.211	1.272	1.423	1.108	1.108	0.972	1.348	1.272	1.309	1.351	1.122	0.925	0.807	0.974	1.434	1.682	1.291	1.179	1.332	0.6
2622	345.1	823	294.169	296.177	132.078	14865	1	1	Tier 1	HMDB01624	2-Hydroxycaproic acid	2.07	0.2								0	0.165	1.449	0.032	0.184	2.571	0.536	1.717	0.055	0.151	4.923	0.134	2.519	1.899	0.183	0.23	1.323	0.16	0.364	0.568	1.292	1.754	0.707	0.636	2.156	1.698	0.573	0.431
2623	345.2	823.2	362.231	364.239	200.14	16213.6	1	1	Tier 3 one-reaction									0	8	172	0.1714	2.842	0.596	2.164	1.851	1.263	0.29	1.441	1.709	1.981	0.775	1.372	0.865	0.53	0.773	1.871	0.759	1.504	1.154	0.397	NA	0.494	1.666	1.828	0.823	0.919	2.151	NA
2624	345.3	823.5	394.237	396.244	232.146	198639	1	1	Tier 3 one-reaction									0	1	95	0.1143	1.44	0.732	1.119	1.329	0.863	0.655	1.241	1.182	0.999	1.156	1.294	0.898	0.8	1.081	1.623	1.104	1.301	0.989	0.666	0.689	0.944	1.239	1.45	0.976	1.35	1.02	1.428
2625	345.3	823.5	414.225	416.232	252.133	65854.5	1	1	Tier 3 only two-reaction									0	0	136	0	1.077	0.901	1.235	1.142	1.026	0.861	1.272	0.954	0.948	1.322	1.119	1.093	0.881	1.047	1.237	1.098	1.071	1.225	0.86	0.858	1.337	1.415	1.67	1.2	1.407	0.974	0.945
2626	345.6	824.2	342.17	344.176	180.078	32819.4	1	1	Tier 3 zero-reaction									1	26	298	0.1143	1.209	0.967	1.188	1.501	1.217	0.454	1.427	1.07	1.448	0.989	1.451	1.147	0.902	1.242	1.508	1.156	1.287	1	0.694	0.554	0.886	1.741	1.129	0.976	0.945	1.192	0.57
2627	345.6	824.3	328.154	330.161	166.062	19160.9	1	1	Tier 1	HMDB00779	Phenyllactic acid	1.63	21.7								0	0.261	1.893	0.301	0.359	0.629	4.78	0.613	0.267	0.4	2.515	0.313	0.961	0.432	0.495	0.366	1.055	0.287	0.351	0.656	4.588	0.745	0.545	0.367	1.54	0.381	0.313	2.266
2628	345.7	824.7	492.202	494.209	330.111	131861	1	1	Tier 3 zero-reaction									1	2	156	0	1.049	0.915	1.531	0.636	1.28	0.726	1.396	1.3	0.955	1.973	0.457	1.398	0.863	1.55	0.596	1.501	1.124	0.976	0.825	0.537	1.457	0.981	2.226	1.135	1.646	1.026	1.223
2629	346	825.4	206.105	208.112	88.0272	9906.67	2	2	Tier 3 one-reaction									0	1	154	0.1429	0.185	1.194	0.58	0.133	1.388	0.696	0.884	0.428	1.114	0.422	0.308	2.016	0.74	0.471	0.375	0.768	NA	0.415	0.917	1.431	2.024	1.381	2	1.981	1.094	0.534	0.219
2634	346.1	825.9	435.193	439.205	112.017	13444	1	2	Tier 3 only two-reaction									0	0	1	0.1714	1.398	0.911	0.855	0.688	0.519	0.835	1.018	0.923	0.748	1.171	1.287	NA	1.063	1.338	1.677	1.159	1.488	1.251	0.736	0.809	NA	1.038	0.831	1.023	0.984	1.155	0.598
2635	346.1	825.9	512.298	514.308	350.207	4702	1	1	Tier 3 zero-reaction									5	47	485	0.1143	1.436	0.879	1.398	0.908	1.07	1.058	0.959	1.318	1.02	1.494	0.928	1.132	0.743	1.121	1.009	1.004	1.211	0.87	0.793	0.851	1.663	1.193	1.753	1.126	1.358	1.062	1.46
2636	346.2	826	405.178	407.185	243.087	22992	1	1	Tier 3 zero-reaction									1	29	509	0.0571	0.516	2.581	0.711	0.17	1.509	0.816	0.885	0.552	0.458	1.096	0.149	1.922	1.422	0.56	0.253	0.524	0.168	0.388	2.007	3.109	1.517	0.479	1.18	1.604	1.001	0.182	1.253
2637	346.3	826.2	496.305	498.313	334.214	6527.53	1	1	Tier 3 zero-reaction									7	86	601	0.0857	1.958	1.189	1.823	1.349	1.332	0.908	1.181	1.939	1.063	1.456	1.099	1.294	0.927	1.194	1.02	1.253	1.919	1.413	0.72	0.813	1.205	1.258	2.355	1.018	1.048	1.548	1.239
2640	346.6	827.2	318.169	320.177	156.077	8399.6	1	1	Tier 3 one-reaction									0	13	334	0.1429	0.743	0.835	NA	0.841	0.965	1.119	1.266	0.801	0.897	1.569	0.805	0.933	0.714	0.555	0.975	1.218	0.612	0.739	0.672	0.953	1.369	1.255	1.412	1.426	1.337	0.894	1.515
2641	346.6	827.3	230.111	232.117	136.039	11098	2	2	Tier 3 zero-reaction									1	10	164	0.1143	2.68	0.856	1.452	1.66	0.498	0.875	1.045	2.002	0.826	0.842	2.12	0.857	1.304	1.49	2.386	0.913	3.146	1.62	0.517	0.34	0.559	1.336	0.799	0.683	0.821	2.082	0.538
2642	346.6	827.3	418.258	420.266	256.167	17586.4	1	1	Tier 3 one-reaction									0	4	91	0.1143	0.803	1.084	1.181	0.805	1.108	1.137	1.308	0.727	1.193	1.406	0.693	1.295	0.877	1.113	0.733	1.352	0.78	0.932	0.897	0.994	1.136	1.401	1.031	1.242	1.168	1.312	1.595
2643	346.8	827.8	348.216	350.223	186.125	34896.4	1	1	Tier 3 zero-reaction									1	16	206	0.1143	1.167	0.788	1.218	1.252	1.254	0.787	1.335	0.934	1.133	1.259	1.005	1.225	0.957	1.051	1.307	1.301	1.22	1.24	0.727	0.752	0.854	1.339	1.232	1.073	1.123	1.373	1.168
2644	346.8	827.8	222.113	224.119	60.0214	3397655	1	1	Tier 3 zero-reaction									2	25	625	0	1.183	0.835	1.156	1.118	0.885	0.915	0.974	1.208	1.092	1.396	1.058	0.767	0.924	1.063	1.116	1.078	1.034	0.941	0.844	0.77	0.907	1.013	1.089	0.812	1.123	1.043	0.94
2645	347	828.3	309.124	311.13	147.032	11847.5	1	1	Tier 3 zero-reaction									1	4	111	0.2571	0.677	0.878	NA	0.773	1.124	0.691	NA	0.97	1.91	NA	0.598	1.358	0.562	0.165	0.687	NA	0.95	0.674	0.574	0.949	1.344	1.473	1.22	0.909	2.086	1.686	NA
2647	347	828.4	440.214	442.219	278.123	4432	1	1	Tier 3 one-reaction									0	4	90	0.0857	1.989	2.049	1.388	0.385	2.958	1.214	1.901	1.831	0.461	1.903	1.163	2.534	2.108	0.653	0.7	0.685	1.817	0.696	0.517	2.821	5.253	1.393	4.286	1.715	5.801	1.101	2.081
2651	347.1	828.6	298.13	300.136	136.038	5273.33	1	1	Tier 3 zero-reaction									3	24	618	0.1143	2.107	0.936	1.418	1.987	0.595	0.971	1.239	1.586	0.867	0.877	2.448	0.749	1.656	1.458	2.711	1.236	2.842	1.783	0.569	0.497	0.443	1.713	0.556	0.676	0.758	2.108	0.559
2653	347.3	829.1	368.148	370.156	206.057	44104.9	1	1	Tier 3 one-reaction									0	8	220	0.1429	0.751	0.873	1.05	1.015	1.332	0.619	1.542	1.129	1.388	1.041	1.501	1.22	1.122	1.543	1.511	1.331	0.794	1.24	0.774	0.58	0.82	1.839	1.16	1.316	1.294	0.905	NA
2656	347.4	829.4	334.199	336.208	172.108	8492.75	1	1	Tier 3 only two-reaction									0	0	8	0.1143	1.267	0.992	1.05	1.209	1.129	1.122	1.35	1.255	1.129	1.367	1.087	1.191	1.122	1.161	1.3	1.437	1.096	1.15	0.901	0.898	1.226	1.322	1.556	1.231	1.13	1.161	0.986
2657	347.4	829.5	373.116	375.122	211.025	5420.5	1	1	Tier 3 one-reaction									0	13	233	0.2	NA	2.59	1.163	NA	1.327	1.445	1.378	0.332	0.668	1.164	0.185	3.163	0.99	0.331	0.303	1.329	NA	0.314	3.033	2.084	4.166	0.37	2.083	0.469	4.245	0.458	1.463
2659	347.9	830.7	406.222	408.23	244.131	41614.5	1	1	Tier 3 one-reaction									0	7	190	0.1143	0.856	0.985	0.941	0.713	1.211	0.914	1.246	0.824	0.853	1.463	0.588	1.106	0.936	1.051	0.741	1.238	1.014	0.864	0.85	0.989	1.11	1.22	1.455	1.056	1.463	1.102	1.132
2661	348.1	831.3	435.19	437.193	273.099	13964	1	1	Tier 3 zero-reaction									1	18	191	0.2	1.983	0.294	NA	0.271	0.278	0.224	0.459	0.369	0.312	0.168	0.376	NA	0.423	1.018	0.568	0.073	2.238	0.202	0.504	0.368	0.24	0.551	NA	0.552	1.025	1.319	0.043
2664	348.1	831.4	339.134	341.14	177.042	14048	1	1	Tier 3 one-reaction									0	18	203	0.1143	2.623	0.436	0.571	4.023	1.148	1.526	0.98	0.664	0.463	1.239	2.663	0.579	2.016	1.568	1.535	1.227	4.108	1.713	0.872	1.154	0.582	0.525	0.676	1.229	1.366	0.938	0.543
2666	348.2	831.6	383.233	387.246	60.0574	16456.4	1	2	Tier 3 zero-reaction									2	20	443	0	5.488	7.888	5.789	5.789	8.383	6.228	7.967	5.87	7.552	5.483	5.16	10.016	5.94	7.248	5.611	7.637	7.568	6.416	6.642	7.516	6.183	7.56	6.217	8.283	9.729	9.009	1.773
2667	348.3	831.8	384.236	388.248	61.0606	4586	1	2	Unidentified												0.1143	4.244	5.782	6.063	4.59	8.383	3.528	7.148	5.268	5.601	5.148	3.794	7.774	5.94	4.18	5.53	7.637	7.162	4.597	3.558	2.252	4.515	5.222	5.83	6.073	5.789	8.388	0.758
2668	348.3	832	416.278	418.285	254.186	8307.24	1	1	Tier 3 one-reaction									0	6	117	0.2	1.177	0.717	2.013	1.129	1.834	0.546	1.182	1.048	0.745	1.252	0.704	0.845	0.626	2.295	1.481	0.833	1.268	1.168	0.933	1.822	NA	1.961	NA	1.227	0.664	1.137	NA
2670	348.4	832.3	426.226	428.236	264.135	40682.6	1	1	Tier 3 one-reaction									0	10	211	0.1429	NA	0.768	0.761	0.3	0.896	2.389	1.249	0.471	0.742	1.521	0.273	1.361	0.669	0.554	0.293	1.554	0.502	0.562	0.93	1.461	1.143	0.798	0.759	1.307	0.872	0.534	3.562
2671	348.5	832.4	244.094	246.101	82.0029	451592	1	1	Unidentified												0	1.229	0.869	1.156	1.152	0.835	0.891	0.994	1.213	1.051	1.372	1.054	0.803	0.908	1.026	1.066	1.083	1.03	0.905	0.874	0.777	0.914	0.972	1.051	0.833	1.15	1.033	0.933
2672	348.7	833.1	390.222	394.238	67.0468	25998	1	2	Unidentified												0.1429	0.4	0.18	0.333	0.067	0.069	0.049	0.172	0.28	0.131	0.55	0.085	0.209	0.1	0.08	0.087	0.125	0.41	0.148	0.056	0.115	0.222	0.142	0.693	0.178	0.302	0.339	NA
2673	348.8	833.3	459.214	463.228	136.039	8695.2	1	2	Tier 3 zero-reaction									1	10	171	0.0857	2.366	0.985	1.445	1.874	0.49	0.843	1.086	1.789	0.901	0.912	2.056	0.874	1.751	1.315	2.469	1.017	3.357	1.851	0.614	0.282	0.499	1.424	0.498	0.579	0.869	2.124	0.42
2675	348.9	833.5	396.133	398.139	234.041	4701	1	1	Tier 3 one-reaction									0	3	122	0.1429	3.461	1.206	4.12	NA	1.366	2.246	1.144	4.275	0.801	1.993	1.006	1.298	1.031	1.159	0.585	2.015	0.989	1.041	1.44	2.005	0.849	0.781	4.266	1.654	0.817	3.463	1.645
2680	349.1	834.1	446.197	448.204	284.105	17578.3	1	1	Tier 3 one-reaction									0	4	190	0.0857	1.508	0.738	1.667	1.895	0.955	0.175	1.399	1.315	1.574	0.976	1.441	1.139	0.882	1.292	1.77	0.658	1.539	1.107	0.488	0.222	0.507	1.798	1.117	1.296	0.756	1.121	0.075
2681	349.1	834.1	323.139	325.145	161.047	78740.4	1	1	Tier 3 zero-reaction									3	14	167	0	0.629	0.764	0.877	0.479	0.628	0.739	0.849	1.021	0.69	0.419	0.686	0.446	0.811	1	1.03	0.519	0.601	0.77	0.478	0.807	0.421	1.094	0.493	0.548	0.626	1.372	0.192
2684	349.2	834.4	512.276	516.29	189.1	5036.5	1	2	Tier 3 one-reaction									0	28	560	0.2571	NA	2.32	NA	NA	2.877	1.473	2.105	NA	1.319	1.688	0.387	2.651	1.259	0.884	0.45	1.861	NA	1.24	3.136	1.905	1.363	1.777	1.286	2.339	1.802	0.923	1.595
2685	349.2	834.5	344.148	346.156	182.057	9452.93	1	1	Tier 2					AAA00922000	cis-3-(3-Carboxyethenyl)-3,5-cyclohexadiene-1,2-diol	2.8	101.7				0.1143	0.838	1.002	0.904	0.836	1.109	1.322	1.213	0.914	1.049	1.086	0.892	1.205	0.898	0.97	1.081	1.043	0.8	0.814	0.821	0.934	1.217	1.006	1.243	1.263	1.112	0.97	0.999
2686	349.3	834.8	452.263	456.276	129.087	26256	1	2	Unidentified												0.2	NA	0.256	0.151	NA	0.361	0.285	0.301	0.101	0.459	0.063	NA	0.327	0.288	0.157	NA	0.225	NA	0.141	0.294	0.251	0.178	0.621	0.258	0.444	0.342	0.142	0.094
2690	349.8	836	306.17	308.177	144.078	14166.2	1	1	Tier 3 zero-reaction									1	28	443	0.1143	0.58	0.972	0.595	0.962	1.306	0.849	1.499	0.52	0.848	1.823	0.907	1.551	1.174	0.652	0.897	1.469	0.567	1.04	1.034	0.999	0.839	1.205	0.837	1.344	1.322	0.753	0.735
2696	350.2	837.3	554.257	556.264	392.166	9888	1	1	Tier 3 one-reaction									0	8	220	0.2	0.386	1.074	1.591	NA	2.275	1.621	1.925	1.153	1.934	1.219	NA	1.487	NA	1.291	1.087	2.049	0.312	1.084	1.976	1.533	1.776	1.883	2.398	2.933	3.017	1.777	0.712
2697	350.2	837.3	734.355	738.368	411.179	11892.7	1	2	Tier 3 one-reaction									0	9	266	0.0857	0.364	0.828	1.156	0.163	1.571	1.89	2.197	1.079	1.826	0.984	0.553	1.755	1.777	1.525	0.897	2.217	0.422	1.229	2.055	3.031	1.801	2.577	2.111	2.242	2.274	1.571	0.607
2698	350.2	837.4	392.242	394.25	230.151	17074	1	1	Tier 3 zero-reaction									1	10	145	0.2286	0.735	0.713	1.035	0.423	0.825	0.247	0.781	0.484	0.745	1.041	NA	1.088	0.674	0.32	NA	0.733	NA	0.71	0.583	0.574	0.89	0.829	NA	0.711	0.583	0.979	0.6
2699	350.3	837.5	236.128	238.135	74.0366	2.72199e+06	1	1	Tier 3 zero-reaction									5	40	644	0	0.912	0.933	1.045	1.213	0.724	1.111	0.962	1.002	1.026	1.346	1.413	0.855	1.133	1.624	1.062	1.305	0.846	1.265	0.872	1.061	0.738	0.895	0.802	0.8	0.988	0.874	0.687
2701	350.6	838.4	551.749	553.755	389.658	12900	1	1	Unidentified												0.2	NA	0.297	0.726	NA	0.765	0.939	0.788	0.434	0.693	0.464	0.353	0.777	0.61	0.573	0.397	0.851	NA	0.735	0.903	1.191	0.524	0.975	0.825	1.124	0.936	0.616	0.235
2702	350.6	838.5	448.269	450.277	286.178	6021	1	1	Tier 3 one-reaction									0	7	127	0.1143	2.27	0.958	1.761	1.682	1.13	0.645	1.313	1.613	1.463	1.026	1.008	0.938	0.689	0.868	1.243	1.176	2.385	0.893	0.717	0.599	1.269	1.253	2.003	1.162	1.459	1.543	1.524
2703	350.7	838.6	481.222	483.23	319.131	24816	1	1	Tier 3 one-reaction									0	3	241	0	2.308	1.657	2.245	2.082	1.492	1.8	1.768	2.075	1.934	2.688	2.057	1.529	1.881	2.372	1.967	2.112	2.028	2.049	1.552	1.615	1.611	1.841	1.931	1.537	2.072	1.934	1.647
2705	350.9	839.1	214.578	216.585	104.974	16012.4	2	2	Tier 3 only two-reaction									0	0	3	0.1429	0.102	0.415	0.469	NA	0.801	0.733	0.879	0.375	0.923	0.397	0.304	0.752	0.864	0.676	0.388	0.961	0.126	0.523	0.798	1.393	0.926	0.972	0.808	0.929	0.929	0.684	0.224
2707	350.9	839.3	438.134	442.147	114.958	7262.29	1	2	Tier 3 only two-reaction									0	0	4	0.0286	0.243	0.528	0.766	0.145	0.853	0.787	1.049	0.393	0.891	0.554	0.458	0.8	0.733	0.702	0.434	1.062	0.268	0.603	0.982	1.289	0.83	1.127	0.994	1.377	1.22	0.689	0.415
2708	351	839.4	233.092	235.099	71.0005	20705.8	1	1	Tier 3 only two-reaction									0	0	114	0.1143	0.127	0.538	0.571	0.065	0.796	0.876	0.802	0.48	0.887	0.49	0.306	0.704	0.779	0.61	0.372	0.878	0.105	0.488	0.925	1.142	0.698	0.916	0.943	0.949	1.001	0.621	0.221
2709	351	839.5	384.178	386.186	222.086	13796.7	1	1	Tier 3 one-reaction									0	16	299	0.0857	1.231	0.899	1.008	1.324	1.123	0.865	1.36	0.876	1.19	1.071	1.249	1.093	1.026	1.115	1.243	1.231	1.096	1.104	0.847	0.875	1.035	1.567	1.258	1.055	1.151	0.994	0.974
2710	351	839.5	486.295	488.3	324.204	12113.4	1	1	Tier 3 one-reaction									0	4	90	0.1143	2.573	1.057	4.87	0.257	0.901	0.511	0.651	2.334	0.638	2.471	0.2	0.705	0.392	0.698	0.262	0.506	2.752	0.4	0.567	1.009	2.901	0.515	5.372	0.583	1.276	2.092	6.108
2712	351.1	839.7	553.756	555.763	391.665	25769.3	1	1	Unidentified												0.1429	0.237	1.033	1.403	NA	2.607	4.177	2.936	1.086	2.014	1.322	0.63	1.95	2.523	1.722	1.057	1.773	0.266	0.855	2.071	3.409	1.998	3.098	2.421	2.167	3.429	1.966	0.602
2716	351.3	840.2	384.715	388.729	61.5399	20539.7	1	2	Unidentified												0.1714	NA	1.142	1.129	NA	1.076	0.743	1.066	0.68	1.758	0.178	0.283	1.325	1.176	0.713	0.551	0.707	0.144	0.634	0.838	0.684	0.728	2.455	1.198	1.003	0.617	1.019	0.23
2717	351.3	840.3	320.185	322.192	158.093	9045.33	1	1	Tier 3 zero-reaction									3	23	309	0.1143	1.199	0.799	1.319	1.23	1.056	0.869	1.176	1.124	1.264	1.257	1.019	1.014	0.842	1.167	1.073	1.207	1.254	0.924	0.771	0.906	1.168	1.307	1.518	1.148	1.342	1.052	0.721
2719	351.5	841	451.15	455.164	127.975	17296.6	1	2	Tier 3 only two-reaction									0	0	43	0.1143	4.389	0.079	1.62	0.467	0.159	0.138	0.461	1.635	0.31	1.077	0.844	0.118	0.576	0.674	0.907	0.393	3.637	0.425	0.407	0.167	0.285	0.446	0.665	0.273	0.61	2.085	0.192
2720	351.8	841.7	474.238	478.252	151.062	17877.7	1	2	Tier 3 zero-reaction									3	34	445	0.1429	0.321	0.944	NA	NA	1.183	0.891	1.534	0.299	0.792	1.102	NA	1.293	0.873	NA	0.379	1.182	0.44	0.487	1.503	2.026	1.382	1.222	1.103	1.068	1.37	0.263	0.856
2721	352.1	842.6	490.315	492.324	328.224	29430.5	1	1	Tier 3 one-reaction									0	15	233	0.1143	1.966	0.885	1.756	1.863	0.962	1.435	1.353	1.592	1.024	1.573	1.628	1.058	0.927	1.027	2.096	1.59	1.789	0.898	1.129	1.144	1.877	1.128	2.206	1.602	1.915	1.081	4.093
2723	352.2	842.7	428.243	430.253	266.152	42344	1	1	Tier 3 one-reaction									0	3	86	0.1143	0.707	0.559	0.874	0.404	0.607	0.751	0.587	0.692	0.519	0.956	0.358	0.627	0.567	0.569	0.391	0.677	0.617	0.509	0.616	1.257	0.881	0.568	1.246	0.707	0.542	0.6	2.546
2724	352.2	842.8	334.136	336.142	344.089	27117	2	2	Tier 3 one-reaction									0	19	516	0.0857	1.032	0.922	1.457	0.765	1.054	0.382	1.176	0.939	1.561	0.55	1.437	1.26	0.729	0.71	1.044	0.536	0.879	0.985	0.509	0.204	0.317	1.383	0.771	0.87	0.7	0.68	0.189
2727	352.2	842.9	343.165	345.172	181.074	35074.4	1	1	Tier 3 zero-reaction									5	42	452	0.1429	0.165	1.201	NA	0.643	1.683	1.933	1.678	0.172	1.063	1.583	0.343	1.102	1.404	1.079	0.56	1.725	0.459	1.151	1.608	3.048	0.931	1.207	0.67	2.007	0.871	0.817	1.171
2730	352.5	843.6	420.238	422.245	258.146	17443	1	1	Tier 3 one-reaction									0	7	144	0	1.209	1.18	1.02	1.104	1.311	1.375	1.548	1.01	1.165	1.666	0.85	1.442	1.177	0.921	1.003	1.638	0.589	1.095	1.046	1.146	1.359	1.533	1.834	1.552	1.821	1.274	1.193
2731	352.5	843.8	412.246	414.255	250.155	17520	1	1	Tier 3 one-reaction									0	3	205	0.1143	1.207	0.819	1.203	1.197	0.9	0.863	1.19	1.059	1.085	1.164	1.073	0.954	0.769	1.029	1.181	1.176	1.273	0.971	0.812	0.695	0.901	1.317	1.404	1.084	1.21	1.078	0.593
2732	352.6	843.9	350.135	352.141	188.044	4464	1	1	Tier 3 one-reaction									0	3	219	0.0857	0.474	1.711	0.78	0.305	0.769	4.286	0.92	0.413	0.752	2.356	0.319	1.082	0.52	1.273	0.333	2.108	0.275	0.4	0.903	4.086	0.828	0.81	0.92	1.738	0.806	0.448	2.133
2733	352.6	844	365.147	367.154	203.056	32790.6	1	1	Tier 3 one-reaction									0	1	123	0.0857	0.221	1.139	0.173	0.52	1.524	2.222	1.631	0.206	1.007	1.569	0.363	1.085	1.393	1.087	0.443	1.542	0.252	1.201	1.485	2.444	1.023	1.17	0.814	1.582	0.762	0.69	1.225
2734	352.6	844.1	442.222	444.231	280.131	17517.6	1	1	Tier 3 one-reaction									0	4	255	0.1143	0.414	0.369	0.519	0.222	0.451	0.32	0.515	0.443	0.373	0.559	0.175	0.683	0.224	0.221	0.203	0.602	0.555	0.233	0.484	0.515	0.539	0.33	0.57	0.546	0.49	0.386	0.63
2735	352.8	844.5	434.252	436.261	272.161	8483.83	1	1	Tier 3 one-reaction									0	3	91	0.1143	0.85	1.183	1.494	0.893	1.087	1.202	1.422	0.678	1.265	1.613	0.765	1.185	1.236	1.286	0.75	1.622	0.897	0.876	0.838	1.468	1.215	1.573	1.802	1.44	1.163	1.115	2.419
2737	353	845.5	424.212	426.22	262.12	21272.7	1	1	Tier 3 one-reaction									0	12	196	0.0857	0.556	0.861	0.906	0.492	1.126	2.264	1.036	0.466	0.893	1.004	0.54	1.393	0.95	0.84	0.548	1.146	0.527	0.697	0.685	1.603	0.888	1.042	0.997	1.17	0.669	0.844	1.536
2738	353	845.5	404.214	406.221	242.123	6437.75	1	1	Tier 3 only two-reaction									0	0	1	0.2571	0.719	1.093	NA	NA	1.012	0.858	0.986	1.051	1.849	1.623	0.468	0.901	0.702	1.186	0.637	1.156	NA	0.909	0.488	0.748	NA	1.136	1.719	0.992	1.742	NA	3.001
2739	353	845.6	289.119	291.125	254.055	9434.84	2	2	Tier 3 one-reaction									0	9	234	0.1143	0.671	0.7	0.743	0.898	1.067	0.894	1.019	1.018	0.909	0.804	1.587	1.223	1.007	0.887	1.769	1.292	0.793	1.032	1.149	0.72	0.871	1.12	0.937	0.977	1.573	0.773	0.404
2740	353.1	845.9	338.193	340.202	176.102	7734	1	1	Tier 3 only two-reaction									0	0	1	0.3429	NA	0.32	NA	1.415	0.5	0.62	0.658	NA	NA	1.393	0.275	NA	0.448	1.278	0.339	0.493	NA	0.272	1.096	0.775	0.849	0.423	NA	0.809	0.62	NA	1.638
2744	353.3	846.6	222.113	224.119	60.0211	3886809	1	1	Tier 3 zero-reaction									2	25	624	0	1.207	0.851	1.144	1.108	0.873	0.906	0.982	1.19	1.099	1.386	1.048	0.767	0.911	1.055	1.106	1.091	1.057	0.937	0.846	0.773	0.905	0.999	1.097	0.826	1.118	1.045	0.94
2745	353.6	847.6	466.315	468.323	304.224	9504	1	1	Tier 3 one-reaction									0	2	71	0.1143	0.677	1.011	0.855	1.298	1.654	0.593	1.276	0.533	0.912	1.409	1.114	2.055	0.855	0.918	0.914	1.571	0.692	1.039	0.557	0.785	1.466	1.933	1.682	1.424	2.167	1.119	1.908
2749	353.8	848.7	442.165	444.172	280.074	40949.1	1	1	Tier 3 one-reaction									0	12	359	0.1143	1.127	0.821	1.709	1.543	1.177	0.219	1.535	1.365	1.873	0.936	1.982	1.321	0.896	1.298	2.074	0.687	1.241	1.331	0.682	0.153	0.329	1.864	0.94	1.596	0.77	0.963	2.124
2751	354.2	850	328.151	330.159	166.06	14824	1	1	Tier 1	HMDB00779	Isomer of Phenyllactic acid	8.73	4								0.0286	0.384	1.177	0.417	0.539	0.759	5.438	0.847	0.41	0.677	1.554	0.443	1.035	0.602	0.739	0.499	1.321	0.431	0.494	0.775	3.293	0.7	0.866	0.567	1.345	0.555	0.422	NA
2752	354.2	850	438.239	442.252	115.063	19309.6	1	2	Tier 3 zero-reaction									2	33	454	0.0286	0.717	1.367	0.99	0.263	1.811	0.97	0.665	0.739	0.229	0.987	0.287	1.344	2.142	NA	0.349	1.421	1.404	0.316	1.011	2.014	1.001	0.534	0.731	1.184	1.135	0.409	0.548
2753	354.2	850.1	394.247	396.252	232.156	5250	1	1	Tier 3 one-reaction									0	1	49	0.1429	2.537	1.181	3.468	0.263	1.198	1.493	1.249	1.626	0.89	1.809	NA	0.99	0.325	1.205	0.231	1.298	1.197	0.71	1.257	1.197	1.669	1.128	3.22	1.105	1.333	1.017	9.246
2758	354.9	852.9	342.17	344.176	180.078	14766	1	1	Tier 3 zero-reaction									1	26	298	0.1143	1.161	0.897	1.126	1.354	1.14	0.513	1.307	1.056	1.486	0.917	1.445	1.181	0.925	1.141	1.459	1.199	1.22	1.12	0.66	0.682	0.762	1.571	1.043	1.09	0.889	1.05	0.518
2761	355.6	855.5	402.226	404.233	240.135	14275.3	1	1	Tier 3 one-reaction									0	2	157	0.1143	0.862	0.607	0.469	0.852	0.846	0.581	0.592	0.539	0.452	1.162	0.502	0.776	0.462	0.73	0.525	0.782	0.762	0.443	0.543	0.547	1.018	0.534	2.137	0.674	1.025	0.693	1.716
2763	356.2	857.9	336.216	338.223	174.125	132450	1	1	Tier 3 one-reaction									0	14	183	0.1143	1.047	0.635	0.751	1.908	0.89	1.459	1.37	1.082	0.813	1.331	1.365	0.895	0.753	2.035	1.525	1.068	1.151	1.079	0.802	1.263	0.77	1.664	1.089	1.047	1.172	0.964	0.367
2764	356.6	859.7	250.418	252.426	88.3265	227956	1	1	Unidentified												0.1429	0.613	1.309	0.862	5.789	3.614	2.121	3.458	0.772	1.946	0.587	4.025	2.137	3.181	1.654	3.625	3.288	0.997	3.278	3.665	1.153	0.813	4.991	0.782	2.858	1.223	2.029	NA
2765	356.9	860.6	585.242	587.249	423.151	23964.4	1	1	Tier 3 one-reaction									0	4	315	0.1143	1.412	1.838	1.709	2.813	2.411	1.77	2.512	1.708	1.974	1.424	2.049	2.377	1.884	1.645	2.106	2.391	1.926	2.129	2.389	1.548	1.864	2.864	1.665	2.563	2.15	2.666	0.488
2767	357.2	861.8	578.267	582.279	255.092	31353.5	1	2	Tier 3 one-reaction									0	2	104	0.2857	0.46	0.332	0.65	NA	0.333	0.163	0.379	0.629	0.23	NA	0.153	0.412	0.217	0.196	0.246	0.257	0.761	0.228	NA	NA	0.513	0.317	0.504	NA	0.284	0.629	NA
2768	357.2	862	583.235	585.241	421.144	13752	1	1	Tier 3 one-reaction									0	2	85	0.1429	0.418	0.47	0.484	0.855	0.769	0.528	0.697	0.44	0.466	0.407	0.586	0.676	0.62	0.477	0.601	0.646	0.527	0.659	0.652	0.399	0.449	0.824	0.45	0.654	0.55	0.812	NA
2770	358.3	866.1	250.347	252.357	88.2561	567042	1	1	Unidentified												0.1143	0.793	1.173	0.99	5.643	2.957	1.806	2.556	0.882	1.559	0.67	3.041	1.852	2.81	1.5	2.776	2.569	1.126	2.632	2.736	1.119	0.822	3.89	0.905	2.197	1.228	1.917	0.212
2771	358.8	868.1	250.146	252.152	88.0542	20377596	1	1	Tier 1	HMDB00039	Isomer of Butyric acid	7.07	28.3								0	1.446	0.875	1.489	0.896	1.008	0.799	0.924	1.172	0.872	1.269	0.681	0.974	0.775	0.765	0.688	0.92	1.301	0.823	0.955	0.851	1.361	0.892	1.977	0.974	1.132	1.329	0.979
2773	360.3	874	250.145	252.152	88.0535	20377596	1	1	Tier 1	HMDB00039	Butyric acid	3.99	22.4								0.0286	1.575	0.868	1.593	0.805	0.95	0.726	0.904	1.514	0.835	1.349	0.658	0.974	0.716	0.747	0.689	0.891	1.355	0.756	0.829	0.824	1.523	0.841	2.18	0.94	1.132	1.411	0.481
2774	360.3	874.1	330.132	332.139	168.041	21274	1	1	Tier 2					AAA00937000	Isomer of 2,6-Dihydroxyphenylacetate	3.74	180.8				0.1143	1.203	1.085	0.59	1.245	1.952	1.684	1.222	0.82	0.693	2.648	0.794	2.353	1.199	0.992	0.815	1.616	0.825	0.785	2.347	1.474	1.607	0.916	0.776	1.494	1.036	0.785	0.901
2775	360.7	875.5	377.144	381.157	53.9685	46243.4	1	2	Unidentified												0.1143	4.005	0.513	1.178	5.789	0.993	1.843	1.933	1.897	1.154	2.123	5.16	0.62	2.212	2.32	5.321	2.831	5.222	3.184	1.102	1.912	0.451	1.495	0.814	1.644	1.385	1.19	0.582
2778	360.9	876.2	397.129	401.142	73.9532	48738.8	1	2	Unidentified												0.1143	4.252	0.533	1.252	5.789	1.023	2.09	2.093	2.049	1.165	2.21	5.16	0.598	2.258	2.172	5.611	2.81	5.546	3.603	1.24	1.802	0.494	1.712	0.868	1.682	1.334	1.347	0.6
2779	360.9	876.4	426.202	430.216	103.027	57630.9	1	2	Tier 3 zero-reaction									2	15	353	0.1143	0.339	3.174	0.521	0.237	2.658	1.187	0.957	0.686	0.512	0.397	0.736	3.241	2.79	0.763	0.846	0.804	0.614	0.764	1.772	1.423	1.962	0.538	0.61	0.843	1.363	0.616	0.477
2780	361	876.6	430.257	432.266	268.166	19344.9	1	1	Tier 3 one-reaction									0	5	119	0.1143	1.318	1.148	1.316	1.125	1.293	1.079	1.519	0.978	1.36	1.741	0.991	1.442	1.132	1.364	1.16	1.424	1.208	1.202	1.008	1.147	1.324	1.515	1.596	1.518	1.312	1.297	1.762
2782	361.3	878	448.184	452.198	125.009	80646	1	2	Tier 3 only two-reaction									0	0	2	0.1143	0.295	3.096	0.489	0.289	2.51	1.335	1.011	0.692	0.547	0.402	0.748	3.407	3.222	0.924	0.898	0.845	0.668	0.748	2.078	1.877	2.078	0.56	0.659	0.925	1.557	0.621	0.454
2783	361.4	878.1	250.144	252.151	88.0529	1.91794e+07	1	1	Tier 1	HMDB01873	Isobutyric acid	1.69	26.1								0	1.567	0.871	1.884	1.313	0.926	0.619	0.792	1.514	0.751	1.658	0.513	1.023	0.59	0.721	0.671	0.759	1.433	0.638	0.858	0.799	1.866	0.752	2.845	0.91	1.327	1.426	0.427
2785	361.7	879.4	308.185	310.192	146.094	15123.1	1	1	Tier 3 zero-reaction									1	28	327	0.1429	0.277	0.692	0.257	NA	0.859	1.921	1.341	0.35	0.764	2.098	0.369	0.805	0.414	3.666	0.342	0.823	0.392	0.517	2.322	2.41	0.552	0.829	0.478	1.933	0.462	0.568	2.063
2786	362	880.4	490.315	492.325	328.223	8185.54	1	1	Tier 2					AAA01352000	Isomer of 2,3-Dinor-8-iso prostaglandin F1alpha	3.82	228.9				0.1143	2.382	1.009	2.186	1.509	0.994	1.127	1.209	1.767	0.996	1.876	1.169	1.007	0.876	1.049	1.484	1.221	1.913	0.919	0.901	1.066	3.057	1.147	3.226	1.193	1.634	1.25	3.487
2788	362.1	881	408.24	410.244	246.148	9178	1	1	Tier 3 zero-reaction									1	7	165	0.1429	1.782	0.912	NA	1.481	0.921	0.703	0.749	1.46	0.553	1.302	0.843	0.645	0.704	1.334	0.868	0.965	1.92	0.983	0.6	0.664	1.562	0.943	1.851	0.818	1.625	1.211	1.905
2789	362.3	881.9	395.196	399.209	72.0202	55240	1	2	Tier 3 only two-reaction									0	0	2	0.1143	5.044	0.753	1.526	5.789	1.056	0.805	1.087	1.527	1.033	1.336	4.717	1.028	1.226	2.01	4.46	1.614	6.961	2.764	0.951	1.401	0.969	1.328	1.576	1.042	1.263	1.876	0.456
2792	362.4	882	539.269	543.282	216.094	18710	1	2	Tier 3 one-reaction									0	5	98	0.2	0.562	1.554	0.741	NA	2.168	1.776	1.658	0.949	1.572	0.892	1.527	2.025	NA	1.633	1.85	1.495	0.747	1.534	NA	1.285	1.427	2.769	1.682	1.759	1.437	1.059	0.705
2794	362.4	882.3	410.244	412.248	248.153	8738	1	1	Tier 3 one-reaction									0	5	82	0.1143	2.021	1.201	2.946	0.555	1.005	0.795	0.79	1.198	0.682	1.568	0.461	1.168	0.731	0.549	0.529	0.726	1.645	0.571	0.602	1.23	1.716	0.7	3.575	1.008	1.447	1.257	3.493
2795	362.6	882.8	250.094	252.101	176.005	16480	2	2	Tier 3 only two-reaction									0	0	22	0.3429	0.713	NA	0.845	0.835	NA	0.857	1.184	0.852	0.859	0.642	0.771	1.059	1.001	NA	NA	1.308	NA	0.829	NA	0.753	NA	1.174	0.874	1.027	0.933	1.23	0.292
2797	362.7	883.1	213.606	215.612	103.028	30064	2	2	Tier 3 one-reaction									0	1	2	0.1143	0.341	3.363	0.593	0.305	2.74	1.211	1.06	0.751	0.639	0.444	0.704	3.39	3.605	0.857	0.898	0.839	0.723	0.812	2.007	1.712	2.133	0.556	0.685	0.916	1.606	0.732	0.454
2798	362.9	883.9	454.234	458.247	131.059	31003.5	1	2	Tier 3 zero-reaction									8	60	571	0.1143	0.171	0.702	0.235	0.153	1.678	0.98	1.573	0.175	0.187	1.713	0.314	1.467	1.71	0.16	0.37	2.746	0.179	0.314	2.255	2.736	1.239	2.324	0.387	2.351	1.18	0.172	1.878
2799	363.4	885.8	466.317	468.324	304.225	9461.5	1	1	Tier 3 one-reaction									0	2	76	0.1714	0.512	1.011	0.408	1.089	1.502	1.034	1.312	NA	0.58	1.408	0.804	1.63	0.928	0.728	0.656	1.362	NA	0.871	0.881	0.917	1.502	1.521	1.444	1.334	2.119	0.86	1.412
2802	363.5	886.4	398.202	402.216	75.027	24822	1	2	Tier 3 one-reaction									0	1	2	0.0286	1.161	5.118	1.887	0.922	1.775	3.193	3.204	2.819	3.347	1.364	2.619	2.947	3.967	5.69	3.184	1.927	1.465	1.962	2.986	0.952	1.098	5.36	1.464	1.697	1.382	1.429	1.168
2804	363.6	886.7	294.17	296.177	132.079	12038	1	1	Tier 3 zero-reaction									9	43	457	0.1429	1.428	0.737	0.405	2.443	1.334	0.455	1.26	1.525	0.703	3.022	1.16	1.172	1.414	1.072	1.258	0.703	0.743	0.412	0.654	0.725	1.47	0.903	0.848	1.036	0.712	0.759	NA
2807	363.9	888.1	336.217	338.223	174.125	31894.3	1	1	Tier 3 one-reaction									0	14	183	0.1143	0.908	0.682	0.617	1.811	0.905	1.667	1.388	0.903	0.863	1.361	1.196	0.904	0.809	2.076	1.514	1.132	0.922	1.117	0.927	1.497	0.835	1.694	1.037	1.195	1.224	0.933	0.422
2808	364.1	888.8	227.62	229.627	131.058	43893.2	2	2	Tier 3 zero-reaction									8	60	572	0.1143	0.175	0.731	0.158	0.169	1.89	1.074	1.726	0.125	0.103	1.589	0.328	1.526	1.928	0.078	0.379	3.706	0.22	0.303	2.468	3.367	1.243	2.693	0.338	3.578	1.242	0.116	1.764
2809	364.2	888.9	506.312	508.322	344.22	14422.9	1	1	Tier 3 one-reaction									0	4	151	0.1143	1.416	0.779	1.141	0.969	0.778	0.736	1.006	1.103	0.988	1.092	0.958	1.047	0.705	0.747	1.006	0.858	1.321	0.817	0.651	0.707	1.113	1.041	1.47	0.881	1.276	0.977	0.81
2811	364.3	889.4	231.149	233.156	69.0576	21563.7	1	1	Tier 3 one-reaction									0	2	183	0.1143	0.902	0.868	0.803	0.52	1.305	0.441	0.752	1.132	0.542	0.28	0.829	1.35	1.167	0.804	1.061	0.503	1.014	0.825	0.515	0.558	1.68	0.76	0.51	0.646	0.785	1.106	0.148
2812	364.4	889.8	424.211	426.22	262.119	16190.1	1	1	Tier 3 one-reaction									0	12	195	0.0286	1.036	1.014	1.106	0.778	1.091	1.056	1.327	0.917	1.051	1.101	0.781	1.288	0.944	0.949	0.855	1.134	0.958	0.971	0.965	1.312	0.937	1.49	1.513	1.253	0.977	0.88	1.278
2815	364.5	890.5	498.322	500.329	336.231	63681.1	1	1	Tier 3 zero-reaction									22	100	632	0.1143	2.348	0.619	0.857	2.105	0.648	0.582	0.7	1.962	0.811	0.509	1.901	0.616	0.71	0.828	2.314	0.617	2.396	0.877	0.474	0.543	1.172	0.95	1.653	0.631	1.314	0.795	0.224
2816	364.6	890.7	378.227	380.234	216.135	9142.36	1	1	Tier 3 zero-reaction									1	7	189	0.1143	0.978	0.943	0.756	1.101	1.119	1.046	1.063	0.725	1.019	1.161	0.815	1.154	1	1.629	1.082	1.207	0.848	1.252	0.743	0.976	1.93	1.433	1.493	1.007	1.276	0.983	0.297
2817	365.2	893	314.138	316.147	152.047	10819.4	1	1	Tier 1	HMDB04815	4-Hydroxy-3-methylbenzoic acid	1.41	28.4								0.1143	0.388	0.881	0.449	0.919	1.035	1.177	0.752	0.477	0.757	1.151	0.293	1.152	0.587	0.786	1.481	1.202	1.326	0.959	1.015	1.396	1.113	1.344	1.395	1.252	1.025	0.828	0.872
2818	365.2	893.1	418.257	420.265	256.165	6976.67	1	1	Tier 3 one-reaction									0	4	92	0.1143	1.121	1.208	1.393	0.909	1.33	1.306	1.61	0.92	1.183	1.488	0.847	1.512	1.272	0.939	1.003	1.444	0.903	1.104	1.169	1.12	1.404	1.502	1.504	1.391	1.35	1.345	1.652
2821	366	896.2	512.3	514.308	350.209	7769.71	1	1	Tier 3 zero-reaction									5	47	491	0.1143	1.5	0.885	1.524	0.967	0.846	0.728	0.975	1.329	0.939	1.231	0.765	0.982	0.74	0.81	0.882	0.83	1.314	0.759	0.599	0.592	1.209	1.062	2.226	1.002	1.274	1.23	0.78
2826	366.8	899.2	422.196	424.204	260.105	22455.9	1	1	Tier 3 one-reaction									0	3	64	0.1143	0.912	0.877	0.793	0.837	1.097	1.58	1.245	0.705	1.31	1.161	0.755	1.317	1.064	1.017	0.957	1.328	0.807	1.081	0.969	1.076	0.764	1.266	0.891	1.32	0.905	0.763	1.504
2829	367.2	900.7	450.218	454.234	127.043	9816	1	2	Tier 3 one-reaction									0	1	1	0.1143	2.539	0.894	1.857	0.501	8.383	6.228	7.967	1.453	0.846	0.664	0.264	4.346	5.94	1.185	1.635	7.637	17.73	0.629	3.268	2.199	0.948	2.394	2.954	8.283	0.993	1.119	0.974
2831	367.5	902	330.207	332.215	168.116	12452	1	1	Tier 3 one-reaction									0	14	120	0.2	1.818	1.104	NA	1.253	1.377	1.636	1.519	0.763	1.091	1.486	0.912	1.297	1.145	1.259	1.274	1.006	NA	0.769	1.093	1.542	1.419	1.156	1.198	1.292	0.773	1.086	1.752
2832	367.7	902.7	352.165	354.17	190.074	10210	1	1	Tier 3 one-reaction									0	14	208	0.4857	NA	3.672	4.515	NA	NA	0.914	3.176	1.795	3.35	1.586	0.505	4.818	NA	0.63	0.53	2.518	0.865	0.827	NA	NA	4.637	NA	6.117	NA	NA	2.226	1.723
2834	368	904	264.61	266.617	205.037	8306	2	2	Tier 3 zero-reaction									1	6	144	0.1714	0.992	0.512	NA	1.919	0.89	1.241	1.031	0.279	0.394	0.919	2.21	0.4	2.749	1.415	1.011	1.904	1.082	2.456	1.249	1.536	0.411	0.785	0.39	1.612	0.677	0.782	NA
2835	368.3	904.9	276.638	278.645	229.094	15640	2	2	Tier 3 one-reaction									0	13	211	0.1143	0.325	1.851	0.961	0.474	2.345	2.48	2.188	0.405	2.551	1.501	0.709	2.407	1.552	1.838	0.953	2.595	0.348	1.611	2.516	2.144	0.702	2.953	0.679	2.358	0.794	1.187	1.125
2837	368.4	905.6	569.278	573.291	246.102	12036.9	1	2	Tier 3 one-reaction									0	10	211	0.2	0.693	2.136	0.808	0.335	2.612	2.686	2.366	0.713	2.027	1.199	0.785	NA	NA	2.262	0.875	1.965	0.254	1.902	NA	2.153	0.529	3.648	1.031	2.203	0.668	1.046	0.94
2838	368.5	905.8	290.134	292.141	256.085	9058	2	2	Tier 3 one-reaction									0	3	132	0.1429	1.671	1.281	0.931	1.633	1.262	1.032	1.348	1.408	1.246	1.076	1.845	1.23	1.127	1.299	1.82	1.562	1.823	1.199	1.049	0.94	1.609	1.253	2.126	1.32	1.74	1.435	NA
2841	369.1	908	462.205	466.218	139.029	40744	1	2	Tier 3 one-reaction									0	7	37	0.1143	0.368	1.555	0.18	1.252	2.063	0.937	0.772	0.213	0.925	0.517	0.244	1.395	1.9	0.296	0.24	0.645	0.278	1.326	1.434	0.863	1.464	1.712	0.768	0.903	1.172	0.802	1.451
2842	369.2	908.7	401.212	405.226	78.0363	29368.4	1	2	Tier 3 only two-reaction									0	0	2	0	1.083	3.589	2.141	0.888	1.102	3.041	2.566	1.261	1.259	0.882	1.332	2.051	3.272	2.135	3.098	1.373	1.133	1.424	1.669	1.049	1.633	3.046	1.069	0.94	0.956	1.733	0.938
2843	369.3	908.9	236.128	238.135	74.0366	1.95079e+06	1	1	Tier 3 zero-reaction									5	40	644	0	0.912	0.91	1.05	1.2	0.716	1.087	0.956	0.993	1.001	1.316	1.387	0.827	1.122	1.543	1.044	1.263	0.809	1.229	0.882	1.067	0.749	0.867	0.825	0.799	0.972	0.875	0.703
2844	369.3	908.9	357.181	359.188	195.089	88603.2	1	1	Tier 3 one-reaction									0	29	343	0	0.526	0.778	0.23	1.542	1.467	0.255	2.231	0.341	1.136	2.043	0.736	0.921	1.316	1.703	0.975	1.055	0.789	2.441	1.111	0.374	0.723	3.394	0.905	2.262	1.429	1.412	1.285
2845	369.3	909	328.154	330.162	166.063	8460.5	1	1	Tier 2					AAA00932000	3-(2-Hydroxyphenyl)propanoate	0.4	13.6				0.0857	1.731	0.729	1.351	0.948	0.703	4.147	0.677	1.185	0.681	0.939	0.685	0.743	0.429	0.94	0.812	0.775	1.63	0.557	0.723	2.356	0.856	0.719	1.381	0.853	1.045	0.872	3.863
2847	369.3	909.2	424.223	428.24	101.047	10584	1	2	Tier 3 one-reaction									0	29	442	0.2286	0.245	0.677	0.24	0.067	0.511	NA	NA	0.181	0.051	0.153	0.044	0.749	0.346	0.073	0.067	0.109	0.211	0.047	0.407	0.498	0.772	NA	0.367	0.479	1.271	0.128	NA
2848	369.5	909.9	402.153	404.16	240.061	10192.2	1	1	Tier 2					AAA00281000	(1R,6R)-6-Hydroxy-2-succinylcyclohexa-2,4-diene-1-carboxylate	3.64	162.5				0.1143	0.376	1.135	0.22	0.421	1.674	1.912	0.981	0.375	0.81	1.226	0.682	1.849	1.362	0.863	0.484	1.455	0.45	1.232	1.522	2.175	1.265	1.256	1.172	1.619	0.955	0.627	1.166
2849	369.6	910.1	376.245	378.252	214.153	12180.7	1	1	Tier 3 only two-reaction									0	0	4	0.2	1.983	0.764	NA	1.991	0.817	0.674	1.28	1.661	1.445	NA	1.657	0.869	0.662	0.87	2.268	0.845	1.812	1.935	0.851	NA	1.132	1.706	1.983	0.732	1.773	1.765	4.762
2852	369.7	910.4	400.71	404.724	77.5348	46081	1	2	Unidentified												0.0571	0.464	2.8	1.746	0.602	0.905	2.559	2.291	1.065	0.941	0.464	1.674	2.089	3.477	2.357	2.543	1.291	0.997	1.281	1.448	0.937	1.095	2.338	0.413	0.77	0.916	1.504	0.607
2853	369.7	910.5	414.263	416.271	252.172	35899.3	1	1	Tier 3 one-reaction									0	2	139	0.1143	1.701	0.878	1.704	1.713	0.822	0.333	1.409	1.362	1.314	0.912	1.375	0.955	0.825	1.256	1.816	1.209	1.654	1.273	0.541	0.445	0.644	1.664	1.653	1.157	1.211	1.38	0.602
2854	369.8	911	444.237	446.246	282.146	8069	1	1	Tier 3 one-reaction									0	9	191	0.1143	1.625	0.922	2.186	0.879	0.94	0.603	0.878	1.397	0.954	1.669	0.771	0.837	0.601	0.713	0.58	1.114	1.528	0.678	0.656	0.589	1.947	0.962	3.043	0.749	1.859	1.481	1.853
2855	369.8	911.1	222.112	224.119	60.0208	2.3859e+06	1	1	Tier 3 zero-reaction									2	25	624	0	1.171	0.832	1.151	1.103	0.885	0.91	0.962	1.184	1.087	1.364	1.043	0.773	0.911	1.042	1.1	1.064	1.048	0.946	0.846	0.784	0.926	0.993	1.103	0.813	1.114	1.038	0.954
2856	369.9	911.4	448.212	450.219	286.121	606910	1	1	Tier 3 one-reaction									0	10	183	0.0857	1.137	0.826	1.319	1.823	1.018	0.421	1.451	1.226	1.634	0.647	2.195	1.289	1.034	1.4	2.151	1.105	1.481	1.419	0.903	0.45	0.505	1.914	0.911	1.278	0.725	0.979	0.087
2859	370.3	912.8	522.334	526.348	199.159	16247.6	1	2	Tier 3 one-reaction									0	2	96	0.1143	0.189	1.222	1.052	0.538	1.524	2.288	2.733	0.233	1.486	1.739	0.303	1.674	2.862	3.687	0.424	2.248	0.144	1.687	2.354	2.228	1.284	3.122	1.1	3.633	1.186	1.263	0.495
2861	370.6	914.1	342.17	344.176	180.079	7155.33	1	1	Tier 3 zero-reaction									1	26	298	0	0.781	0.918	1.168	1.217	1.148	1.07	1.302	0.864	1.236	1.354	1.219	1.33	1.129	1.393	1.127	1.51	0.718	1.511	0.974	1.2	0.839	1.346	0.839	1.19	0.749	1.112	0.801
2863	370.7	914.6	410.207	414.221	87.0313	10039.6	1	2	Tier 3 zero-reaction									1	18	380	0.0571	0.583	0.769	0.771	0.408	0.659	0.47	0.444	0.728	0.442	0.285	0.495	0.952	1.098	0.515	0.92	0.349	1.02	0.561	0.472	0.546	0.717	0.684	0.55	0.484	0.595	0.597	0.246
2864	370.8	915	204.6	206.606	85.0165	10779.5	2	2	Tier 3 one-reaction									0	5	161	0.1429	0.309	2.087	1.25	NA	0.932	1.423	1.651	1.51	1.6	0.574	1.637	1.369	2.656	1.949	1.485	1.049	0.557	1.255	0.968	0.801	0.473	2.512	0.722	1.578	1.41	1.409	NA
2865	371.1	916	405.226	407.234	486.269	3268	2	2	Tier 3 one-reaction									0	6	371	0	0.317	5.618	22.297	0.034	0.224	1.217	0.505	4.507	0.21	0.15	0.569	0.639	0.199	1.685	0.892	0.444	0.262	1.335	0.272	1.463	0.077	1.492	0.312	0.033	0.625	1.708	0.144
2866	371.1	916.1	287.153	289.159	250.123	41585.3	2	2	Tier 3 only two-reaction									0	0	49	0.4	NA	0.515	0.089	NA	0.293	0.153	0.165	0.139	0.15	NA	NA	0.253	0.29	NA	0.16	0.145	0.098	0.155	NA	NA	0.167	0.246	NA	NA	0.116	0.125	1.556
2867	371.3	916.6	366.192	368.197	204.101	5622	1	1	Tier 3 one-reaction									0	14	347	0.3143	NA	1.669	0.504	NA	1.813	2.142	1.282	NA	1.067	2.481	NA	2.089	1.192	0.652	NA	2.311	NA	0.707	1.576	2.901	0.911	1.003	0.965	2.74	NA	0.676	1.787
2868	371.6	917.9	405.227	407.236	243.136	72201	1	1	Tier 3 one-reaction									0	4	38	0	0.317	5.618	14.088	0.034	0.224	0.047	2.046	4.507	0.21	0.487	0.506	0.639	0.199	1.446	0.77	0.444	0.284	0.986	0.272	1.463	0.252	0.188	0.51	0.046	0.625	0.738	0.087
2870	371.6	917.9	492.299	494.304	330.207	5982	1	1	Tier 3 one-reaction									0	3	94	0.1143	1.04	0.323	1.526	0.446	1.304	0.716	0.749	0.783	1.144	2.271	0.585	0.749	0.346	0.802	0.236	1.14	2.539	1.301	0.395	0.417	0.702	0.51	3.217	1.06	1.393	3.138	4.632
2872	371.6	918.1	418.14	420.147	256.048	7568.52	1	1	Tier 3 one-reaction									0	9	150	0.0571	1.448	1.274	2.107	0.564	1.219	0.635	0.877	1.028	0.773	1.424	0.467	0.806	0.874	0.794	0.46	0.781	1.447	0.816	0.591	0.586	1.053	0.656	1.283	0.951	0.665	1.389	1.613
2875	371.7	918.3	364.212	366.218	202.12	932776	1	1	Tier 3 zero-reaction									1	15	238	0.0286	2.955	0.751	3.176	1.233	0.758	0.281	1.011	2.605	1.07	1.369	0.891	0.617	0.589	1.043	0.847	0.738	2.607	0.691	0.341	0.276	1.265	0.941	2.871	0.768	1.861	1.854	0.954
2876	371.7	918.3	370.718	374.731	47.5423	63779.6	1	2	Unidentified												0.2	NA	0.523	0.536	NA	0.563	0.46	0.586	0.334	1.081	0.103	0.105	0.573	0.5	0.484	0.226	0.508	NA	0.343	0.523	0.635	0.452	1.268	0.839	0.792	0.797	0.616	0.119
2878	371.7	918.4	403.249	407.263	80.0737	28044.4	1	2	Unidentified												0.2	NA	0.834	0.667	NA	1.051	0.665	0.915	0.414	1.357	0.153	0.165	1.064	0.911	0.548	0.284	0.833	NA	0.486	0.893	0.925	0.524	1.981	0.94	1.34	1.081	0.7	0.144
2879	371.8	918.6	332.185	334.194	170.094	13704.2	1	1	Tier 3 one-reaction									0	5	232	0.2286	0.795	1.165	0.943	0.755	1.068	NA	1.292	0.67	1.329	1.137	0.864	1.237	NA	1.051	1.073	1.234	0.78	NA	1.151	1.306	0.595	1.595	0.971	1.237	0.875	1.025	NA
2880	371.9	919.2	296.131	298.138	134.04	41850.1	1	1	Tier 3 one-reaction									0	3	72	0.2286	NA	2.642	0.114	NA	0.294	0.295	1.205	NA	2.11	0.22	0.037	3.531	0.601	0.397	0.033	1.141	NA	2.603	1.302	0.259	1.468	0.773	1.232	1.196	1.154	0.765	0.249
2881	371.9	919.2	428.243	430.253	266.151	88072.2	1	1	Tier 3 one-reaction									0	3	158	0.1143	0.894	0.81	1.06	0.478	0.871	0.453	0.77	0.774	0.634	1.316	0.409	0.957	0.678	0.844	0.48	0.871	0.782	0.637	0.69	0.66	1.13	0.767	1.275	0.862	0.851	1	1.218
2882	372.1	920	227.61	229.616	131.037	8342	2	2	Tier 3 one-reaction									0	2	83	0.1714	0.265	0.325	0.716	NA	0.457	0.579	0.643	0.667	1.042	0.242	0.439	0.56	0.717	0.546	0.839	0.442	0.323	0.559	0.575	1.338	0.443	0.814	0.756	0.719	0.579	1.073	NA
2883	372.2	920.2	434.253	436.261	272.161	4755.67	1	1	Tier 3 one-reaction									0	3	102	0.1143	1.96	0.929	2.072	0.96	1.028	1.303	1.25	1.519	1.255	1.589	0.815	1.275	0.692	1.164	0.88	0.915	1.677	1.027	1.336	0.788	2.719	1.088	2.369	1.434	1.334	1.468	2.25
2884	372.2	920.3	454.295	456.305	292.203	10108.5	1	1	Tier 3 one-reaction									0	33	406	0.1143	1.038	1.015	1.413	0.782	1.084	0.855	0.922	1.041	0.798	1.356	0.721	1.105	0.896	0.746	0.78	0.943	0.936	0.718	1.122	1.054	1.525	1.058	1.241	0.881	1.386	0.964	1.96
2885	372.4	921.3	201.594	203.601	79.006	9762.4	2	2	Tier 3 only two-reaction									0	0	115	0.1429	0.281	0.459	0.304	0.221	0.911	0.308	0.385	0.413	0.299	0.223	0.627	1.458	0.787	0.534	0.606	0.29	0.339	0.585	1.519	5.168	2.144	0.625	0.501	2.119	0.761	0.545	NA
2892	373.2	924.3	438.238	442.252	115.062	5521.5	1	2	Tier 3 zero-reaction									2	33	454	0.1429	1.284	1.011	0.677	0.696	1.677	0.7	0.56	0.702	0.465	NA	0.509	1.19	1.095	0.388	0.622	NA	1.216	0.541	0.82	0.954	1.344	0.537	1.169	1.205	0.937	0.86	NA
2894	373.3	924.6	442.165	444.172	280.074	25181	1	1	Tier 3 one-reaction									0	11	331	0.1143	0.914	1.018	1.131	1.203	1.647	0.249	1.322	1.335	1.197	0.78	2.189	0.833	0.909	2.162	1.895	1.054	1.392	1.168	0.84	0.631	0.267	1.522	0.673	1.241	0.622	0.416	0.05
2895	373.3	924.8	392.242	394.249	230.15	6957.8	1	1	Tier 3 zero-reaction									1	10	145	0.1429	1.294	0.6	NA	0.43	0.623	0.237	0.68	0.748	0.533	0.929	0.399	0.82	0.519	0.275	0.357	0.561	1.034	0.533	0.478	0.437	1.085	0.721	1.043	0.574	0.786	0.858	0.538
2896	373.4	925.2	508.325	510.335	346.234	12942.1	1	1	Tier 3 one-reaction									0	4	117	0.2	3.037	1.135	NA	1.365	1.075	1.441	1.372	NA	1.359	2.847	0.972	1.371	0.871	1.337	1.379	1.842	NA	1.244	1.471	0.81	3.006	1.389	3.177	1.41	2.011	2.131	8.798
2898	373.7	926.3	412.248	414.256	250.156	181881	1	1	Tier 3 one-reaction									0	1	144	0.1143	1.049	0.926	1.027	1.148	1.128	0.832	1.275	0.97	1.22	1.116	1.019	1.255	0.892	1.108	1.18	1.229	1.103	1.159	0.881	1.058	0.92	1.411	1.226	1.247	1.162	0.994	0.977
2899	373.8	926.5	396.253	398.261	234.162	8349.41	1	1	Tier 3 one-reaction									0	4	151	0.1143	1.416	0.832	1.124	1.101	0.756	0.807	1.133	1.091	1.03	0.877	1.172	0.917	1.225	1.068	1.572	0.995	1.665	1.231	0.604	0.506	0.807	1.21	1.218	0.838	1.036	1.157	0.55
2901	373.8	926.6	446.206	448.212	284.115	64188	1	1	Tier 3 one-reaction									0	2	102	0.1143	0.291	0.173	0.336	0.083	0.085	0.128	0.094	0.192	0.086	0.213	0.079	0.151	0.099	0.102	0.065	0.077	0.27	0.09	0.179	0.135	0.231	0.061	0.736	0.181	0.304	0.253	0.753
2904	374.2	928.3	308.185	310.192	146.094	19887	1	1	Tier 3 zero-reaction									1	28	327	0.0286	0.092	0.813	0.077	0.244	1.91	0.876	1.856	0.154	0.363	2.715	0.186	1.478	1.531	0.481	0.341	1.598	0.106	0.568	1.014	2.32	0.678	1.694	0.596	2.878	1.551	0.68	0.938
2905	374.4	928.9	360.216	362.224	198.124	22496.9	1	1	Tier 3 one-reaction									0	11	173	0.1143	1.235	1.023	0.714	1.389	1.113	1.183	1.311	1.289	1.132	1.014	1.364	1.276	1.007	1.152	1.647	1.14	1.153	1.066	1.11	0.987	1.363	1.412	1.673	1.201	1.806	0.868	0.748
2906	374.4	928.9	354.131	356.138	192.04	9688.86	1	1	Tier 3 one-reaction									0	2	107	0.1143	0.516	1.195	0.936	0.667	1.133	1.496	1.524	0.625	1.658	1.132	0.694	1.706	1.377	1.319	0.756	1.809	0.626	1.036	1.246	1.251	0.595	2.186	0.88	1.751	0.92	0.974	0.983
2909	374.5	929.4	384.715	388.728	61.5396	23624.9	1	2	Unidentified												0.1714	NA	0.915	0.8	NA	1.117	0.633	0.966	0.727	1.341	0.178	0.264	0.965	0.854	0.74	0.603	0.65	0.067	0.708	0.878	0.719	0.627	2.121	1.026	0.915	0.809	0.878	0.21
2910	374.6	929.6	422.214	424.221	260.122	3522	1	1	Tier 3 only two-reaction									0	0	25	0.1143	1.868	1.854	5.246	0.477	2.833	NA	1.515	3.129	6.422	6.065	0.701	1.628	0.68	1.838	1.557	5.125	1.61	4.65	1.338	0.695	1.393	4.973	3.653	3.261	2.944	2.058	1.613
2917	375.2	932	211.625	213.632	99.0674	6522	2	2	Unidentified												0.1429	1.147	0.936	1.4	1.146	0.776	0.628	1.087	2.304	0.843	0.625	2.372	0.547	1.391	1.822	1.656	0.73	2.302	1.577	0.638	0.639	0.822	2.567	0.693	0.905	1.22	3.47	NA
2918	375.3	932.4	460.176	462.186	298.084	52243.5	1	1	Tier 3 one-reaction									0	17	417	0.2	0.408	0.606	1.193	0.23	0.934	1.611	0.699	0.669	1.103	0.365	0.501	0.41	NA	1.237	0.972	NA	0.434	NA	NA	0.259	0.366	1.257	0.593	NA	0.134	0.432	5.2
2919	375.5	933.1	449.255	451.261	287.164	71732	1	1	Tier 3 only two-reaction									0	0	39	0.2286	NA	0.027	0.252	NA	0.022	0.009	0.017	1.648	0.023	0.294	0.083	0.051	0.008	0.017	0.029	0.58	NA	0.484	0.024	0.041	0.207	0.014	0.046	0.027	0.027	0.024	NA
2920	375.7	933.9	399.128	403.142	75.9531	20598	1	2	Tier 3 only two-reaction									0	0	2	0.0857	1.243	0.677	1.218	2.113	1.491	2.151	2.515	1.252	1.742	2.38	1.854	0.825	1.814	1.811	1.814	2.425	1.527	2.101	1.589	2.409	0.646	1.876	1.421	2.483	1.681	0.957	0.951
2923	375.8	934.3	452.262	456.277	129.087	106421	1	2	Unidentified												0.1143	NA	0.244	0.215	NA	0.317	0.296	0.263	0.175	0.405	0.05	0.064	0.272	0.376	0.203	0.135	0.242	NA	0.226	0.274	0.225	0.133	0.619	0.255	0.406	0.27	0.165	0.071
2924	375.8	934.4	412.247	414.257	250.156	30793	1	1	Tier 3 one-reaction									0	1	145	0.1143	1.067	0.956	1	1.179	1.148	0.688	1.249	0.981	1.197	1.037	0.979	1.219	0.877	1.085	1.178	1.146	1.117	1.164	0.912	1.043	0.849	1.429	1.226	1.223	1.142	1.082	0.837
2925	375.9	934.6	397.129	401.142	73.9533	16837.3	1	2	Unidentified												0.1143	1.537	0.635	1.166	1.895	1.435	2.67	2.269	1.386	1.483	2.627	2.603	0.716	1.887	1.684	2.119	3.275	1.716	2.335	1.594	2.308	0.736	2.044	1.218	2.728	1.463	0.829	0.881
2926	375.9	934.8	320.185	322.192	158.094	22209.9	1	1	Tier 3 zero-reaction									3	23	305	0.0286	0.906	0.704	0.906	1.175	0.983	2.102	1.116	0.788	1.005	1.206	1.254	1.081	0.958	1.337	0.928	1.279	0.922	0.946	0.882	1.766	0.691	1.199	0.911	1.266	1.007	1.069	0.821
2927	376.1	935.5	472.305	474.314	310.214	21643.4	1	1	Tier 3 one-reaction									0	23	393	0.1143	1.047	0.878	0.696	1.057	1.243	1.979	1.146	0.844	0.771	0.881	0.936	1.167	1.197	0.931	1.04	1.124	0.993	0.974	1.328	1.134	1.329	1.238	1.338	0.988	1.394	0.745	2.074
2928	376.1	935.6	226.613	228.619	129.042	7116	2	2	Tier 3 zero-reaction									5	28	357	0.1143	2.3	1.425	2.788	1.224	0.873	0.763	1.564	3.151	1.502	0.744	3.157	1.081	1.426	1.066	3.915	0.999	3.697	1.528	0.699	0.522	0.612	2.298	1.16	0.842	0.794	2.61	0.737
2929	376.2	935.8	492.331	494.34	330.24	7807.33	1	1	Tier 2					AAA01427000	Isomer of 9,10-Dihydroxy-12,13-epoxyoctadecanoate	2.42	114.7				0.1143	1.679	1.326	1.368	1.444	1.121	1.206	1.531	1.578	1.146	1.596	0.997	1.491	1.166	0.916	1.408	1.62	1.569	1.264	1.051	1.235	1.896	1.237	1.822	1.328	1.664	1.425	2.008
2930	376.2	935.9	377.144	381.158	53.9688	19112.4	1	2	Unidentified												0.0286	1.366	0.681	1.497	1.624	1.49	2.196	2.42	1.53	1.792	2.6	2.324	0.826	2.033	1.861	2.57	3.476	1.837	2.009	1.447	2.052	0.794	2.255	1.475	2.574	1.748	1.069	0.906
2931	376.2	936	236.128	238.135	74.0367	2.24677e+06	1	1	Tier 3 zero-reaction									5	40	643	0	0.91	0.907	1.045	1.198	0.709	1.081	0.954	0.99	0.998	1.316	1.362	0.818	1.117	1.516	1.034	1.256	0.8	1.222	0.891	1.067	0.755	0.845	0.822	0.8	0.956	0.871	0.705
2935	376.4	936.7	222.112	224.119	60.0209	2.45914e+06	1	1	Tier 3 zero-reaction									2	25	624	0	1.169	0.833	1.151	1.11	0.883	0.917	0.957	1.173	1.089	1.347	1.036	0.772	0.912	1.037	1.091	1.053	1.041	0.946	0.851	0.788	0.929	0.989	1.1	0.817	1.106	1.038	0.963
2939	376.7	937.8	383.197	387.212	60.0212	27620	1	2	Tier 3 zero-reaction									2	25	624	0	0.91	0.406	0.405	0.394	0.448	0.369	0.421	0.314	0.352	0.434	0.341	0.403	0.38	0.344	0.351	0.452	0.429	0.388	0.362	0.34	1.181	0.506	1.412	0.395	0.421	0.475	1.378
2941	376.7	937.8	518.35	520.357	356.259	6918	1	1	Tier 3 zero-reaction									3	31	315	0.1429	1.946	0.875	0.642	0.58	1.27	1.531	1.6	0.852	1.058	1.524	0.807	1.614	1.035	0.804	0.699	1.37	NA	1.194	1.168	1.079	0.973	1.277	1.587	1.326	1.028	1.187	1.805
2942	376.7	937.9	452.219	456.231	129.044	21963.9	1	2	Tier 3 zero-reaction									5	28	357	0.1429	2.374	1.513	2.808	1.169	0.716	0.805	1.42	2.913	1.384	0.519	2.334	0.828	1.08	0.916	3.001	0.979	3.536	1.258	0.634	0.365	NA	1.831	1.054	0.669	0.984	2.716	0.737
2957	378	943.1	448.212	450.219	286.121	101384	1	1	Tier 3 one-reaction									0	3	79	0.0571	1.137	0.81	1.41	1.756	1.035	0.388	1.416	1.22	1.706	0.652	1.979	1.317	0.977	1.38	2.059	0.914	1.41	1.371	0.861	0.407	0.544	1.855	1.026	1.28	0.745	0.994	0.169
2960	378.5	945.1	686.33	688.337	524.239	8172.67	1	1	Tier 3 one-reaction									0	4	142	0.0286	0.795	0.84	0.924	1.212	1.136	0.943	1.315	0.858	0.988	0.754	0.855	1.044	1.021	0.852	0.825	1.124	0.771	1.007	0.904	0.816	0.988	1.2	0.799	1.164	0.953	1.471	0.329
2964	379.1	947.1	512.219	516.232	189.043	172321	1	2	Tier 3 zero-reaction									1	8	125	0.0857	0.96	1.292	0.659	2.073	1.435	2.79	1.673	0.483	0.866	1.187	1.732	1.207	2.485	2.337	0.974	2.374	1.222	2.102	1.528	1.676	0.422	1.425	0.47	1.885	0.9	0.95	1.107
2965	379.2	947.5	491.693	493.7	329.602	8268.4	1	1	Unidentified												0.1143	1.366	1.558	0.711	3.209	1.257	1.317	2.008	0.614	0.838	1.159	2.531	1.096	2.11	2.453	1.377	2.192	2.037	2.108	1.272	0.854	0.381	1.619	0.487	1.702	1.091	1.523	0.504
2966	379.2	947.8	348.215	350.224	186.123	7017.14	1	1	Tier 3 one-reaction									0	1	12	0.3429	NA	1.308	NA	1.252	1.434	1.658	1.802	NA	1.181	2.031	1.079	1.465	1.24	1.276	1.126	1.759	NA	1.48	1.099	1.625	2.322	1.517	NA	1.528	NA	NA	2.779
2969	379.6	949	381.716	385.73	58.541	8482	1	2	Unidentified												0.1714	NA	7.055	0.299	NA	8.383	6.228	7.967	0.175	0.476	4.349	0.412	10.016	5.94	0.274	0.264	7.637	0.246	0.602	6.642	7.516	7.018	7.56	1.324	8.283	2.665	0.151	10.035
2970	379.7	949.5	530.23	534.243	207.054	32183.6	1	2	Tier 3 zero-reaction									1	19	238	0.1143	0.906	1.179	0.583	2.246	1.394	2.896	1.581	0.454	0.898	1.179	1.389	1.178	2.279	2.349	0.879	1.977	1.28	2.003	1.426	1.67	0.447	1.342	0.467	1.83	0.872	0.887	1.129
2971	379.7	949.6	409.139	411.146	247.048	60538.4	1	1	Tier 3 one-reaction									0	9	191	0.1143	0.914	1.203	0.593	1.9	1.268	1.961	1.519	0.503	0.804	1.207	1.589	1.113	2.097	2.017	0.967	1.941	1.165	1.926	1.093	1.505	0.437	1.328	0.43	1.564	0.864	0.867	1.013
2972	379.7	949.6	293.597	295.603	263.011	7448	2	2	Tier 3 one-reaction									0	2	118	0.1143	1.539	0.904	1.144	4.217	1.233	2.284	1.684	0.998	0.903	1.483	2.771	1.147	1.767	2.285	1.779	2.374	2.149	1.583	1.143	1.093	0.426	1.217	0.358	1.34	1.06	1.132	0.963
2977	380	950.9	354.18	356.185	192.089	21798.7	1	1	Tier 3 zero-reaction									5	20	244	0.1429	0.364	0.196	0.573	0.009	0.321	0.255	0.193	0.257	0.141	0.434	0.062	0.262	0.178	0.08	0.064	0.212	NA	0.093	0.32	0.4	0.563	0.211	0.874	0.355	0.526	0.257	0.961
2979	380.1	951.3	442.18	446.195	119.005	6654.29	1	2	Tier 3 one-reaction									0	2	136	0.1143	1.603	1.294	2.188	0.444	0.773	1.23	1.101	1.38	1.002	1.598	0.385	1.238	1.381	1.066	0.659	1.113	0.798	0.905	0.492	0.757	0.993	1.21	2.315	0.739	0.597	1.283	4.187
2980	380.2	951.7	441.203	445.216	118.027	112623	1	2	Tier 3 zero-reaction									4	52	588	0	0.233	0.167	0.178	0.161	0.077	6.228	0.146	0.122	0.119	0.1	0.206	0.112	0.144	0.167	0.199	0.098	0.254	0.151	0.095	0.537	0.092	0.116	0.129	0.088	0.089	0.105	11.797
2983	380.9	954.1	470.171	472.178	308.08	12299.2	1	1	Tier 3 one-reaction									0	6	246	0.1143	1.292	1.779	1.274	1.267	1.457	0.696	0.688	0.952	1.644	0.595	1.135	2.083	1.503	1.127	1.175	0.829	1.528	1.846	0.866	0.504	0.546	1.641	0.619	0.718	0.442	1.317	0.392
2984	380.9	954.1	454.293	456.302	292.202	37096	1	1	Tier 3 one-reaction									0	34	443	0.0857	0.749	0.888	0.393	1.085	1.126	2.003	1.039	0.756	0.641	0.852	0.93	1.146	1.116	0.854	0.986	1.053	0.821	0.902	1.289	1.181	1.309	1.216	1.146	0.861	1.351	0.641	1.698
2985	381.3	955.8	391.723	395.736	68.5474	10666.2	1	2	Unidentified												0.1143	0.912	3.315	1.121	1.118	1.524	1.6	1.336	1.647	1.486	0.502	1.917	2.276	1.4	0.937	1.992	1.378	1.397	1.073	1.107	1.043	1.401	2.484	1.189	1.576	1.307	0.983	0.586
2988	381.6	956.8	334.201	336.208	172.109	25846.4	1	1	Tier 3 one-reaction									0	12	265	0	0.852	0.907	0.687	1.001	1.117	2.477	1.101	0.777	0.819	0.767	1.037	1.001	1.261	0.71	1.006	1.085	0.791	0.789	1.604	1.254	1.203	1.032	0.868	0.833	1.202	0.54	1.565
2989	381.6	956.9	262.108	264.114	100.016	91151.1	1	1	Tier 3 one-reaction									0	16	396	0.0857	0.245	0.115	0.074	0.173	0.064	5.277	0.123	0.069	0.042	0.062	0.166	0.089	0.122	0.094	0.16	0.052	0.188	0.117	0.081	0.473	0.064	0.098	NA	0.073	0.06	0.112	10.434
2990	381.6	956.9	370.158	374.172	46.9827	17305.1	1	2	Tier 3 only two-reaction									0	0	65	0.1714	NA	1.971	0.692	0.118	2.602	1.435	1.556	0.25	1.739	0.991	0.246	2.81	0.76	1.108	0.163	1.683	NA	0.346	1.051	1.429	1.16	2.949	1.527	2.311	0.991	0.583	0.516
2991	381.8	957.6	436.268	438.276	274.177	8762	1	1	Tier 3 zero-reaction									1	2	108	0.2571	1.844	1.016	1.586	1.766	0.836	NA	1.605	1.766	1.335	1.259	1.76	0.786	0.844	0.64	2.138	0.988	2.654	2.114	NA	NA	NA	1.48	1.802	0.834	1.276	2.332	NA
2994	382	958.4	479.159	483.173	155.984	16031.3	1	2	Tier 3 only two-reaction									0	0	38	0.1429	0.173	0.105	0.096	0.152	0.073	5.251	0.112	0.066	0.035	0.058	0.159	0.072	0.118	0.073	0.123	0.056	0.2	0.102	0.088	0.398	0.068	0.103	NA	0.075	0.052	0.102	11.776
2995	382	958.7	424.214	426.223	262.122	8202.5	1	1	Tier 3 only two-reaction									0	0	70	0.1143	0.731	0.795	1.027	0.528	0.723	0.438	0.757	0.705	0.732	1.127	0.447	0.992	0.592	0.75	0.511	0.713	0.722	0.615	0.672	0.639	0.591	0.776	0.888	0.78	0.744	0.871	0.833
2996	382.3	959.9	364.211	366.217	202.119	11516	1	1	Tier 1	HMDB00792	Sebacic acid	2.98	6.7								0.1143	2.055	0.758	2.341	1.015	0.736	1.035	1.087	2.072	1.141	2.113	0.772	0.661	0.601	1.224	0.848	0.917	2.004	0.787	0.357	0.321	1.269	0.954	2.885	0.733	1.892	1.883	1.716
2998	382.5	960.4	308.185	310.192	146.094	72108.8	1	1	Tier 3 zero-reaction									1	28	327	0.0286	0.257	1.143	0.422	0.292	1.843	0.992	2.024	0.154	0.502	2.825	0.306	1.751	1.491	0.21	0.421	1.769	0.255	0.611	0.987	2.408	0.76	1.675	0.67	2.599	1.511	0.753	0.894
3001	382.7	961.2	480.332	482.338	318.24	4726	1	1	Tier 3 one-reaction									0	5	93	0.1143	0.422	1.066	0.333	1.018	2.281	0.645	0.941	0.28	0.542	2.645	0.576	1.238	0.888	2.604	0.592	1.43	0.553	0.651	1.036	1.808	1.222	1.793	1.344	1.899	1.62	0.585	0.454
3003	382.7	961.4	236.128	238.135	74.0365	1.93121e+06	1	1	Tier 3 zero-reaction									5	40	644	0	0.914	0.902	1.042	1.209	0.709	1.076	0.95	0.984	0.984	1.314	1.354	0.807	1.119	1.498	1.032	1.253	0.796	1.214	0.893	1.073	0.762	0.833	0.825	0.799	0.951	0.874	0.712
3004	382.8	961.6	324.12	326.127	162.029	24905.2	1	1	Tier 3 one-reaction									0	1	98	0.1143	0.221	1.532	0.672	0.459	1.948	0.906	1.494	0.264	1.747	1.151	0.349	1.811	1.875	1.29	0.448	1.401	0.27	1.803	1.731	1.341	0.297	2.53	0.332	1.651	0.491	1.081	0.317
3005	382.8	961.7	346.201	348.209	184.109	16017	1	1	Tier 3 one-reaction									0	7	160	0.0857	0.757	0.735	1.025	0.843	0.81	1.106	1.092	0.803	0.869	1.429	0.792	0.862	0.61	1.081	0.698	0.956	0.798	0.839	0.826	1.254	0.961	0.794	1.218	1.006	1.134	0.822	1.212
3008	382.9	962	456.199	458.209	294.107	8799.71	1	1	Tier 3 one-reaction									0	15	343	0.1429	5.289	1.479	3.537	1.975	1.411	0.908	1.466	3.454	1.426	2.476	1.941	NA	1.115	1.261	1.728	1.45	3.818	1.215	1.652	1.18	5.828	1.371	6.715	1.479	3.977	2.076	4.267
3009	383	962.6	432.272	434.281	270.18	5889.45	1	1	Tier 3 only two-reaction									0	0	13	0.1143	1.663	1.266	2.21	1.256	1.378	1.331	1.699	0.987	1.471	1.476	1.211	1.57	1.334	1.67	1.355	1.824	1.27	1.35	1.157	1.233	1.767	1.79	1.974	1.625	1.413	1.518	3.233
3012	383.3	963.8	456.2	460.213	133.025	15631	1	2	Tier 3 only two-reaction									0	0	4	0.3429	4.843	NA	8.296	1.147	NA	3.111	5.604	5.556	6.503	NA	2.062	NA	3.034	3.758	2.125	3.096	3.704	2.198	NA	NA	16.708	NA	16.181	6.041	10.223	4.688	14.008
3015	383.4	963.9	428.243	430.253	266.152	20954	1	1	Tier 3 one-reaction									0	3	158	0.1143	0.775	0.863	1.057	0.497	0.866	0.79	1.007	0.739	0.762	1.276	0.464	0.932	0.672	0.991	0.549	0.946	0.75	0.764	0.759	0.8	1.001	1.014	1.241	0.905	0.836	0.923	1.025
3017	383.6	965	376.212	378.219	214.12	31271.7	1	1	Tier 3 one-reaction									0	11	208	0.0286	1.504	0.744	1.39	1.002	0.972	0.599	0.834	0.885	0.844	1.109	0.817	0.844	0.694	0.766	0.695	0.908	1.296	0.946	0.593	0.589	1.098	0.996	1.507	0.774	1.259	1.152	1.022
3021	383.8	965.8	510.342	512.352	348.25	5902	1	1	Tier 3 one-reaction									0	3	77	0.2286	2.856	1.265	NA	1.14	1.587	2.207	1.476	NA	1.332	2.26	0.879	1.556	1.263	1.147	1.036	2.012	NA	1.017	1.511	1.727	2.734	1.231	2.63	1.951	2.203	NA	4.668
3024	384.2	967.1	430.258	432.268	268.166	11482.7	1	1	Tier 3 one-reaction									0	5	119	0.1143	1.34	1.045	1.534	0.874	1.091	0.716	1.147	1.047	1.113	1.236	0.737	1.3	0.848	0.852	0.781	1.048	1.197	1.034	0.967	0.971	1.164	1.011	1.662	1.127	1.111	1.544	2.211
3026	384.3	967.7	334.202	336.209	172.111	57692	1	1	Tier 3 one-reaction									0	12	262	0	0.862	0.89	0.751	1.092	1.078	2.406	1.094	0.811	0.867	0.757	1.071	0.989	1.272	0.854	1.078	1.111	0.95	0.873	1.572	1.188	1.203	1.104	0.882	0.822	1.183	0.56	1.476
3029	384.8	969.5	318.113	320.121	156.022	4400	1	1	Tier 3 only two-reaction									0	0	70	0.2	NA	0.541	0.939	0.151	0.952	1.586	1.08	NA	1.089	1.329	0.352	0.515	0.334	2.409	NA	1.314	0.495	1.303	0.569	1.015	1.271	1.099	0.923	0.897	0.45	0.868	0.618
3031	384.9	969.8	384.2	386.206	222.108	157586	1	1	Tier 3 one-reaction									0	3	235	0.0571	0.139	0.482	0.316	0.225	0.351	0.538	0.516	0.254	0.52	0.425	0.428	0.48	0.504	0.818	0.343	0.652	0.154	0.419	0.344	0.489	0.225	0.567	0.318	0.427	0.399	0.25	0.244
3033	384.9	970	296.131	298.14	134.04	14463.3	1	1	Tier 3 one-reaction									0	3	72	0.1143	0.151	0.493	0.793	0.105	0.728	1.13	0.68	0.131	0.932	0.861	0.216	0.358	0.252	1.693	0.067	1.056	0.42	0.996	0.525	0.577	0.344	0.643	0.865	0.703	0.287	0.672	0.591
3034	385	970.1	360.216	362.224	198.125	28774.9	1	1	Tier 3 one-reaction									0	10	158	0.0571	2.041	0.956	1.749	1.909	1.077	0.792	1.358	1.694	1.443	1.366	1.273	0.999	0.734	1.126	2.009	0.858	1.548	1.049	0.822	0.758	1.309	1.461	1.977	1.243	1.371	1.118	0.671
3035	385	970.3	472.306	474.313	310.214	53307.8	1	1	Tier 3 one-reaction									0	23	393	0.1143	0.838	0.843	0.613	1.094	1.165	2.273	1.114	0.777	0.67	0.887	0.833	1.119	1.165	0.876	1.064	1.049	0.979	0.976	1.374	1.155	1.273	1.247	1.218	0.929	1.272	0.738	1.698
3036	385	970.4	552.212	556.226	229.037	6204.67	1	2	Tier 3 zero-reaction									1	12	285	0.1143	1.073	1.253	0.911	2.843	1.417	2.521	1.613	0.733	0.878	1.354	1.303	1.264	2.435	2.335	0.973	2.088	1.817	2.311	1.576	1.807	0.612	1.372	0.573	1.576	0.847	0.986	1.65
3037	385.1	970.5	265.618	267.625	207.053	31771	2	2	Tier 3 zero-reaction									1	19	240	0.1143	0.707	1.147	0.41	1.512	1.428	2.853	1.281	0.402	0.56	1.122	1.093	1.133	2.172	1.703	0.689	1.674	0.97	1.405	1.538	1.636	0.483	1.151	0.487	1.63	0.864	0.772	1.396
3041	385.3	971.4	414.263	416.271	252.172	59168	1	1	Tier 3 one-reaction									0	2	139	0.1143	0.932	0.873	0.487	1.521	1.215	1.184	1.17	1.071	0.781	1.041	1.189	1.177	1.029	1.179	1.479	1.274	1.245	1.231	0.949	0.932	1.224	1.506	1.281	1.094	1.415	0.801	0.696
3042	385.4	971.7	512.299	514.307	350.207	18010.5	1	1	Tier 3 zero-reaction									5	47	493	0.1143	1.036	0.799	0.83	0.897	0.964	1.359	0.99	0.951	0.804	1.032	0.822	0.975	0.908	0.831	0.869	0.932	1.092	0.885	0.87	0.871	1.194	1.072	1.372	0.921	1.215	0.923	1.152
3044	385.5	972.2	374.232	376.24	212.141	47483.9	1	1	Tier 3 one-reaction									0	8	128	0.1143	0.536	1.467	0.417	0.864	1.861	3.166	1.41	0.515	0.626	1.251	0.839	2.083	1.761	0.839	0.679	1.591	0.592	1.061	1.95	1.997	1.617	1.554	0.957	1.34	1.713	0.719	2.692
3045	385.5	972.2	528.295	530.303	366.204	9042.89	1	1	Tier 2					AAA01390000	20-COOH-Leukotriene B4	0.22	199.9				0.1143	1.675	0.725	1.573	1.233	0.998	0.666	1.044	1.536	1.162	1.077	1.055	0.922	0.696	0.93	1.067	0.785	1.484	1.052	0.593	0.626	1.123	1.154	1.813	1.008	1.49	1.391	0.805
[truncated: 885 more rows]
